# Supplementary material for: A CircRNA–miRNA–mRNA Network for Exploring Doxorubicin- and Myocet-Induced Cardiotoxicity in a Translational Porcine Model
Source: Biomolecules. 2023 Nov 27;13(12):1711. doi: 10.3390/biom13121711 (PMC10741657; doi:10.3390/biom13121711)
Supplement: Supplementary file 1 [file biomolecules-13-01711-s001.zip]

Archive with 23 entries (22 files):
- Supplementary Dataset S1.xls
- Supplementary Dataset S2.xlsx
- Supplementary Dataset S3.xls
- Supplementary Dataset S4.xls
- Supplementary Figure S1.pdf
- Supplementary Figure S2.pdf
- Supplementary Figure S3.jpg
- Supplementary Figure S4.png
- Supplementary Table S1.xlsx
- Supplementary Table S2.xlsx
- Supplementary Table S3.xlsx
- __MACOSX/
- __MACOSX/._Supplementary Dataset 1.xls
- __MACOSX/._Supplementary Dataset 2.xlsx
- __MACOSX/._Supplementary Dataset 3.xls
- __MACOSX/._Supplementary Dataset 4.xls
- __MACOSX/._Supplementary Figure S1.pdf
- __MACOSX/._Supplementary Figure S2.pdf
- __MACOSX/._Supplementary Figure S3.jpg
- __MACOSX/._Supplementary Figure S4.png
- __MACOSX/._Supplementary Table S1.xlsx
- __MACOSX/._Supplementary Table S2.xlsx
- __MACOSX/._Supplementary Table S3.xlsx
