# Supplementary material for: A CircRNA–miRNA–mRNA Network for Exploring Doxorubicin- and Myocet-Induced Cardiotoxicity in a Translational Porcine Model
Source: Biomolecules. 2023 Nov 27;13(12):1711. doi: 10.3390/biom13121711 (PMC10741657; doi:10.3390/biom13121711)
Supplement: Supplementary file 1 [file biomolecules-13-01711-s001.zip › Supplementary Dataset S1.xls]

## Sheet: circRNA1
miRNA	coordinates	Score	Energy [kCal/Mol]	Length [nt]	Align length (Forward)	Aligh Length (Reverse)
>ssc-let-7a	chr7:22854938-22958923(+)	142	-18.06	19	0.6316	0.8421
>ssc-let-7a	chr7:22854938-22958923(+)	142	-18.06	19	0.6316	0.8421
>ssc-let-7a	chr7:22854938-22958923(+)	142	-23.74	17	0.7647	0.8824
>ssc-let-7a	chr7:22854938-22958923(+)	145	-20.03	18	0.7222	0.8333
>ssc-let-7a	chr7:22854938-22958923(+)	145	-20.03	18	0.7222	0.8333
>ssc-let-7a	chr7:22854938-22958923(+)	148	-20.66	18	0.7778	0.9444
>ssc-let-7a	chr7:22854938-22958923(+)	148	-22.86	19	0.6316	0.8421
>ssc-let-7a	chr7:22854938-22958923(+)	148	-22.86	19	0.6316	0.8421
>ssc-let-7a	chr7:22854938-22958923(+)	149	-20.01	16	0.75	0.875
>ssc-let-7a	chr7:22854938-22958923(+)	149	-20.01	16	0.75	0.875
>ssc-let-7a	chr7:22854938-22958923(+)	154	-21.42	19	0.7368	0.8947
>ssc-let-7a	chr7:22854938-22958923(+)	161	-22.74	16	0.75	0.875
>ssc-let-7c	chr7:22854938-22958923(+)	140	-18.04	19	0.7368	0.7895
>ssc-let-7c	chr7:22854938-22958923(+)	142	-20.4	19	0.6842	0.7895
>ssc-let-7c	chr7:22854938-22958923(+)	142	-23.64	17	0.7647	0.8824
>ssc-let-7c	chr7:22854938-22958923(+)	143	-19.55	20	0.6	0.7
>ssc-let-7c	chr7:22854938-22958923(+)	144	-19.97	18	0.7222	0.9444
>ssc-let-7c	chr7:22854938-22958923(+)	144	-23.37	19	0.5789	0.8421
>ssc-let-7c	chr7:22854938-22958923(+)	144	-23.37	19	0.5789	0.8421
>ssc-let-7c	chr7:22854938-22958923(+)	145	-19.21	20	0.65	0.75
>ssc-let-7c	chr7:22854938-22958923(+)	145	-20.03	18	0.7222	0.8333
>ssc-let-7c	chr7:22854938-22958923(+)	145	-20.03	18	0.7222	0.8333
>ssc-let-7c	chr7:22854938-22958923(+)	150	-20.73	19	0.6842	0.8947
>ssc-let-7c	chr7:22854938-22958923(+)	152	-23.22	19	0.6842	0.8421
>ssc-let-7c	chr7:22854938-22958923(+)	152	-23.22	19	0.6842	0.8421
>ssc-let-7c	chr7:22854938-22958923(+)	164	-25.95	19	0.6842	0.8421
>ssc-let-7d-5p	chr7:22854938-22958923(+)	142	-18.12	17	0.8235	0.8235
>ssc-let-7d-5p	chr7:22854938-22958923(+)	142	-23.8	22	0.6364	0.8182
>ssc-let-7d-5p	chr7:22854938-22958923(+)	146	-20.25	19	0.6842	0.8421
>ssc-let-7d-5p	chr7:22854938-22958923(+)	146	-20.33	22	0.6818	0.7727
>ssc-let-7d-5p	chr7:22854938-22958923(+)	146	-20.33	22	0.6818	0.7727
>ssc-let-7d-5p	chr7:22854938-22958923(+)	146	-21.88	19	0.6842	0.8421
>ssc-let-7d-5p	chr7:22854938-22958923(+)	146	-21.88	19	0.6842	0.8421
>ssc-let-7d-5p	chr7:22854938-22958923(+)	146	-22.58	17	0.8235	0.8824
>ssc-let-7d-5p	chr7:22854938-22958923(+)	152	-25.34	19	0.6842	0.8421
>ssc-let-7d-5p	chr7:22854938-22958923(+)	152	-25.34	19	0.6842	0.8421
>ssc-let-7d-5p	chr7:22854938-22958923(+)	153	-18.28	16	0.8125	0.875
>ssc-let-7d-5p	chr7:22854938-22958923(+)	153	-18.28	16	0.8125	0.875
>ssc-let-7d-5p	chr7:22854938-22958923(+)	165	-20.75	16	0.8125	0.875
>ssc-let-7e	chr7:22854938-22958923(+)	144	-19.57	18	0.7778	0.8889
>ssc-let-7e	chr7:22854938-22958923(+)	150	-19.08	19	0.6316	0.7895
>ssc-let-7e	chr7:22854938-22958923(+)	152	-24.71	19	0.6316	0.8947
>ssc-let-7e	chr7:22854938-22958923(+)	152	-24.71	19	0.6316	0.8947
>ssc-let-7e	chr7:22854938-22958923(+)	155	-24.83	18	0.7778	0.8333
>ssc-let-7e	chr7:22854938-22958923(+)	157	-26.88	16	0.8125	0.9375
>ssc-let-7e	chr7:22854938-22958923(+)	157	-26.88	16	0.8125	0.9375
>ssc-let-7e	chr7:22854938-22958923(+)	162	-27.01	19	0.7895	0.9474
>ssc-let-7e	chr7:22854938-22958923(+)	169	-29.61	16	0.8125	0.9375
>ssc-let-7f-5p	chr7:22854938-22958923(+)	148	-20.66	18	0.7778	0.9444
>ssc-let-7f-5p	chr7:22854938-22958923(+)	158	-21.69	19	0.7895	0.8947
>ssc-let-7g	chr7:22854938-22958923(+)	144	-18.21	19	0.6316	0.7895
>ssc-let-7g	chr7:22854938-22958923(+)	144	-18.21	19	0.6316	0.7895
>ssc-let-7g	chr7:22854938-22958923(+)	145	-20.35	14	0.8571	0.9286
>ssc-let-7g	chr7:22854938-22958923(+)	148	-20.66	18	0.7778	0.9444
>ssc-let-7g	chr7:22854938-22958923(+)	153	-18.2	16	0.6875	0.8125
>ssc-let-7i-3p	chr7:22854938-22958923(+)	140	-22.14	19	0.7368	0.7895
>ssc-let-7i-5p	chr7:22854938-22958923(+)	141	-18.07	16	0.6875	0.8125
>ssc-let-7i-5p	chr7:22854938-22958923(+)	147	-20.43	16	0.8125	0.875
>ssc-miR-100	chr7:22854938-22958923(+)	142	-19.46	19	0.6842	0.7895
>ssc-miR-100	chr7:22854938-22958923(+)	158	-20.17	19	0.7368	0.7895
>ssc-miR-100	chr7:22854938-22958923(+)	158	-20.17	19	0.7368	0.7895
>ssc-miR-101	chr7:22854938-22958923(+)	150	-18.29	17	0.8824	0.8824
>ssc-miR-101	chr7:22854938-22958923(+)	150	-19.8	17	0.8824	0.8824
>ssc-miR-101	chr7:22854938-22958923(+)	150	-19.8	17	0.8824	0.8824
>ssc-miR-101	chr7:22854938-22958923(+)	152	-19.1	17	0.8235	0.8824
>ssc-miR-103	chr7:22854938-22958923(+)	140	-21.58	17	0.7059	0.8235
>ssc-miR-103	chr7:22854938-22958923(+)	141	-21.05	20	0.65	0.85
>ssc-miR-103	chr7:22854938-22958923(+)	144	-18.46	23	0.5217	0.7391
>ssc-miR-103	chr7:22854938-22958923(+)	145	-25.18	20	0.7	0.8
>ssc-miR-103	chr7:22854938-22958923(+)	146	-20.9	21	0.7143	0.8095
>ssc-miR-103	chr7:22854938-22958923(+)	146	-21.42	25	0.64	0.68
>ssc-miR-103	chr7:22854938-22958923(+)	149	-22.1	19	0.7368	0.7895
>ssc-miR-103	chr7:22854938-22958923(+)	149	-27.13	20	0.75	0.8
>ssc-miR-10382	chr7:22854938-22958923(+)	140	-22.1	18	0.7222	0.7222
>ssc-miR-10382	chr7:22854938-22958923(+)	140	-22.1	18	0.7222	0.7222
>ssc-miR-10382	chr7:22854938-22958923(+)	140	-26.37	14	0.7857	0.8571
>ssc-miR-10382	chr7:22854938-22958923(+)	141	-19.96	15	0.7333	0.8667
>ssc-miR-10382	chr7:22854938-22958923(+)	141	-20.17	15	0.7333	0.8667
>ssc-miR-10382	chr7:22854938-22958923(+)	141	-27.75	19	0.6842	0.7895
>ssc-miR-10382	chr7:22854938-22958923(+)	143	-21.67	13	0.7692	0.8462
>ssc-miR-10382	chr7:22854938-22958923(+)	143	-28.45	19	0.7368	0.7895
>ssc-miR-10382	chr7:22854938-22958923(+)	143	-28.45	19	0.7368	0.7895
>ssc-miR-10382	chr7:22854938-22958923(+)	145	-20.98	17	0.8235	0.8235
>ssc-miR-10382	chr7:22854938-22958923(+)	145	-20.98	17	0.8235	0.8235
>ssc-miR-10382	chr7:22854938-22958923(+)	145	-20.98	17	0.8235	0.8235
>ssc-miR-10382	chr7:22854938-22958923(+)	145	-22.6	17	0.8235	0.8235
>ssc-miR-10382	chr7:22854938-22958923(+)	145	-29.55	18	0.7778	0.8333
>ssc-miR-10382	chr7:22854938-22958923(+)	147	-19.14	10	0.9	0.9
>ssc-miR-10382	chr7:22854938-22958923(+)	147	-27.88	17	0.7647	0.8235
>ssc-miR-10382	chr7:22854938-22958923(+)	148	-32.31	14	0.8571	0.9286
>ssc-miR-10382	chr7:22854938-22958923(+)	150	-21	9	1	1
>ssc-miR-10382	chr7:22854938-22958923(+)	150	-21	9	1	1
>ssc-miR-10382	chr7:22854938-22958923(+)	150	-26.7	19	0.6316	0.7895
>ssc-miR-10382	chr7:22854938-22958923(+)	150	-27.35	18	0.8333	0.8333
>ssc-miR-10382	chr7:22854938-22958923(+)	155	-31.06	18	0.7778	0.8333
>ssc-miR-10382	chr7:22854938-22958923(+)	159	-26.4	20	0.75	0.75
>ssc-miR-10382	chr7:22854938-22958923(+)	159	-26.74	16	0.8125	0.875
>ssc-miR-10382	chr7:22854938-22958923(+)	159	-26.95	16	0.8125	0.875
>ssc-miR-10382	chr7:22854938-22958923(+)	159	-29.55	18	0.7222	0.7778
>ssc-miR-10382	chr7:22854938-22958923(+)	159	-29.55	18	0.7222	0.7778
>ssc-miR-10382	chr7:22854938-22958923(+)	159	-29.55	18	0.7222	0.7778
>ssc-miR-10382	chr7:22854938-22958923(+)	159	-29.55	18	0.7222	0.7778
>ssc-miR-10382	chr7:22854938-22958923(+)	159	-29.55	18	0.7222	0.7778
>ssc-miR-10382	chr7:22854938-22958923(+)	162	-44.09	19	0.7895	0.9474
>ssc-miR-10382	chr7:22854938-22958923(+)	162	-44.84	19	0.7895	0.9474
>ssc-miR-10383	chr7:22854938-22958923(+)	140	-20.87	17	0.7059	0.8235
>ssc-miR-10383	chr7:22854938-22958923(+)	141	-18.24	12	0.8333	0.9167
>ssc-miR-10383	chr7:22854938-22958923(+)	141	-22.41	12	0.8333	0.9167
>ssc-miR-10383	chr7:22854938-22958923(+)	141	-23.18	22	0.6818	0.7727
>ssc-miR-10383	chr7:22854938-22958923(+)	143	-22.3	18	0.7778	0.8333
>ssc-miR-10383	chr7:22854938-22958923(+)	143	-25.64	20	0.75	0.85
>ssc-miR-10383	chr7:22854938-22958923(+)	144	-22.39	17	0.7647	0.8235
>ssc-miR-10383	chr7:22854938-22958923(+)	145	-21.33	8	1	1
>ssc-miR-10383	chr7:22854938-22958923(+)	147	-23.56	21	0.6667	0.8095
>ssc-miR-10383	chr7:22854938-22958923(+)	147	-23.67	18	0.7778	0.8889
>ssc-miR-10383	chr7:22854938-22958923(+)	147	-27.72	20	0.8	0.85
>ssc-miR-10383	chr7:22854938-22958923(+)	148	-21.92	17	0.7059	0.7647
>ssc-miR-10383	chr7:22854938-22958923(+)	151	-18.93	18	0.7222	0.8333
>ssc-miR-10383	chr7:22854938-22958923(+)	152	-21.27	17	0.7059	0.8235
>ssc-miR-10383	chr7:22854938-22958923(+)	166	-28.04	19	0.7895	0.8421
>ssc-miR-10384	chr7:22854938-22958923(+)	140	-19.65	19	0.7368	0.7895
>ssc-miR-10384	chr7:22854938-22958923(+)	142	-22.78	19	0.6842	0.7895
>ssc-miR-10384	chr7:22854938-22958923(+)	142	-22.78	19	0.6842	0.7895
>ssc-miR-10384	chr7:22854938-22958923(+)	142	-22.78	19	0.6842	0.7895
>ssc-miR-10384	chr7:22854938-22958923(+)	142	-22.78	19	0.6842	0.7895
>ssc-miR-10384	chr7:22854938-22958923(+)	143	-24.91	20	0.8	0.8
>ssc-miR-10384	chr7:22854938-22958923(+)	144	-18.37	18	0.6667	0.8333
>ssc-miR-10384	chr7:22854938-22958923(+)	144	-18.37	18	0.6667	0.8333
>ssc-miR-10384	chr7:22854938-22958923(+)	144	-18.37	18	0.6667	0.8333
>ssc-miR-10384	chr7:22854938-22958923(+)	144	-26.15	20	0.75	0.8
>ssc-miR-10384	chr7:22854938-22958923(+)	144	-26.57	17	0.7647	0.8235
>ssc-miR-10384	chr7:22854938-22958923(+)	145	-25.87	23	0.7391	0.7826
>ssc-miR-10384	chr7:22854938-22958923(+)	151	-24.25	20	0.75	0.8
>ssc-miR-10384	chr7:22854938-22958923(+)	151	-27.52	20	0.75	0.8
>ssc-miR-10384	chr7:22854938-22958923(+)	152	-32.29	19	0.7895	0.8421
>ssc-miR-10384	chr7:22854938-22958923(+)	152	-32.29	19	0.7895	0.8421
>ssc-miR-10384	chr7:22854938-22958923(+)	158	-23.25	19	0.7368	0.7895
>ssc-miR-10384	chr7:22854938-22958923(+)	162	-24.12	17	0.7647	0.8235
>ssc-miR-10386	chr7:22854938-22958923(+)	142	-18.17	19	0.6842	0.7895
>ssc-miR-10386	chr7:22854938-22958923(+)	143	-25.92	18	0.7778	0.8333
>ssc-miR-10386	chr7:22854938-22958923(+)	149	-23.45	18	0.7778	0.8333
>ssc-miR-10387	chr7:22854938-22958923(+)	140	-22.08	21	0.619	0.7619
>ssc-miR-10387	chr7:22854938-22958923(+)	140	-22.85	21	0.6667	0.8571
>ssc-miR-10387	chr7:22854938-22958923(+)	141	-20.01	20	0.65	0.7
>ssc-miR-10387	chr7:22854938-22958923(+)	145	-29.17	20	0.65	0.75
>ssc-miR-10387	chr7:22854938-22958923(+)	152	-23.37	19	0.6842	0.8421
>ssc-miR-10387	chr7:22854938-22958923(+)	152	-23.37	19	0.6842	0.8421
>ssc-miR-10387	chr7:22854938-22958923(+)	152	-23.37	19	0.6842	0.8421
>ssc-miR-10387	chr7:22854938-22958923(+)	152	-23.37	19	0.6842	0.8421
>ssc-miR-10387	chr7:22854938-22958923(+)	155	-18.21	23	0.6522	0.7826
>ssc-miR-10388	chr7:22854938-22958923(+)	143	-21.84	20	0.6	0.7
>ssc-miR-10388	chr7:22854938-22958923(+)	143	-23.23	19	0.7368	0.7895
>ssc-miR-10388	chr7:22854938-22958923(+)	144	-22.69	22	0.6818	0.7727
>ssc-miR-10388	chr7:22854938-22958923(+)	151	-19.41	19	0.7895	0.8421
>ssc-miR-10388	chr7:22854938-22958923(+)	151	-19.82	12	0.9167	0.9167
>ssc-miR-10388	chr7:22854938-22958923(+)	153	-23.95	20	0.65	0.8
>ssc-miR-10388	chr7:22854938-22958923(+)	153	-23.95	20	0.65	0.8
>ssc-miR-10388	chr7:22854938-22958923(+)	153	-26.04	20	0.65	0.8
>ssc-miR-10388	chr7:22854938-22958923(+)	154	-23.61	17	0.6471	0.8235
>ssc-miR-10388	chr7:22854938-22958923(+)	154	-23.74	17	0.6471	0.8235
>ssc-miR-10389	chr7:22854938-22958923(+)	142	-20.74	19	0.7895	0.8421
>ssc-miR-10389	chr7:22854938-22958923(+)	142	-20.74	19	0.7895	0.8421
>ssc-miR-10389	chr7:22854938-22958923(+)	143	-19.7	20	0.65	0.8
>ssc-miR-10389	chr7:22854938-22958923(+)	143	-19.7	20	0.65	0.8
>ssc-miR-10389	chr7:22854938-22958923(+)	143	-23.96	16	0.75	0.875
>ssc-miR-10389	chr7:22854938-22958923(+)	144	-20.38	19	0.7368	0.7895
>ssc-miR-10389	chr7:22854938-22958923(+)	145	-18.31	17	0.8235	0.8235
>ssc-miR-10389	chr7:22854938-22958923(+)	145	-18.31	17	0.8235	0.8235
>ssc-miR-10389	chr7:22854938-22958923(+)	145	-18.31	17	0.8235	0.8235
>ssc-miR-10389	chr7:22854938-22958923(+)	145	-18.31	17	0.8235	0.8235
>ssc-miR-10389	chr7:22854938-22958923(+)	145	-18.31	17	0.8235	0.8235
>ssc-miR-10389	chr7:22854938-22958923(+)	151	-20.46	12	0.9167	0.9167
>ssc-miR-10389	chr7:22854938-22958923(+)	151	-20.52	12	0.9167	0.9167
>ssc-miR-10389	chr7:22854938-22958923(+)	151	-20.81	20	0.7	0.7
>ssc-miR-10389	chr7:22854938-22958923(+)	151	-20.81	20	0.7	0.7
>ssc-miR-10389	chr7:22854938-22958923(+)	159	-21.92	20	0.7	0.8
>ssc-miR-10389	chr7:22854938-22958923(+)	170	-26.29	19	0.8421	0.8421
>ssc-miR-10391	chr7:22854938-22958923(+)	140	-19.04	10	1	1
>ssc-miR-10391	chr7:22854938-22958923(+)	140	-20.24	16	0.8125	0.8125
>ssc-miR-10391	chr7:22854938-22958923(+)	145	-18.21	19	0.6842	0.6842
>ssc-miR-10391	chr7:22854938-22958923(+)	145	-18.63	19	0.6842	0.6842
>ssc-miR-10391	chr7:22854938-22958923(+)	145	-18.63	19	0.6842	0.6842
>ssc-miR-10391	chr7:22854938-22958923(+)	145	-18.63	19	0.6842	0.6842
>ssc-miR-10391	chr7:22854938-22958923(+)	145	-21.15	18	0.7222	0.8333
>ssc-miR-10391	chr7:22854938-22958923(+)	145	-21.15	18	0.7222	0.8333
>ssc-miR-10391	chr7:22854938-22958923(+)	145	-21.15	18	0.7222	0.8333
>ssc-miR-10391	chr7:22854938-22958923(+)	146	-18.53	19	0.6842	0.6842
>ssc-miR-10391	chr7:22854938-22958923(+)	154	-25.76	21	0.6667	0.7619
>ssc-miR-10391	chr7:22854938-22958923(+)	155	-18.94	10	1	1
>ssc-miR-10391	chr7:22854938-22958923(+)	158	-19.03	15	0.8667	0.8667
>ssc-miR-10391	chr7:22854938-22958923(+)	158	-19.71	19	0.7368	0.7895
>ssc-miR-10391	chr7:22854938-22958923(+)	158	-23.93	21	0.7143	0.7619
>ssc-miR-10391	chr7:22854938-22958923(+)	166	-25.7	19	0.7895	0.8421
>ssc-miR-105-1	chr7:22854938-22958923(+)	141	-22.95	18	0.7778	0.8889
>ssc-miR-105-1	chr7:22854938-22958923(+)	155	-19.21	16	0.8125	0.8125
>ssc-miR-105-2	chr7:22854938-22958923(+)	141	-23.74	18	0.7778	0.8889
>ssc-miR-106a	chr7:22854938-22958923(+)	150	-19.07	18	0.8333	0.8333
>ssc-miR-107	chr7:22854938-22958923(+)	140	-20.52	17	0.7059	0.8235
>ssc-miR-107	chr7:22854938-22958923(+)	141	-22.26	20	0.65	0.85
>ssc-miR-107	chr7:22854938-22958923(+)	144	-18.27	23	0.5217	0.7391
>ssc-miR-107	chr7:22854938-22958923(+)	145	-24.05	20	0.7	0.8
>ssc-miR-107	chr7:22854938-22958923(+)	146	-21.12	25	0.64	0.68
>ssc-miR-107	chr7:22854938-22958923(+)	149	-20.56	19	0.7368	0.7895
>ssc-miR-107	chr7:22854938-22958923(+)	149	-24.61	20	0.75	0.8
>ssc-miR-10a-3p	chr7:22854938-22958923(+)	142	-21.33	19	0.7368	0.8947
>ssc-miR-10a-3p	chr7:22854938-22958923(+)	142	-21.33	19	0.7368	0.8947
>ssc-miR-10a-3p	chr7:22854938-22958923(+)	150	-18.48	17	0.7059	0.8824
>ssc-miR-10a-3p	chr7:22854938-22958923(+)	150	-18.48	17	0.7059	0.8824
>ssc-miR-10a-5p	chr7:22854938-22958923(+)	142	-19.49	19	0.6316	0.6842
>ssc-miR-10a-5p	chr7:22854938-22958923(+)	142	-19.49	19	0.6316	0.6842
>ssc-miR-10a-5p	chr7:22854938-22958923(+)	147	-18.26	16	0.75	0.75
>ssc-miR-10a-5p	chr7:22854938-22958923(+)	148	-20.47	19	0.5789	0.7368
>ssc-miR-10a-5p	chr7:22854938-22958923(+)	154	-19.59	13	0.8462	0.8462
>ssc-miR-10a-5p	chr7:22854938-22958923(+)	154	-19.59	13	0.8462	0.8462
>ssc-miR-10a-5p	chr7:22854938-22958923(+)	160	-23.24	19	0.6316	0.8421
>ssc-miR-10b	chr7:22854938-22958923(+)	144	-18.56	19	0.5789	0.6842
>ssc-miR-10b	chr7:22854938-22958923(+)	156	-21.33	19	0.6316	0.7895
>ssc-miR-122-3p	chr7:22854938-22958923(+)	140	-19.03	11	0.8182	1
>ssc-miR-122-5p	chr7:22854938-22958923(+)	142	-20.15	23	0.6522	0.7826
>ssc-miR-122-5p	chr7:22854938-22958923(+)	144	-18.03	20	0.65	0.7
>ssc-miR-122-5p	chr7:22854938-22958923(+)	144	-18.06	24	0.5417	0.7083
>ssc-miR-122-5p	chr7:22854938-22958923(+)	144	-18.65	15	0.7333	0.8667
>ssc-miR-122-5p	chr7:22854938-22958923(+)	144	-21.11	21	0.7619	0.8095
>ssc-miR-122-5p	chr7:22854938-22958923(+)	145	-19.51	20	0.7	0.85
>ssc-miR-122-5p	chr7:22854938-22958923(+)	146	-18.99	21	0.6667	0.8571
>ssc-miR-122-5p	chr7:22854938-22958923(+)	146	-21.17	21	0.7143	0.8095
>ssc-miR-122-5p	chr7:22854938-22958923(+)	149	-19.61	18	0.7222	0.7222
>ssc-miR-122-5p	chr7:22854938-22958923(+)	149	-19.61	18	0.7222	0.7222
>ssc-miR-122-5p	chr7:22854938-22958923(+)	153	-19.61	20	0.75	0.9
>ssc-miR-122-5p	chr7:22854938-22958923(+)	156	-20.02	17	0.7647	0.8235
>ssc-miR-122-5p	chr7:22854938-22958923(+)	158	-18.26	17	0.7647	0.7647
>ssc-miR-122-5p	chr7:22854938-22958923(+)	158	-18.34	21	0.7143	0.8095
>ssc-miR-122-5p	chr7:22854938-22958923(+)	158	-18.34	21	0.7143	0.8095
>ssc-miR-122-5p	chr7:22854938-22958923(+)	158	-22.14	23	0.6957	0.7826
>ssc-miR-122-5p	chr7:22854938-22958923(+)	163	-28.24	20	0.8	0.9
>ssc-miR-1224	chr7:22854938-22958923(+)	140	-23.65	17	0.7059	0.8235
>ssc-miR-1224	chr7:22854938-22958923(+)	140	-25.89	20	0.7	0.8
>ssc-miR-1224	chr7:22854938-22958923(+)	141	-18.27	16	0.625	0.6875
>ssc-miR-1224	chr7:22854938-22958923(+)	141	-21.68	17	0.7647	0.8235
>ssc-miR-1224	chr7:22854938-22958923(+)	141	-21.68	17	0.7647	0.8235
>ssc-miR-1224	chr7:22854938-22958923(+)	141	-22.69	16	0.625	0.6875
>ssc-miR-1224	chr7:22854938-22958923(+)	141	-22.69	16	0.625	0.6875
>ssc-miR-1224	chr7:22854938-22958923(+)	141	-23.66	17	0.7647	0.8235
>ssc-miR-1224	chr7:22854938-22958923(+)	141	-23.66	17	0.7647	0.8235
>ssc-miR-1224	chr7:22854938-22958923(+)	141	-27.71	17	0.7647	0.8235
>ssc-miR-1224	chr7:22854938-22958923(+)	141	-28.59	13	0.9231	0.9231
>ssc-miR-1224	chr7:22854938-22958923(+)	141	-28.59	13	0.9231	0.9231
>ssc-miR-1224	chr7:22854938-22958923(+)	141	-31.46	22	0.7273	0.7273
>ssc-miR-1224	chr7:22854938-22958923(+)	141	-31.46	22	0.7273	0.7273
>ssc-miR-1224	chr7:22854938-22958923(+)	142	-20.74	15	0.8	0.8667
>ssc-miR-1224	chr7:22854938-22958923(+)	142	-20.74	15	0.8	0.8667
>ssc-miR-1224	chr7:22854938-22958923(+)	142	-20.74	15	0.8	0.8667
>ssc-miR-1224	chr7:22854938-22958923(+)	142	-21.33	15	0.8	0.8667
>ssc-miR-1224	chr7:22854938-22958923(+)	142	-21.33	15	0.8	0.8667
>ssc-miR-1224	chr7:22854938-22958923(+)	142	-23.9	15	0.8	0.8667
>ssc-miR-1224	chr7:22854938-22958923(+)	144	-23.53	14	0.8571	0.8571
>ssc-miR-1224	chr7:22854938-22958923(+)	144	-27.31	19	0.7895	0.8421
>ssc-miR-1224	chr7:22854938-22958923(+)	144	-27.31	19	0.7895	0.8421
>ssc-miR-1224	chr7:22854938-22958923(+)	145	-22.56	17	0.8235	0.8235
>ssc-miR-1224	chr7:22854938-22958923(+)	145	-29.04	16	0.6875	0.875
>ssc-miR-1224	chr7:22854938-22958923(+)	145	-29.04	16	0.6875	0.875
>ssc-miR-1224	chr7:22854938-22958923(+)	145	-29.04	16	0.6875	0.875
>ssc-miR-1224	chr7:22854938-22958923(+)	145	-29.04	16	0.6875	0.875
>ssc-miR-1224	chr7:22854938-22958923(+)	147	-24.81	18	0.7222	0.7222
>ssc-miR-1224	chr7:22854938-22958923(+)	147	-28.54	16	0.8125	0.875
>ssc-miR-1224	chr7:22854938-22958923(+)	148	-20.66	11	0.8182	0.9091
>ssc-miR-1224	chr7:22854938-22958923(+)	151	-22.42	18	0.7778	0.7778
>ssc-miR-1224	chr7:22854938-22958923(+)	153	-21.36	12	0.8333	0.9167
>ssc-miR-1224	chr7:22854938-22958923(+)	155	-23.21	10	1	1
>ssc-miR-1224	chr7:22854938-22958923(+)	156	-27.16	20	0.75	0.75
>ssc-miR-1224	chr7:22854938-22958923(+)	156	-27.16	20	0.75	0.75
>ssc-miR-1224	chr7:22854938-22958923(+)	160	-35.84	15	0.8667	1
>ssc-miR-1249	chr7:22854938-22958923(+)	140	-28.06	19	0.6842	0.8421
>ssc-miR-1249	chr7:22854938-22958923(+)	142	-24.07	16	0.75	0.8125
>ssc-miR-1249	chr7:22854938-22958923(+)	142	-37.84	21	0.7619	0.8571
>ssc-miR-1249	chr7:22854938-22958923(+)	144	-26.48	19	0.6316	0.7895
>ssc-miR-1249	chr7:22854938-22958923(+)	147	-27.57	20	0.7	0.8
>ssc-miR-1249	chr7:22854938-22958923(+)	148	-26.82	19	0.6842	0.7895
>ssc-miR-124a	chr7:22854938-22958923(+)	144	-18.45	15	0.6667	0.9333
>ssc-miR-124a	chr7:22854938-22958923(+)	144	-18.46	15	0.6667	0.9333
>ssc-miR-124a	chr7:22854938-22958923(+)	145	-23.36	17	0.8235	0.8235
>ssc-miR-124a	chr7:22854938-22958923(+)	149	-20.58	18	0.7222	0.7222
>ssc-miR-124a	chr7:22854938-22958923(+)	151	-21.47	18	0.6667	0.7222
>ssc-miR-124a	chr7:22854938-22958923(+)	159	-23.46	18	0.7778	0.8889
>ssc-miR-125a	chr7:22854938-22958923(+)	140	-18.03	7	1	1
>ssc-miR-125a	chr7:22854938-22958923(+)	140	-18.03	7	1	1
>ssc-miR-125a	chr7:22854938-22958923(+)	140	-18.38	7	1	1
>ssc-miR-125a	chr7:22854938-22958923(+)	140	-19.34	7	1	1
>ssc-miR-125a	chr7:22854938-22958923(+)	140	-22.51	21	0.619	0.7619
>ssc-miR-125a	chr7:22854938-22958923(+)	141	-21.17	20	0.65	0.7
>ssc-miR-125a	chr7:22854938-22958923(+)	141	-23.45	11	0.9091	1
>ssc-miR-125a	chr7:22854938-22958923(+)	141	-23.51	11	0.9091	1
>ssc-miR-125a	chr7:22854938-22958923(+)	142	-21.76	28	0.6429	0.6429
>ssc-miR-125a	chr7:22854938-22958923(+)	144	-21.09	19	0.7368	0.8421
>ssc-miR-125a	chr7:22854938-22958923(+)	144	-21.22	15	0.6	0.8
>ssc-miR-125a	chr7:22854938-22958923(+)	144	-21.46	15	0.6	0.8
>ssc-miR-125a	chr7:22854938-22958923(+)	145	-19.83	8	1	1
>ssc-miR-125a	chr7:22854938-22958923(+)	145	-24.47	11	1	1
>ssc-miR-125a	chr7:22854938-22958923(+)	145	-25.84	19	0.6842	0.7895
>ssc-miR-125a	chr7:22854938-22958923(+)	146	-25.71	20	0.8	0.8
>ssc-miR-125a	chr7:22854938-22958923(+)	147	-18.21	20	0.7	0.75
>ssc-miR-125a	chr7:22854938-22958923(+)	147	-18.21	20	0.7	0.75
>ssc-miR-125a	chr7:22854938-22958923(+)	147	-23.56	17	0.7647	0.8235
>ssc-miR-125a	chr7:22854938-22958923(+)	149	-20.73	12	0.8333	0.8333
>ssc-miR-125a	chr7:22854938-22958923(+)	149	-20.73	12	0.8333	0.8333
>ssc-miR-125a	chr7:22854938-22958923(+)	149	-20.73	12	0.8333	0.8333
>ssc-miR-125a	chr7:22854938-22958923(+)	149	-20.73	12	0.8333	0.8333
>ssc-miR-125a	chr7:22854938-22958923(+)	149	-21.07	12	0.8333	0.8333
>ssc-miR-125a	chr7:22854938-22958923(+)	151	-26.95	20	0.8	0.8
>ssc-miR-125a	chr7:22854938-22958923(+)	151	-27.33	20	0.8	0.8
>ssc-miR-125a	chr7:22854938-22958923(+)	153	-23.79	20	0.65	0.7
>ssc-miR-125a	chr7:22854938-22958923(+)	153	-23.79	20	0.65	0.7
>ssc-miR-125a	chr7:22854938-22958923(+)	154	-20.88	20	0.65	0.8
>ssc-miR-125a	chr7:22854938-22958923(+)	154	-25.6	20	0.7	0.75
>ssc-miR-125a	chr7:22854938-22958923(+)	161	-23.25	20	0.65	0.8
>ssc-miR-125a	chr7:22854938-22958923(+)	161	-23.25	20	0.65	0.8
>ssc-miR-125a	chr7:22854938-22958923(+)	162	-24.29	20	0.7	0.85
>ssc-miR-125b	chr7:22854938-22958923(+)	140	-18.77	7	1	1
>ssc-miR-125b	chr7:22854938-22958923(+)	143	-20.89	20	0.6	0.7
>ssc-miR-125b	chr7:22854938-22958923(+)	143	-20.9	20	0.6	0.7
>ssc-miR-125b	chr7:22854938-22958923(+)	143	-21.49	13	0.8462	0.9231
>ssc-miR-125b	chr7:22854938-22958923(+)	143	-21.54	13	0.8462	0.9231
>ssc-miR-125b	chr7:22854938-22958923(+)	143	-24.83	20	0.7	0.8
>ssc-miR-125b	chr7:22854938-22958923(+)	146	-22.64	12	0.9167	1
>ssc-miR-125b	chr7:22854938-22958923(+)	148	-20.06	15	0.7333	0.7333
>ssc-miR-125b	chr7:22854938-22958923(+)	149	-20.26	12	0.8333	0.8333
>ssc-miR-125b	chr7:22854938-22958923(+)	149	-20.26	12	0.8333	0.8333
>ssc-miR-125b	chr7:22854938-22958923(+)	149	-20.26	12	0.8333	0.8333
>ssc-miR-125b	chr7:22854938-22958923(+)	149	-20.26	12	0.8333	0.8333
>ssc-miR-125b	chr7:22854938-22958923(+)	149	-20.6	12	0.8333	0.8333
>ssc-miR-125b	chr7:22854938-22958923(+)	150	-20.24	13	0.7692	0.8462
>ssc-miR-125b	chr7:22854938-22958923(+)	150	-20.24	13	0.7692	0.8462
>ssc-miR-125b	chr7:22854938-22958923(+)	157	-18.08	18	0.7778	0.7778
>ssc-miR-125b	chr7:22854938-22958923(+)	157	-18.08	18	0.7778	0.7778
>ssc-miR-125b	chr7:22854938-22958923(+)	157	-21.76	18	0.7222	0.8333
>ssc-miR-125b	chr7:22854938-22958923(+)	157	-21.76	18	0.7222	0.8333
>ssc-miR-125b	chr7:22854938-22958923(+)	159	-22.5	18	0.6667	0.8333
>ssc-miR-125b	chr7:22854938-22958923(+)	159	-24.14	18	0.7222	0.7778
>ssc-miR-125b	chr7:22854938-22958923(+)	167	-26.59	18	0.7222	0.8889
>ssc-miR-127	chr7:22854938-22958923(+)	140	-21.38	18	0.6667	0.8333
>ssc-miR-127	chr7:22854938-22958923(+)	140	-26.21	19	0.6842	0.7895
>ssc-miR-127	chr7:22854938-22958923(+)	140	-26.21	19	0.6842	0.7895
>ssc-miR-127	chr7:22854938-22958923(+)	140	-26.21	19	0.6842	0.7895
>ssc-miR-127	chr7:22854938-22958923(+)	141	-20.9	15	0.6667	0.9333
>ssc-miR-127	chr7:22854938-22958923(+)	141	-20.9	15	0.6667	0.9333
>ssc-miR-127	chr7:22854938-22958923(+)	141	-23.27	17	0.7059	0.8824
>ssc-miR-127	chr7:22854938-22958923(+)	141	-23.27	17	0.7059	0.8824
>ssc-miR-127	chr7:22854938-22958923(+)	142	-21.82	22	0.6364	0.8182
>ssc-miR-127	chr7:22854938-22958923(+)	142	-21.82	22	0.6364	0.8182
>ssc-miR-127	chr7:22854938-22958923(+)	143	-19.83	14	0.7857	0.8571
>ssc-miR-127	chr7:22854938-22958923(+)	143	-24.03	25	0.6	0.64
>ssc-miR-127	chr7:22854938-22958923(+)	143	-24.03	25	0.6	0.64
>ssc-miR-127	chr7:22854938-22958923(+)	144	-18.04	21	0.619	0.7619
>ssc-miR-127	chr7:22854938-22958923(+)	144	-27.2	21	0.7619	0.8095
>ssc-miR-127	chr7:22854938-22958923(+)	146	-19.25	19	0.6842	0.6842
>ssc-miR-127	chr7:22854938-22958923(+)	146	-29.81	19	0.6842	0.8421
>ssc-miR-127	chr7:22854938-22958923(+)	146	-29.81	19	0.6842	0.8421
>ssc-miR-127	chr7:22854938-22958923(+)	147	-30.56	25	0.64	0.64
>ssc-miR-127	chr7:22854938-22958923(+)	147	-30.56	25	0.64	0.64
>ssc-miR-127	chr7:22854938-22958923(+)	147	-31.37	25	0.64	0.64
>ssc-miR-127	chr7:22854938-22958923(+)	148	-21.57	19	0.6842	0.7895
>ssc-miR-127	chr7:22854938-22958923(+)	149	-20.16	18	0.7222	0.7222
>ssc-miR-127	chr7:22854938-22958923(+)	149	-21.72	18	0.7778	0.7778
>ssc-miR-127	chr7:22854938-22958923(+)	150	-25.27	17	0.7647	0.8235
>ssc-miR-127	chr7:22854938-22958923(+)	150	-25.27	17	0.7647	0.8235
>ssc-miR-127	chr7:22854938-22958923(+)	151	-21.67	14	0.7143	0.8571
>ssc-miR-127	chr7:22854938-22958923(+)	151	-25.51	20	0.7	0.7
>ssc-miR-127	chr7:22854938-22958923(+)	152	-26.3	21	0.7619	0.7619
>ssc-miR-127	chr7:22854938-22958923(+)	152	-26.3	21	0.7619	0.7619
>ssc-miR-127	chr7:22854938-22958923(+)	152	-26.3	21	0.7619	0.7619
>ssc-miR-127	chr7:22854938-22958923(+)	158	-24.65	22	0.6818	0.8182
>ssc-miR-1271-3p	chr7:22854938-22958923(+)	142	-19.17	17	0.6471	0.8235
>ssc-miR-1271-3p	chr7:22854938-22958923(+)	144	-23.43	18	0.8333	0.8333
>ssc-miR-1271-3p	chr7:22854938-22958923(+)	146	-31.95	17	0.8235	0.8824
>ssc-miR-1271-3p	chr7:22854938-22958923(+)	148	-28.84	19	0.8421	0.8421
>ssc-miR-1271-3p	chr7:22854938-22958923(+)	150	-18.08	17	0.6471	0.7647
>ssc-miR-1271-3p	chr7:22854938-22958923(+)	150	-22.2	17	0.7647	0.7647
>ssc-miR-1271-3p	chr7:22854938-22958923(+)	150	-22.2	17	0.7647	0.7647
>ssc-miR-1271-3p	chr7:22854938-22958923(+)	153	-22.52	16	0.8125	0.8125
>ssc-miR-1271-3p	chr7:22854938-22958923(+)	154	-22.83	17	0.7059	0.7647
>ssc-miR-1271-3p	chr7:22854938-22958923(+)	158	-25.37	13	0.8462	0.9231
>ssc-miR-1271-3p	chr7:22854938-22958923(+)	158	-25.37	13	0.8462	0.9231
>ssc-miR-1271-5p	chr7:22854938-22958923(+)	148	-18.72	13	0.8462	0.8462
>ssc-miR-1271-5p	chr7:22854938-22958923(+)	148	-18.72	13	0.8462	0.8462
>ssc-miR-1271-5p	chr7:22854938-22958923(+)	149	-19.97	18	0.7222	0.7222
>ssc-miR-1271-5p	chr7:22854938-22958923(+)	158	-20.92	17	0.7647	0.7647
>ssc-miR-128	chr7:22854938-22958923(+)	143	-18.4	18	0.6667	0.7222
>ssc-miR-128	chr7:22854938-22958923(+)	143	-19.22	14	0.7143	0.7143
>ssc-miR-128	chr7:22854938-22958923(+)	149	-18.76	14	0.7857	0.8571
>ssc-miR-128	chr7:22854938-22958923(+)	149	-21.86	14	0.7857	0.8571
>ssc-miR-128	chr7:22854938-22958923(+)	152	-26.48	19	0.7368	0.7895
>ssc-miR-128	chr7:22854938-22958923(+)	154	-24.41	19	0.6842	0.7895
>ssc-miR-128	chr7:22854938-22958923(+)	155	-19.15	16	0.8125	0.8125
>ssc-miR-128	chr7:22854938-22958923(+)	155	-19.15	16	0.8125	0.8125
>ssc-miR-1285	chr7:22854938-22958923(+)	140	-21.37	18	0.7222	0.7778
>ssc-miR-1285	chr7:22854938-22958923(+)	140	-23.24	21	0.7619	0.8095
>ssc-miR-1285	chr7:22854938-22958923(+)	141	-18.52	14	0.7857	0.9286
>ssc-miR-1285	chr7:22854938-22958923(+)	142	-25.31	21	0.7143	0.7619
>ssc-miR-1285	chr7:22854938-22958923(+)	144	-27.01	24	0.6667	0.75
>ssc-miR-1285	chr7:22854938-22958923(+)	145	-30.73	22	0.7273	0.7273
>ssc-miR-1285	chr7:22854938-22958923(+)	149	-18.95	20	0.75	0.8
>ssc-miR-1285	chr7:22854938-22958923(+)	149	-18.96	20	0.75	0.8
>ssc-miR-1285	chr7:22854938-22958923(+)	152	-29.2	24	0.7083	0.7917
>ssc-miR-1296-3p	chr7:22854938-22958923(+)	140	-19.06	19	0.6316	0.7368
>ssc-miR-1296-3p	chr7:22854938-22958923(+)	140	-19.88	19	0.5789	0.7895
>ssc-miR-1296-3p	chr7:22854938-22958923(+)	140	-22.88	14	0.7143	0.9286
>ssc-miR-1296-3p	chr7:22854938-22958923(+)	140	-23.62	14	0.7857	0.8571
>ssc-miR-1296-3p	chr7:22854938-22958923(+)	142	-18.5	15	0.8	0.8667
>ssc-miR-1296-3p	chr7:22854938-22958923(+)	143	-22.86	16	0.75	0.875
>ssc-miR-1296-3p	chr7:22854938-22958923(+)	143	-23.15	18	0.6111	0.8333
>ssc-miR-1296-3p	chr7:22854938-22958923(+)	143	-23.15	18	0.6111	0.8333
>ssc-miR-1296-3p	chr7:22854938-22958923(+)	144	-19.04	14	0.7857	0.7857
>ssc-miR-1296-3p	chr7:22854938-22958923(+)	144	-19.04	14	0.7857	0.7857
>ssc-miR-1296-3p	chr7:22854938-22958923(+)	144	-23.53	14	0.7857	0.9286
>ssc-miR-1296-3p	chr7:22854938-22958923(+)	147	-19.38	18	0.6667	0.6667
>ssc-miR-1296-3p	chr7:22854938-22958923(+)	148	-21.6	19	0.6316	0.6842
>ssc-miR-1296-3p	chr7:22854938-22958923(+)	148	-23.72	11	0.7273	1
>ssc-miR-1296-3p	chr7:22854938-22958923(+)	149	-18.91	16	0.6875	0.75
>ssc-miR-1296-3p	chr7:22854938-22958923(+)	149	-18.91	16	0.6875	0.75
>ssc-miR-1296-3p	chr7:22854938-22958923(+)	149	-21.05	12	0.75	0.9167
>ssc-miR-1296-3p	chr7:22854938-22958923(+)	149	-21.05	12	0.75	0.9167
>ssc-miR-1296-3p	chr7:22854938-22958923(+)	149	-21.05	12	0.75	0.9167
>ssc-miR-1296-3p	chr7:22854938-22958923(+)	149	-21.05	12	0.75	0.9167
>ssc-miR-1296-3p	chr7:22854938-22958923(+)	151	-18.62	18	0.6111	0.7778
>ssc-miR-1296-3p	chr7:22854938-22958923(+)	151	-18.62	18	0.6111	0.7778
>ssc-miR-1296-3p	chr7:22854938-22958923(+)	151	-21.05	14	0.7143	0.8571
>ssc-miR-1296-3p	chr7:22854938-22958923(+)	152	-25.21	19	0.6316	0.7368
>ssc-miR-1296-3p	chr7:22854938-22958923(+)	152	-25.21	19	0.6316	0.7368
>ssc-miR-1296-3p	chr7:22854938-22958923(+)	153	-23.16	12	0.75	1
>ssc-miR-1296-3p	chr7:22854938-22958923(+)	155	-19.11	18	0.6667	0.7778
>ssc-miR-1296-3p	chr7:22854938-22958923(+)	155	-19.27	18	0.6667	0.7778
>ssc-miR-1296-3p	chr7:22854938-22958923(+)	155	-25.7	18	0.6111	0.8333
>ssc-miR-1296-3p	chr7:22854938-22958923(+)	157	-20.29	16	0.75	0.8125
>ssc-miR-1296-3p	chr7:22854938-22958923(+)	158	-19.11	19	0.7368	0.7895
>ssc-miR-1296-3p	chr7:22854938-22958923(+)	162	-27.65	21	0.7619	0.8095
>ssc-miR-1296-3p	chr7:22854938-22958923(+)	166	-28.15	17	0.7647	0.8824
>ssc-miR-1296-3p	chr7:22854938-22958923(+)	166	-28.15	17	0.7647	0.8824
>ssc-miR-1296-5p	chr7:22854938-22958923(+)	140	-28.56	15	0.8	0.9333
>ssc-miR-1296-5p	chr7:22854938-22958923(+)	142	-24.44	22	0.6818	0.7727
>ssc-miR-1296-5p	chr7:22854938-22958923(+)	142	-24.44	22	0.6818	0.7727
>ssc-miR-1296-5p	chr7:22854938-22958923(+)	143	-23.87	14	0.7143	0.9286
>ssc-miR-1296-5p	chr7:22854938-22958923(+)	143	-23.87	14	0.7143	0.9286
>ssc-miR-1296-5p	chr7:22854938-22958923(+)	143	-24.62	13	0.8462	0.9231
>ssc-miR-1296-5p	chr7:22854938-22958923(+)	143	-27.04	13	0.8462	0.9231
>ssc-miR-1296-5p	chr7:22854938-22958923(+)	143	-27.04	13	0.8462	0.9231
>ssc-miR-1296-5p	chr7:22854938-22958923(+)	143	-27.04	13	0.8462	0.9231
>ssc-miR-1296-5p	chr7:22854938-22958923(+)	144	-21.57	15	0.7333	0.8
>ssc-miR-1296-5p	chr7:22854938-22958923(+)	144	-28.87	15	0.7333	0.8667
>ssc-miR-1296-5p	chr7:22854938-22958923(+)	144	-29.83	15	0.7333	0.8667
>ssc-miR-1296-5p	chr7:22854938-22958923(+)	144	-29.83	15	0.7333	0.8667
>ssc-miR-1296-5p	chr7:22854938-22958923(+)	146	-18.02	13	0.6923	0.8462
>ssc-miR-1296-5p	chr7:22854938-22958923(+)	146	-18.02	13	0.6923	0.8462
>ssc-miR-1296-5p	chr7:22854938-22958923(+)	146	-18.07	13	0.6923	0.8462
>ssc-miR-1296-5p	chr7:22854938-22958923(+)	146	-22.85	13	0.7692	1
>ssc-miR-1296-5p	chr7:22854938-22958923(+)	146	-23.3	19	0.7368	0.7895
>ssc-miR-1296-5p	chr7:22854938-22958923(+)	146	-23.3	19	0.7368	0.7895
>ssc-miR-1296-5p	chr7:22854938-22958923(+)	146	-24.41	19	0.6842	0.8421
>ssc-miR-1296-5p	chr7:22854938-22958923(+)	147	-23.69	20	0.7	0.75
>ssc-miR-1296-5p	chr7:22854938-22958923(+)	147	-23.69	20	0.7	0.75
>ssc-miR-1296-5p	chr7:22854938-22958923(+)	147	-29.15	22	0.6818	0.7727
>ssc-miR-1296-5p	chr7:22854938-22958923(+)	148	-19.28	18	0.7222	0.7222
>ssc-miR-1296-5p	chr7:22854938-22958923(+)	148	-21.12	18	0.7222	0.7222
>ssc-miR-1296-5p	chr7:22854938-22958923(+)	148	-22.05	13	0.7692	0.9231
>ssc-miR-1296-5p	chr7:22854938-22958923(+)	148	-28.42	18	0.8333	0.8889
>ssc-miR-1296-5p	chr7:22854938-22958923(+)	148	-28.42	18	0.8333	0.8889
>ssc-miR-1296-5p	chr7:22854938-22958923(+)	148	-28.42	18	0.8333	0.8889
>ssc-miR-1296-5p	chr7:22854938-22958923(+)	148	-28.42	18	0.8333	0.8889
>ssc-miR-1296-5p	chr7:22854938-22958923(+)	148	-28.42	18	0.8333	0.8889
>ssc-miR-1296-5p	chr7:22854938-22958923(+)	150	-20.48	9	1	1
>ssc-miR-1296-5p	chr7:22854938-22958923(+)	151	-36.61	22	0.6818	0.8182
>ssc-miR-1296-5p	chr7:22854938-22958923(+)	151	-36.61	22	0.6818	0.8182
>ssc-miR-1296-5p	chr7:22854938-22958923(+)	151	-36.61	22	0.6818	0.8182
>ssc-miR-1296-5p	chr7:22854938-22958923(+)	151	-36.61	22	0.6818	0.8182
>ssc-miR-1296-5p	chr7:22854938-22958923(+)	152	-20.72	17	0.7059	0.8235
>ssc-miR-1296-5p	chr7:22854938-22958923(+)	152	-22.41	17	0.7059	0.8235
>ssc-miR-1296-5p	chr7:22854938-22958923(+)	154	-27.31	19	0.7895	0.8421
>ssc-miR-1296-5p	chr7:22854938-22958923(+)	154	-31.22	20	0.8	0.9
>ssc-miR-1296-5p	chr7:22854938-22958923(+)	155	-31.75	20	0.7	0.9
>ssc-miR-1296-5p	chr7:22854938-22958923(+)	156	-33.26	19	0.7368	0.8421
>ssc-miR-1296-5p	chr7:22854938-22958923(+)	156	-33.26	19	0.7368	0.8421
>ssc-miR-1296-5p	chr7:22854938-22958923(+)	163	-29.63	22	0.7273	0.7727
>ssc-miR-129a-3p	chr7:22854938-22958923(+)	144	-20.49	14	0.7857	0.7857
>ssc-miR-129a-3p	chr7:22854938-22958923(+)	152	-18.12	11	0.9091	0.9091
>ssc-miR-129a-5p	chr7:22854938-22958923(+)	144	-20.4	20	0.65	0.75
>ssc-miR-129a-5p	chr7:22854938-22958923(+)	144	-21.21	18	0.7222	0.8333
>ssc-miR-129a-5p	chr7:22854938-22958923(+)	148	-23.43	20	0.7	0.75
>ssc-miR-129a-5p	chr7:22854938-22958923(+)	148	-23.53	20	0.7	0.75
>ssc-miR-129a-5p	chr7:22854938-22958923(+)	151	-21.07	18	0.7222	0.8333
>ssc-miR-129a-5p	chr7:22854938-22958923(+)	151	-21.07	18	0.7222	0.8333
>ssc-miR-129a-5p	chr7:22854938-22958923(+)	152	-19.76	20	0.7	0.8
>ssc-miR-129a-5p	chr7:22854938-22958923(+)	152	-23.11	20	0.7	0.8
>ssc-miR-129b	chr7:22854938-22958923(+)	144	-20.4	20	0.65	0.75
>ssc-miR-129b	chr7:22854938-22958923(+)	144	-21.21	18	0.7222	0.8333
>ssc-miR-129b	chr7:22854938-22958923(+)	148	-23.43	20	0.7	0.75
>ssc-miR-129b	chr7:22854938-22958923(+)	148	-23.53	20	0.7	0.75
>ssc-miR-129b	chr7:22854938-22958923(+)	151	-21.07	18	0.7222	0.8333
>ssc-miR-129b	chr7:22854938-22958923(+)	151	-21.07	18	0.7222	0.8333
>ssc-miR-129b	chr7:22854938-22958923(+)	152	-19.76	20	0.7	0.8
>ssc-miR-129b	chr7:22854938-22958923(+)	152	-23.11	20	0.7	0.8
>ssc-miR-1306-5p	chr7:22854938-22958923(+)	140	-22.98	18	0.6667	0.7778
>ssc-miR-1306-5p	chr7:22854938-22958923(+)	142	-25.63	21	0.619	0.7143
>ssc-miR-1306-5p	chr7:22854938-22958923(+)	143	-22.46	17	0.7059	0.7059
>ssc-miR-1306-5p	chr7:22854938-22958923(+)	143	-24.12	14	0.7857	0.8571
>ssc-miR-1306-5p	chr7:22854938-22958923(+)	143	-24.12	14	0.7857	0.8571
>ssc-miR-1306-5p	chr7:22854938-22958923(+)	143	-25.73	21	0.6667	0.7619
>ssc-miR-1306-5p	chr7:22854938-22958923(+)	143	-25.73	21	0.6667	0.7619
>ssc-miR-1306-5p	chr7:22854938-22958923(+)	143	-28.76	21	0.6667	0.7619
>ssc-miR-1306-5p	chr7:22854938-22958923(+)	143	-28.93	21	0.6667	0.7619
>ssc-miR-1306-5p	chr7:22854938-22958923(+)	144	-21.21	19	0.6316	0.7895
>ssc-miR-1306-5p	chr7:22854938-22958923(+)	146	-20.6	15	0.7333	0.8
>ssc-miR-1306-5p	chr7:22854938-22958923(+)	148	-19.31	13	0.8462	0.8462
>ssc-miR-1306-5p	chr7:22854938-22958923(+)	148	-19.31	13	0.8462	0.8462
>ssc-miR-1306-5p	chr7:22854938-22958923(+)	148	-20.98	13	0.8462	0.8462
>ssc-miR-1306-5p	chr7:22854938-22958923(+)	149	-21.39	21	0.7143	0.7143
>ssc-miR-1306-5p	chr7:22854938-22958923(+)	150	-20.81	18	0.7778	0.7778
>ssc-miR-1306-5p	chr7:22854938-22958923(+)	155	-23.78	18	0.7222	0.7222
>ssc-miR-1306-5p	chr7:22854938-22958923(+)	156	-28.05	18	0.7778	0.7778
>ssc-miR-1306-5p	chr7:22854938-22958923(+)	159	-28.12	16	0.8125	0.875
>ssc-miR-1306-5p	chr7:22854938-22958923(+)	159	-31.16	20	0.75	0.75
>ssc-miR-1306-5p	chr7:22854938-22958923(+)	160	-33.18	19	0.7368	0.7368
>ssc-miR-1307	chr7:22854938-22958923(+)	140	-22.1	17	0.7059	0.8235
>ssc-miR-1307	chr7:22854938-22958923(+)	140	-23.14	19	0.6316	0.7368
>ssc-miR-1307	chr7:22854938-22958923(+)	141	-25.34	17	0.7647	0.8235
>ssc-miR-1307	chr7:22854938-22958923(+)	145	-23.88	18	0.7222	0.8333
>ssc-miR-1307	chr7:22854938-22958923(+)	145	-23.88	18	0.7222	0.8333
>ssc-miR-1307	chr7:22854938-22958923(+)	145	-27.2	19	0.7368	0.7895
>ssc-miR-1307	chr7:22854938-22958923(+)	146	-28.09	18	0.7778	0.8333
>ssc-miR-1307	chr7:22854938-22958923(+)	156	-29.8	17	0.7647	0.8235
>ssc-miR-1307	chr7:22854938-22958923(+)	159	-30.32	14	0.7857	0.9286
>ssc-miR-1307	chr7:22854938-22958923(+)	162	-31.66	22	0.7273	0.8182
>ssc-miR-1307	chr7:22854938-22958923(+)	163	-30.6	14	0.8571	0.9286
>ssc-miR-130a	chr7:22854938-22958923(+)	140	-18.22	19	0.6842	0.8421
>ssc-miR-130a	chr7:22854938-22958923(+)	144	-19.36	19	0.6842	0.8947
>ssc-miR-130a	chr7:22854938-22958923(+)	144	-20.52	19	0.6842	0.8947
>ssc-miR-130b-5p	chr7:22854938-22958923(+)	147	-20.28	14	0.7857	0.9286
>ssc-miR-130b-5p	chr7:22854938-22958923(+)	148	-19.05	19	0.7895	0.8421
>ssc-miR-130b-5p	chr7:22854938-22958923(+)	149	-19.03	17	0.8235	0.8824
>ssc-miR-130b-5p	chr7:22854938-22958923(+)	152	-21.62	15	0.8	0.9333
>ssc-miR-130b-5p	chr7:22854938-22958923(+)	164	-21.13	19	0.7368	0.7895
>ssc-miR-132	chr7:22854938-22958923(+)	140	-26.63	16	0.875	0.9375
>ssc-miR-132	chr7:22854938-22958923(+)	142	-19.25	19	0.6842	0.7895
>ssc-miR-132	chr7:22854938-22958923(+)	148	-20.01	15	0.7333	0.7333
>ssc-miR-132	chr7:22854938-22958923(+)	148	-21.69	19	0.5789	0.7368
>ssc-miR-132	chr7:22854938-22958923(+)	156	-26.63	16	0.9375	0.9375
>ssc-miR-132	chr7:22854938-22958923(+)	161	-24.37	20	0.75	0.85
>ssc-miR-133a-3p	chr7:22854938-22958923(+)	140	-25.39	11	0.8182	1
>ssc-miR-133a-3p	chr7:22854938-22958923(+)	140	-25.5	17	0.7059	0.8235
>ssc-miR-133a-3p	chr7:22854938-22958923(+)	141	-20.4	18	0.6667	0.6667
>ssc-miR-133a-3p	chr7:22854938-22958923(+)	141	-21.48	12	0.75	1
>ssc-miR-133a-3p	chr7:22854938-22958923(+)	143	-26.68	18	0.6667	0.7778
>ssc-miR-133a-3p	chr7:22854938-22958923(+)	145	-21.28	8	1	1
>ssc-miR-133a-3p	chr7:22854938-22958923(+)	145	-21.28	8	1	1
>ssc-miR-133a-3p	chr7:22854938-22958923(+)	145	-24.55	17	0.8235	0.8235
>ssc-miR-133a-3p	chr7:22854938-22958923(+)	145	-24.55	17	0.8235	0.8235
>ssc-miR-133a-3p	chr7:22854938-22958923(+)	145	-24.55	17	0.8235	0.8235
>ssc-miR-133a-3p	chr7:22854938-22958923(+)	145	-26.24	18	0.7222	0.8333
>ssc-miR-133a-3p	chr7:22854938-22958923(+)	147	-22.31	19	0.7368	0.7368
>ssc-miR-133a-3p	chr7:22854938-22958923(+)	148	-22.04	20	0.7	0.75
>ssc-miR-133a-3p	chr7:22854938-22958923(+)	152	-22.23	18	0.7222	0.7778
>ssc-miR-133a-3p	chr7:22854938-22958923(+)	153	-20.71	14	0.8571	0.8571
>ssc-miR-133a-3p	chr7:22854938-22958923(+)	153	-20.71	14	0.8571	0.8571
>ssc-miR-133a-5p	chr7:22854938-22958923(+)	151	-19.8	18	0.8333	0.8889
>ssc-miR-133b	chr7:22854938-22958923(+)	140	-22.11	17	0.7059	0.8235
>ssc-miR-133b	chr7:22854938-22958923(+)	140	-22.11	17	0.7059	0.8235
>ssc-miR-133b	chr7:22854938-22958923(+)	141	-22.1	19	0.6842	0.7895
>ssc-miR-133b	chr7:22854938-22958923(+)	141	-23.53	20	0.6	0.75
>ssc-miR-133b	chr7:22854938-22958923(+)	153	-25.75	20	0.7	0.8
>ssc-miR-1343	chr7:22854938-22958923(+)	140	-20.13	19	0.6316	0.7368
>ssc-miR-1343	chr7:22854938-22958923(+)	140	-22.43	17	0.7059	0.8235
>ssc-miR-1343	chr7:22854938-22958923(+)	141	-18.13	8	0.875	1
>ssc-miR-1343	chr7:22854938-22958923(+)	141	-19.8	8	0.875	1
>ssc-miR-1343	chr7:22854938-22958923(+)	141	-19.8	8	0.875	1
>ssc-miR-1343	chr7:22854938-22958923(+)	141	-19.8	8	0.875	1
>ssc-miR-1343	chr7:22854938-22958923(+)	141	-20.45	8	0.875	1
>ssc-miR-1343	chr7:22854938-22958923(+)	141	-20.45	8	0.875	1
>ssc-miR-1343	chr7:22854938-22958923(+)	142	-18.37	17	0.6471	0.8235
>ssc-miR-1343	chr7:22854938-22958923(+)	142	-19.5	9	0.8889	0.8889
>ssc-miR-1343	chr7:22854938-22958923(+)	142	-23.58	19	0.6842	0.7895
>ssc-miR-1343	chr7:22854938-22958923(+)	142	-23.58	19	0.6842	0.7895
>ssc-miR-1343	chr7:22854938-22958923(+)	143	-22.73	18	0.6667	0.7778
>ssc-miR-1343	chr7:22854938-22958923(+)	143	-23.67	18	0.6111	0.7778
>ssc-miR-1343	chr7:22854938-22958923(+)	145	-20.59	12	0.75	0.8333
>ssc-miR-1343	chr7:22854938-22958923(+)	145	-27.33	18	0.7222	0.8333
>ssc-miR-1343	chr7:22854938-22958923(+)	146	-24.89	19	0.7368	0.7895
>ssc-miR-1343	chr7:22854938-22958923(+)	146	-25.4	21	0.7143	0.8095
>ssc-miR-1343	chr7:22854938-22958923(+)	146	-25.4	21	0.7143	0.8095
>ssc-miR-1343	chr7:22854938-22958923(+)	146	-28.33	19	0.7368	0.7895
>ssc-miR-1343	chr7:22854938-22958923(+)	147	-23.39	18	0.6667	0.6667
>ssc-miR-1343	chr7:22854938-22958923(+)	155	-20.13	14	0.7857	0.8571
>ssc-miR-1343	chr7:22854938-22958923(+)	155	-24	20	0.7	0.75
>ssc-miR-1343	chr7:22854938-22958923(+)	156	-29.25	19	0.7368	0.8421
>ssc-miR-1343	chr7:22854938-22958923(+)	157	-28.05	12	0.9167	0.9167
>ssc-miR-1343	chr7:22854938-22958923(+)	159	-30.77	20	0.8	0.85
>ssc-miR-1343	chr7:22854938-22958923(+)	161	-32.12	18	0.7222	0.8889
>ssc-miR-1343	chr7:22854938-22958923(+)	168	-32.26	19	0.7368	0.8421
>ssc-miR-136-3p	chr7:22854938-22958923(+)	146	-18.16	19	0.6842	0.8421
>ssc-miR-136-3p	chr7:22854938-22958923(+)	146	-22.83	16	0.75	0.875
>ssc-miR-136-5p	chr7:22854938-22958923(+)	142	-19.44	20	0.8	0.9
>ssc-miR-136-5p	chr7:22854938-22958923(+)	151	-19.63	18	0.7222	0.8333
>ssc-miR-137	chr7:22854938-22958923(+)	153	-23.03	23	0.7826	0.8261
>ssc-miR-137	chr7:22854938-22958923(+)	153	-23.03	23	0.7826	0.8261
>ssc-miR-138	chr7:22854938-22958923(+)	141	-18.73	17	0.7647	0.8235
>ssc-miR-138	chr7:22854938-22958923(+)	141	-18.73	17	0.7647	0.8235
>ssc-miR-138	chr7:22854938-22958923(+)	141	-19.05	18	0.6667	0.8333
>ssc-miR-138	chr7:22854938-22958923(+)	141	-19.39	20	0.7	0.8
>ssc-miR-138	chr7:22854938-22958923(+)	141	-19.39	20	0.7	0.8
>ssc-miR-138	chr7:22854938-22958923(+)	141	-19.45	12	0.8333	0.9167
>ssc-miR-138	chr7:22854938-22958923(+)	141	-19.45	12	0.8333	0.9167
>ssc-miR-138	chr7:22854938-22958923(+)	141	-19.45	12	0.8333	0.9167
>ssc-miR-138	chr7:22854938-22958923(+)	141	-19.66	18	0.6667	0.8333
>ssc-miR-138	chr7:22854938-22958923(+)	142	-18.52	17	0.7059	0.7059
>ssc-miR-138	chr7:22854938-22958923(+)	142	-19.74	15	0.6	0.8667
>ssc-miR-138	chr7:22854938-22958923(+)	142	-19.74	15	0.6	0.8667
>ssc-miR-138	chr7:22854938-22958923(+)	144	-24.72	17	0.8235	0.8235
>ssc-miR-138	chr7:22854938-22958923(+)	145	-21.87	20	0.75	0.8
>ssc-miR-138	chr7:22854938-22958923(+)	145	-21.87	20	0.75	0.8
>ssc-miR-138	chr7:22854938-22958923(+)	151	-27.56	17	0.8235	0.8235
>ssc-miR-138	chr7:22854938-22958923(+)	151	-27.56	17	0.8235	0.8235
>ssc-miR-138	chr7:22854938-22958923(+)	153	-19.1	20	0.75	0.75
>ssc-miR-1388	chr7:22854938-22958923(+)	145	-18.78	14	0.7857	0.7857
>ssc-miR-1388	chr7:22854938-22958923(+)	147	-24.31	19	0.8421	0.8947
>ssc-miR-1388	chr7:22854938-22958923(+)	147	-25.55	18	0.7778	0.8889
>ssc-miR-1388	chr7:22854938-22958923(+)	147	-25.55	18	0.7778	0.8889
>ssc-miR-1388	chr7:22854938-22958923(+)	149	-20.15	18	0.7778	0.8333
>ssc-miR-1388	chr7:22854938-22958923(+)	154	-19.62	19	0.7368	0.7368
>ssc-miR-1388	chr7:22854938-22958923(+)	154	-19.62	19	0.7368	0.7368
>ssc-miR-1388	chr7:22854938-22958923(+)	159	-20.34	18	0.8333	0.8333
>ssc-miR-1388	chr7:22854938-22958923(+)	163	-18.23	18	0.7778	0.7778
>ssc-miR-1388	chr7:22854938-22958923(+)	163	-18.23	18	0.7778	0.7778
>ssc-miR-139-3p	chr7:22854938-22958923(+)	142	-27.05	15	0.8	0.8667
>ssc-miR-139-3p	chr7:22854938-22958923(+)	144	-27.09	18	0.6667	0.8889
>ssc-miR-139-3p	chr7:22854938-22958923(+)	144	-27.09	18	0.6667	0.8889
>ssc-miR-139-3p	chr7:22854938-22958923(+)	147	-29.25	26	0.6154	0.6923
>ssc-miR-139-3p	chr7:22854938-22958923(+)	148	-21.77	17	0.7059	0.7647
>ssc-miR-139-3p	chr7:22854938-22958923(+)	148	-21.77	17	0.7059	0.7647
>ssc-miR-139-3p	chr7:22854938-22958923(+)	148	-27.36	17	0.7647	0.8824
>ssc-miR-139-3p	chr7:22854938-22958923(+)	150	-21.03	19	0.6842	0.7368
>ssc-miR-139-3p	chr7:22854938-22958923(+)	162	-34.29	15	0.8667	0.9333
>ssc-miR-139-5p	chr7:22854938-22958923(+)	140	-20.77	19	0.5789	0.7895
>ssc-miR-139-5p	chr7:22854938-22958923(+)	145	-23.11	20	0.7	0.85
>ssc-miR-139-5p	chr7:22854938-22958923(+)	146	-27.38	20	0.8	0.85
>ssc-miR-140-3p	chr7:22854938-22958923(+)	140	-22.67	22	0.6364	0.7727
>ssc-miR-140-3p	chr7:22854938-22958923(+)	141	-21.2	19	0.6316	0.7895
>ssc-miR-140-3p	chr7:22854938-22958923(+)	141	-21.25	20	0.7	0.8
>ssc-miR-140-3p	chr7:22854938-22958923(+)	141	-22.24	22	0.5909	0.6818
>ssc-miR-140-3p	chr7:22854938-22958923(+)	142	-19.15	9	0.8889	0.8889
>ssc-miR-140-3p	chr7:22854938-22958923(+)	144	-23.91	21	0.619	0.7143
>ssc-miR-140-3p	chr7:22854938-22958923(+)	146	-18.81	16	0.75	0.875
>ssc-miR-140-3p	chr7:22854938-22958923(+)	146	-18.81	16	0.75	0.875
>ssc-miR-140-3p	chr7:22854938-22958923(+)	146	-21.43	20	0.65	0.7
>ssc-miR-140-3p	chr7:22854938-22958923(+)	146	-21.43	20	0.65	0.7
>ssc-miR-140-3p	chr7:22854938-22958923(+)	146	-21.74	9	0.8889	1
>ssc-miR-140-3p	chr7:22854938-22958923(+)	147	-19.26	10	0.8	1
>ssc-miR-140-3p	chr7:22854938-22958923(+)	147	-19.26	10	0.8	1
>ssc-miR-140-3p	chr7:22854938-22958923(+)	147	-27.75	19	0.7368	0.8421
>ssc-miR-140-3p	chr7:22854938-22958923(+)	147	-29.07	22	0.6364	0.7273
>ssc-miR-140-3p	chr7:22854938-22958923(+)	148	-18.45	19	0.6316	0.6842
>ssc-miR-140-3p	chr7:22854938-22958923(+)	148	-18.45	19	0.6316	0.6842
>ssc-miR-140-3p	chr7:22854938-22958923(+)	148	-18.45	19	0.6316	0.6842
>ssc-miR-140-3p	chr7:22854938-22958923(+)	148	-18.54	11	0.8182	0.9091
>ssc-miR-140-3p	chr7:22854938-22958923(+)	148	-19.63	19	0.6316	0.6842
>ssc-miR-140-3p	chr7:22854938-22958923(+)	148	-21.25	19	0.6316	0.6842
>ssc-miR-140-3p	chr7:22854938-22958923(+)	148	-21.25	19	0.6316	0.6842
>ssc-miR-140-3p	chr7:22854938-22958923(+)	148	-21.25	19	0.6316	0.6842
>ssc-miR-140-3p	chr7:22854938-22958923(+)	148	-21.25	19	0.6316	0.6842
>ssc-miR-140-3p	chr7:22854938-22958923(+)	149	-21.53	21	0.6667	0.7143
>ssc-miR-140-3p	chr7:22854938-22958923(+)	150	-19.12	22	0.6818	0.7273
>ssc-miR-140-3p	chr7:22854938-22958923(+)	150	-19.47	15	0.7333	0.8667
>ssc-miR-140-3p	chr7:22854938-22958923(+)	150	-21.97	19	0.6842	0.7368
>ssc-miR-140-3p	chr7:22854938-22958923(+)	152	-22	21	0.619	0.7619
>ssc-miR-140-3p	chr7:22854938-22958923(+)	153	-21.6	20	0.65	0.7
>ssc-miR-140-3p	chr7:22854938-22958923(+)	153	-22.83	18	0.7222	0.7778
>ssc-miR-140-3p	chr7:22854938-22958923(+)	153	-23.94	18	0.7222	0.7778
>ssc-miR-140-3p	chr7:22854938-22958923(+)	154	-22.36	19	0.6842	0.7895
>ssc-miR-140-3p	chr7:22854938-22958923(+)	155	-26.14	23	0.6957	0.7391
>ssc-miR-140-3p	chr7:22854938-22958923(+)	156	-19.3	19	0.6842	0.7368
>ssc-miR-140-3p	chr7:22854938-22958923(+)	156	-21.16	11	0.9091	1
>ssc-miR-140-3p	chr7:22854938-22958923(+)	156	-22.7	11	0.9091	1
>ssc-miR-140-3p	chr7:22854938-22958923(+)	156	-22.9	11	0.9091	1
>ssc-miR-140-3p	chr7:22854938-22958923(+)	156	-23.2	11	0.9091	1
>ssc-miR-140-3p	chr7:22854938-22958923(+)	156	-24.31	11	0.9091	1
>ssc-miR-140-3p	chr7:22854938-22958923(+)	156	-25.35	21	0.6667	0.7619
>ssc-miR-140-3p	chr7:22854938-22958923(+)	159	-26.53	20	0.7	0.8
>ssc-miR-140-3p	chr7:22854938-22958923(+)	164	-27.22	22	0.7273	0.7727
>ssc-miR-140-3p	chr7:22854938-22958923(+)	164	-28.45	19	0.7368	0.7895
>ssc-miR-141	chr7:22854938-22958923(+)	142	-22.01	18	0.8333	0.8889
>ssc-miR-141	chr7:22854938-22958923(+)	143	-18.79	17	0.7059	0.7059
>ssc-miR-141	chr7:22854938-22958923(+)	145	-20.41	16	0.6875	0.8125
>ssc-miR-141	chr7:22854938-22958923(+)	155	-18.3	19	0.7895	0.7895
>ssc-miR-142-3p	chr7:22854938-22958923(+)	140	-22.68	19	0.6316	0.8947
>ssc-miR-142-3p	chr7:22854938-22958923(+)	140	-22.68	19	0.6316	0.8947
>ssc-miR-142-3p	chr7:22854938-22958923(+)	140	-22.68	19	0.6316	0.8947
>ssc-miR-142-3p	chr7:22854938-22958923(+)	143	-18.36	20	0.6	0.85
>ssc-miR-142-3p	chr7:22854938-22958923(+)	143	-18.36	20	0.6	0.85
>ssc-miR-143-3p	chr7:22854938-22958923(+)	153	-20.02	22	0.6818	0.7727
>ssc-miR-143-3p	chr7:22854938-22958923(+)	153	-20.02	22	0.6818	0.7727
>ssc-miR-143-3p	chr7:22854938-22958923(+)	154	-21.46	17	0.7647	0.8824
>ssc-miR-143-3p	chr7:22854938-22958923(+)	154	-21.46	17	0.7647	0.8824
>ssc-miR-143-3p	chr7:22854938-22958923(+)	154	-21.46	17	0.7647	0.8824
>ssc-miR-143-5p	chr7:22854938-22958923(+)	141	-24.19	17	0.8824	0.8824
>ssc-miR-143-5p	chr7:22854938-22958923(+)	142	-22.4	15	0.8	0.8667
>ssc-miR-143-5p	chr7:22854938-22958923(+)	142	-29.03	20	0.8	0.9
>ssc-miR-143-5p	chr7:22854938-22958923(+)	144	-18.95	18	0.6667	0.7222
>ssc-miR-143-5p	chr7:22854938-22958923(+)	145	-26.06	15	0.7333	0.9333
>ssc-miR-143-5p	chr7:22854938-22958923(+)	148	-20.18	11	0.8182	0.9091
>ssc-miR-143-5p	chr7:22854938-22958923(+)	149	-19.82	15	0.8	0.8
>ssc-miR-145-3p	chr7:22854938-22958923(+)	145	-22.05	16	0.75	0.8125
>ssc-miR-145-3p	chr7:22854938-22958923(+)	148	-21.32	19	0.7368	0.8947
>ssc-miR-145-5p	chr7:22854938-22958923(+)	146	-20.78	16	0.8125	0.875
>ssc-miR-1468	chr7:22854938-22958923(+)	140	-24.97	20	0.75	0.85
>ssc-miR-1468	chr7:22854938-22958923(+)	145	-18.76	24	0.625	0.7083
>ssc-miR-1468	chr7:22854938-22958923(+)	145	-18.76	24	0.625	0.7083
>ssc-miR-1468	chr7:22854938-22958923(+)	147	-21.34	16	0.75	0.9375
>ssc-miR-1468	chr7:22854938-22958923(+)	147	-23.7	16	0.75	0.9375
>ssc-miR-146a-3p	chr7:22854938-22958923(+)	154	-19.71	17	0.7059	0.7647
>ssc-miR-146a-5p	chr7:22854938-22958923(+)	145	-20.09	19	0.6842	0.8421
>ssc-miR-146a-5p	chr7:22854938-22958923(+)	146	-19.08	20	0.6	0.9
>ssc-miR-146a-5p	chr7:22854938-22958923(+)	158	-22.35	19	0.6842	0.8421
>ssc-miR-146b	chr7:22854938-22958923(+)	143	-20.66	18	0.6111	0.8333
>ssc-miR-146b	chr7:22854938-22958923(+)	143	-20.66	18	0.6111	0.8333
>ssc-miR-146b	chr7:22854938-22958923(+)	144	-20.84	18	0.7222	0.8333
>ssc-miR-146b	chr7:22854938-22958923(+)	150	-22.34	20	0.65	0.9
>ssc-miR-146b	chr7:22854938-22958923(+)	151	-18.11	14	0.7143	0.8571
>ssc-miR-148a-3p	chr7:22854938-22958923(+)	145	-19.23	8	1	1
>ssc-miR-148a-3p	chr7:22854938-22958923(+)	152	-19.56	19	0.6842	0.7895
>ssc-miR-148a-3p	chr7:22854938-22958923(+)	153	-20.07	22	0.7273	0.7273
>ssc-miR-148a-5p	chr7:22854938-22958923(+)	149	-18.85	22	0.6818	0.7273
>ssc-miR-148a-5p	chr7:22854938-22958923(+)	160	-19.07	17	0.8235	0.8235
>ssc-miR-148b-3p	chr7:22854938-22958923(+)	144	-19.24	19	0.6316	0.7368
>ssc-miR-148b-3p	chr7:22854938-22958923(+)	147	-18.88	16	0.875	0.875
>ssc-miR-148b-3p	chr7:22854938-22958923(+)	147	-19.55	16	0.875	0.875
>ssc-miR-148b-3p	chr7:22854938-22958923(+)	152	-19.76	19	0.6842	0.7895
>ssc-miR-148b-3p	chr7:22854938-22958923(+)	155	-18.58	20	0.7	0.75
>ssc-miR-148b-3p	chr7:22854938-22958923(+)	161	-20.66	22	0.7727	0.7727
>ssc-miR-148b-5p	chr7:22854938-22958923(+)	140	-24.94	22	0.6818	0.8182
>ssc-miR-148b-5p	chr7:22854938-22958923(+)	143	-19.49	15	0.8	0.9333
>ssc-miR-148b-5p	chr7:22854938-22958923(+)	147	-19.86	20	0.7	0.7
>ssc-miR-148b-5p	chr7:22854938-22958923(+)	154	-21.43	18	0.8333	0.8889
>ssc-miR-148b-5p	chr7:22854938-22958923(+)	154	-24.42	25	0.68	0.76
>ssc-miR-148b-5p	chr7:22854938-22958923(+)	161	-20.47	20	0.7	0.75
>ssc-miR-148b-5p	chr7:22854938-22958923(+)	170	-24.78	19	0.7895	0.8947
>ssc-miR-149	chr7:22854938-22958923(+)	141	-22.91	20	0.6	0.75
>ssc-miR-149	chr7:22854938-22958923(+)	142	-19.15	19	0.6842	0.7895
>ssc-miR-149	chr7:22854938-22958923(+)	142	-19.15	19	0.6842	0.7895
>ssc-miR-149	chr7:22854938-22958923(+)	142	-19.81	11	0.8182	0.9091
>ssc-miR-149	chr7:22854938-22958923(+)	142	-21.53	11	0.8182	0.9091
>ssc-miR-149	chr7:22854938-22958923(+)	143	-18.92	15	0.8667	0.8667
>ssc-miR-149	chr7:22854938-22958923(+)	143	-23.51	14	0.7857	0.8571
>ssc-miR-149	chr7:22854938-22958923(+)	144	-21.8	19	0.5789	0.8421
>ssc-miR-149	chr7:22854938-22958923(+)	144	-23.7	20	0.7	0.8
>ssc-miR-149	chr7:22854938-22958923(+)	147	-28.27	20	0.65	0.85
>ssc-miR-149	chr7:22854938-22958923(+)	147	-28.27	20	0.65	0.85
>ssc-miR-149	chr7:22854938-22958923(+)	148	-21.88	19	0.5789	0.8947
>ssc-miR-149	chr7:22854938-22958923(+)	148	-27.85	23	0.6522	0.7826
>ssc-miR-149	chr7:22854938-22958923(+)	149	-28.02	20	0.65	0.8
>ssc-miR-149	chr7:22854938-22958923(+)	153	-18.62	18	0.7222	0.7778
>ssc-miR-149	chr7:22854938-22958923(+)	153	-30.62	20	0.75	0.9
>ssc-miR-149	chr7:22854938-22958923(+)	154	-19.2	17	0.7059	0.7647
>ssc-miR-149	chr7:22854938-22958923(+)	154	-19.2	17	0.7059	0.7647
>ssc-miR-149	chr7:22854938-22958923(+)	155	-24.32	20	0.7	0.75
>ssc-miR-149	chr7:22854938-22958923(+)	159	-25.16	20	0.7	0.8
>ssc-miR-149	chr7:22854938-22958923(+)	159	-25.16	20	0.7	0.8
>ssc-miR-149	chr7:22854938-22958923(+)	159	-25.16	20	0.7	0.8
>ssc-miR-149	chr7:22854938-22958923(+)	159	-27.04	20	0.7	0.8
>ssc-miR-150	chr7:22854938-22958923(+)	140	-18.52	18	0.6667	0.7778
>ssc-miR-150	chr7:22854938-22958923(+)	140	-24.17	19	0.7368	0.7895
>ssc-miR-150	chr7:22854938-22958923(+)	141	-23.88	18	0.8333	0.8333
>ssc-miR-150	chr7:22854938-22958923(+)	143	-20.28	20	0.7	0.75
>ssc-miR-150	chr7:22854938-22958923(+)	144	-20.69	18	0.7222	0.7778
>ssc-miR-150	chr7:22854938-22958923(+)	149	-19.84	18	0.6667	0.7778
>ssc-miR-150	chr7:22854938-22958923(+)	149	-20.52	16	0.75	0.8125
>ssc-miR-150	chr7:22854938-22958923(+)	149	-30.35	20	0.7	0.9
>ssc-miR-150	chr7:22854938-22958923(+)	149	-30.35	20	0.7	0.9
>ssc-miR-151-3p	chr7:22854938-22958923(+)	149	-24.12	12	0.9167	1
>ssc-miR-151-5p	chr7:22854938-22958923(+)	140	-19.63	17	0.7059	0.8235
>ssc-miR-151-5p	chr7:22854938-22958923(+)	141	-19.18	18	0.6667	0.8333
>ssc-miR-151-5p	chr7:22854938-22958923(+)	141	-19.24	18	0.6667	0.8333
>ssc-miR-151-5p	chr7:22854938-22958923(+)	141	-19.83	18	0.6667	0.8333
>ssc-miR-151-5p	chr7:22854938-22958923(+)	145	-23.66	14	0.8571	0.9286
>ssc-miR-151-5p	chr7:22854938-22958923(+)	145	-23.66	14	0.8571	0.9286
>ssc-miR-151-5p	chr7:22854938-22958923(+)	146	-22.62	19	0.7368	0.7895
>ssc-miR-151-5p	chr7:22854938-22958923(+)	150	-21.8	17	0.7647	0.8235
>ssc-miR-152	chr7:22854938-22958923(+)	144	-18.4	11	0.7273	0.9091
>ssc-miR-152	chr7:22854938-22958923(+)	151	-19.98	18	0.7222	0.7778
>ssc-miR-152	chr7:22854938-22958923(+)	152	-19.03	21	0.7143	0.7619
>ssc-miR-152	chr7:22854938-22958923(+)	162	-18.81	19	0.7895	0.7895
>ssc-miR-153	chr7:22854938-22958923(+)	158	-20.37	17	0.8235	0.8824
>ssc-miR-15a	chr7:22854938-22958923(+)	144	-21.17	18	0.7222	0.8333
>ssc-miR-15a	chr7:22854938-22958923(+)	146	-18.57	19	0.6316	0.7368
>ssc-miR-15a	chr7:22854938-22958923(+)	146	-18.66	19	0.6316	0.7368
>ssc-miR-15a	chr7:22854938-22958923(+)	157	-18.44	19	0.7368	0.7895
>ssc-miR-15a	chr7:22854938-22958923(+)	158	-18.21	19	0.6842	0.8421
>ssc-miR-15b	chr7:22854938-22958923(+)	147	-19.94	18	0.7778	0.8889
>ssc-miR-15b	chr7:22854938-22958923(+)	162	-21.44	21	0.7619	0.8095
>ssc-miR-15b	chr7:22854938-22958923(+)	163	-18.81	20	0.75	0.8
>ssc-miR-16	chr7:22854938-22958923(+)	147	-18.04	10	0.9	0.9
>ssc-miR-16	chr7:22854938-22958923(+)	147	-18.04	10	0.9	0.9
>ssc-miR-16	chr7:22854938-22958923(+)	147	-18.69	10	0.9	0.9
>ssc-miR-16	chr7:22854938-22958923(+)	147	-19.39	19	0.6842	0.7895
>ssc-miR-16	chr7:22854938-22958923(+)	153	-24.04	19	0.6842	0.7895
>ssc-miR-17-3p	chr7:22854938-22958923(+)	140	-23.84	19	0.6842	0.7895
>ssc-miR-17-3p	chr7:22854938-22958923(+)	141	-19.27	20	0.7	0.8
>ssc-miR-17-3p	chr7:22854938-22958923(+)	141	-19.27	20	0.7	0.8
>ssc-miR-17-3p	chr7:22854938-22958923(+)	141	-24.25	15	0.8667	0.9333
>ssc-miR-17-3p	chr7:22854938-22958923(+)	141	-24.4	26	0.6154	0.6538
>ssc-miR-17-3p	chr7:22854938-22958923(+)	144	-23.01	19	0.7895	0.7895
>ssc-miR-17-3p	chr7:22854938-22958923(+)	144	-23.01	19	0.7895	0.7895
>ssc-miR-17-3p	chr7:22854938-22958923(+)	147	-19.39	18	0.6111	0.7222
>ssc-miR-17-3p	chr7:22854938-22958923(+)	149	-24.28	24	0.6667	0.75
>ssc-miR-17-3p	chr7:22854938-22958923(+)	149	-24.28	24	0.6667	0.75
>ssc-miR-17-3p	chr7:22854938-22958923(+)	150	-20.53	19	0.7895	0.8421
>ssc-miR-17-3p	chr7:22854938-22958923(+)	155	-19.17	21	0.6667	0.7619
>ssc-miR-17-3p	chr7:22854938-22958923(+)	156	-24.31	19	0.7368	0.7895
>ssc-miR-17-3p	chr7:22854938-22958923(+)	158	-23.09	20	0.7	0.8
>ssc-miR-17-3p	chr7:22854938-22958923(+)	158	-23.09	20	0.7	0.8
>ssc-miR-17-3p	chr7:22854938-22958923(+)	159	-23.68	21	0.7143	0.7619
>ssc-miR-17-5p	chr7:22854938-22958923(+)	146	-21.39	20	0.7	0.8
>ssc-miR-17-5p	chr7:22854938-22958923(+)	148	-19.89	18	0.7222	0.7222
>ssc-miR-17-5p	chr7:22854938-22958923(+)	150	-19.6	18	0.8333	0.8333
>ssc-miR-181a	chr7:22854938-22958923(+)	141	-20.83	22	0.5455	0.8182
>ssc-miR-181a	chr7:22854938-22958923(+)	146	-21.1	21	0.7143	0.8095
>ssc-miR-181a	chr7:22854938-22958923(+)	151	-18.68	21	0.7143	0.7619
>ssc-miR-181a	chr7:22854938-22958923(+)	166	-23.41	19	0.7368	0.8947
>ssc-miR-181b	chr7:22854938-22958923(+)	140	-19.54	20	0.8	0.8
>ssc-miR-181b	chr7:22854938-22958923(+)	142	-19.29	20	0.7	0.85
>ssc-miR-181b	chr7:22854938-22958923(+)	154	-18.21	19	0.6316	0.8421
>ssc-miR-181b	chr7:22854938-22958923(+)	156	-18.44	21	0.6667	0.7619
>ssc-miR-181b	chr7:22854938-22958923(+)	156	-18.44	21	0.6667	0.7619
>ssc-miR-181b	chr7:22854938-22958923(+)	158	-18.89	20	0.75	0.75
>ssc-miR-181b	chr7:22854938-22958923(+)	159	-19.12	21	0.7143	0.7619
>ssc-miR-181c	chr7:22854938-22958923(+)	150	-19.07	19	0.7368	0.7895
>ssc-miR-181d-3p	chr7:22854938-22958923(+)	140	-23.13	14	0.8571	1
>ssc-miR-181d-3p	chr7:22854938-22958923(+)	142	-19.08	20	0.75	0.8
>ssc-miR-181d-3p	chr7:22854938-22958923(+)	148	-22.43	22	0.6818	0.7727
>ssc-miR-181d-5p	chr7:22854938-22958923(+)	154	-18.9	20	0.65	0.9
>ssc-miR-181d-5p	chr7:22854938-22958923(+)	154	-18.9	20	0.65	0.9
>ssc-miR-181d-5p	chr7:22854938-22958923(+)	155	-18.89	20	0.65	0.8
>ssc-miR-181d-5p	chr7:22854938-22958923(+)	156	-19.29	21	0.6667	0.7619
>ssc-miR-181d-5p	chr7:22854938-22958923(+)	156	-19.29	21	0.6667	0.7619
>ssc-miR-181d-5p	chr7:22854938-22958923(+)	159	-19.63	21	0.7143	0.7619
>ssc-miR-182	chr7:22854938-22958923(+)	141	-24.51	26	0.6923	0.7308
>ssc-miR-182	chr7:22854938-22958923(+)	156	-21.23	20	0.75	0.9
>ssc-miR-182	chr7:22854938-22958923(+)	156	-21.23	20	0.75	0.9
>ssc-miR-183	chr7:22854938-22958923(+)	141	-19.73	20	0.7	0.8
>ssc-miR-183	chr7:22854938-22958923(+)	141	-19.73	20	0.7	0.8
>ssc-miR-183	chr7:22854938-22958923(+)	145	-25.21	18	0.6667	0.8889
>ssc-miR-183	chr7:22854938-22958923(+)	145	-25.21	18	0.6667	0.8889
>ssc-miR-183	chr7:22854938-22958923(+)	146	-23.17	11	0.9091	0.9091
>ssc-miR-1839-3p	chr7:22854938-22958923(+)	145	-19.75	18	0.6667	0.8889
>ssc-miR-1839-3p	chr7:22854938-22958923(+)	145	-21.37	18	0.6667	0.8889
>ssc-miR-1839-3p	chr7:22854938-22958923(+)	166	-19.55	13	0.9231	1
>ssc-miR-1839-3p	chr7:22854938-22958923(+)	166	-19.55	13	0.9231	1
>ssc-miR-1839-5p	chr7:22854938-22958923(+)	156	-23.34	18	0.8333	0.8333
>ssc-miR-184	chr7:22854938-22958923(+)	141	-22.76	18	0.7778	0.7778
>ssc-miR-184	chr7:22854938-22958923(+)	144	-19.09	13	0.7692	0.8462
>ssc-miR-184	chr7:22854938-22958923(+)	144	-21.38	19	0.6316	0.7895
>ssc-miR-184	chr7:22854938-22958923(+)	144	-21.38	19	0.6316	0.7895
>ssc-miR-184	chr7:22854938-22958923(+)	153	-21.18	16	0.8125	0.875
>ssc-miR-184	chr7:22854938-22958923(+)	153	-24.11	16	0.8125	0.875
>ssc-miR-184	chr7:22854938-22958923(+)	153	-24.11	16	0.8125	0.875
>ssc-miR-184	chr7:22854938-22958923(+)	153	-24.11	16	0.8125	0.875
>ssc-miR-1842	chr7:22854938-22958923(+)	140	-26.78	19	0.6842	0.8421
>ssc-miR-1842	chr7:22854938-22958923(+)	141	-22.91	16	0.8125	0.875
>ssc-miR-1842	chr7:22854938-22958923(+)	141	-27.73	18	0.6667	0.8333
>ssc-miR-1842	chr7:22854938-22958923(+)	141	-27.73	18	0.6667	0.8333
>ssc-miR-1842	chr7:22854938-22958923(+)	144	-21.58	17	0.6471	0.9412
>ssc-miR-1842	chr7:22854938-22958923(+)	145	-20.53	8	1	1
>ssc-miR-1842	chr7:22854938-22958923(+)	146	-25.4	17	0.7059	0.8235
>ssc-miR-1842	chr7:22854938-22958923(+)	147	-22.93	17	0.7059	0.7647
>ssc-miR-1842	chr7:22854938-22958923(+)	147	-23.07	17	0.7059	0.7647
>ssc-miR-1842	chr7:22854938-22958923(+)	147	-23.07	17	0.7059	0.7647
>ssc-miR-1842	chr7:22854938-22958923(+)	147	-23.07	17	0.7059	0.7647
>ssc-miR-1842	chr7:22854938-22958923(+)	148	-21.46	18	0.6667	0.7778
>ssc-miR-1842	chr7:22854938-22958923(+)	148	-21.46	18	0.6667	0.7778
>ssc-miR-1842	chr7:22854938-22958923(+)	150	-22.15	17	0.6471	0.9412
>ssc-miR-1842	chr7:22854938-22958923(+)	152	-21.64	11	0.9091	0.9091
>ssc-miR-1842	chr7:22854938-22958923(+)	152	-23.38	19	0.7368	0.7895
>ssc-miR-1842	chr7:22854938-22958923(+)	152	-23.62	19	0.6842	0.8421
>ssc-miR-1842	chr7:22854938-22958923(+)	160	-30.21	19	0.7895	0.8421
>ssc-miR-1842	chr7:22854938-22958923(+)	168	-32.63	19	0.8421	0.8947
>ssc-miR-185	chr7:22854938-22958923(+)	141	-19.49	18	0.6111	0.7222
>ssc-miR-185	chr7:22854938-22958923(+)	141	-19.49	18	0.6111	0.7222
>ssc-miR-185	chr7:22854938-22958923(+)	141	-27.13	20	0.8	0.85
>ssc-miR-185	chr7:22854938-22958923(+)	142	-20.28	21	0.7143	0.7619
>ssc-miR-185	chr7:22854938-22958923(+)	145	-23.72	19	0.7895	0.8947
>ssc-miR-185	chr7:22854938-22958923(+)	147	-19.41	14	0.7857	0.9286
>ssc-miR-185	chr7:22854938-22958923(+)	147	-20.73	17	0.7059	0.7647
>ssc-miR-185	chr7:22854938-22958923(+)	148	-24.73	17	0.6471	0.8235
>ssc-miR-185	chr7:22854938-22958923(+)	157	-19.67	16	0.75	0.8125
>ssc-miR-185	chr7:22854938-22958923(+)	158	-23.91	19	0.6842	0.8421
>ssc-miR-185	chr7:22854938-22958923(+)	162	-23.94	13	0.9231	0.9231
>ssc-miR-185	chr7:22854938-22958923(+)	162	-26.81	19	0.7368	0.8421
>ssc-miR-185	chr7:22854938-22958923(+)	162	-30.75	19	0.7368	0.8421
>ssc-miR-186-3p	chr7:22854938-22958923(+)	153	-19.39	16	0.625	0.875
>ssc-miR-186-3p	chr7:22854938-22958923(+)	157	-18.8	16	0.6875	0.875
>ssc-miR-186-3p	chr7:22854938-22958923(+)	157	-21.79	12	0.8333	1
>ssc-miR-186-3p	chr7:22854938-22958923(+)	157	-21.79	12	0.8333	1
>ssc-miR-186-3p	chr7:22854938-22958923(+)	161	-20.37	12	0.9167	1
>ssc-miR-186-3p	chr7:22854938-22958923(+)	167	-18.56	18	0.7778	0.8333
>ssc-miR-186-3p	chr7:22854938-22958923(+)	168	-21.89	19	0.7368	0.8421
>ssc-miR-186-3p	chr7:22854938-22958923(+)	172	-23.97	19	0.7895	0.8421
>ssc-miR-186-5p	chr7:22854938-22958923(+)	141	-20.03	16	0.75	0.9375
>ssc-miR-186-5p	chr7:22854938-22958923(+)	151	-19.75	19	0.7368	0.8947
>ssc-miR-186-5p	chr7:22854938-22958923(+)	151	-19.75	19	0.7368	0.8947
>ssc-miR-186-5p	chr7:22854938-22958923(+)	152	-22.86	19	0.7895	0.8947
>ssc-miR-187	chr7:22854938-22958923(+)	140	-19.78	19	0.5789	0.7895
>ssc-miR-187	chr7:22854938-22958923(+)	141	-22.81	21	0.6667	0.8095
>ssc-miR-187	chr7:22854938-22958923(+)	144	-21.81	19	0.7368	0.7895
>ssc-miR-187	chr7:22854938-22958923(+)	145	-20.84	18	0.6667	0.8889
>ssc-miR-187	chr7:22854938-22958923(+)	146	-21.66	19	0.5789	0.7895
>ssc-miR-187	chr7:22854938-22958923(+)	151	-28.05	22	0.6818	0.8182
>ssc-miR-187	chr7:22854938-22958923(+)	152	-20.03	17	0.7647	0.9412
>ssc-miR-187	chr7:22854938-22958923(+)	152	-20.03	17	0.7647	0.9412
>ssc-miR-187	chr7:22854938-22958923(+)	154	-25.23	19	0.6842	0.7895
>ssc-miR-187	chr7:22854938-22958923(+)	159	-21.6	18	0.8333	0.8333
>ssc-miR-187	chr7:22854938-22958923(+)	162	-27.31	19	0.7368	0.8421
>ssc-miR-18a	chr7:22854938-22958923(+)	143	-18.57	16	0.75	0.875
>ssc-miR-18a	chr7:22854938-22958923(+)	144	-19.12	18	0.7222	0.8333
>ssc-miR-18a	chr7:22854938-22958923(+)	151	-20.45	18	0.7222	0.8333
>ssc-miR-18a	chr7:22854938-22958923(+)	154	-18.14	15	0.8	0.8667
>ssc-miR-18a	chr7:22854938-22958923(+)	157	-20.68	23	0.7391	0.7826
>ssc-miR-18b	chr7:22854938-22958923(+)	142	-18.5	19	0.7895	0.8421
>ssc-miR-18b	chr7:22854938-22958923(+)	143	-18.57	16	0.75	0.875
>ssc-miR-18b	chr7:22854938-22958923(+)	145	-18.89	19	0.6842	0.8421
>ssc-miR-18b	chr7:22854938-22958923(+)	147	-18.29	18	0.6667	0.8333
>ssc-miR-18b	chr7:22854938-22958923(+)	152	-20.22	19	0.6842	0.8421
>ssc-miR-18b	chr7:22854938-22958923(+)	154	-18.14	15	0.8	0.8667
>ssc-miR-18b	chr7:22854938-22958923(+)	157	-20.45	20	0.75	0.75
>ssc-miR-190b	chr7:22854938-22958923(+)	141	-18.05	25	0.56	0.72
>ssc-miR-191	chr7:22854938-22958923(+)	143	-21.11	20	0.8	0.8
>ssc-miR-191	chr7:22854938-22958923(+)	145	-18.73	17	0.8235	0.8235
>ssc-miR-191	chr7:22854938-22958923(+)	149	-21.6	20	0.65	0.8
>ssc-miR-191	chr7:22854938-22958923(+)	153	-21.36	21	0.7143	0.7619
>ssc-miR-191	chr7:22854938-22958923(+)	153	-21.36	21	0.7143	0.7619
>ssc-miR-192	chr7:22854938-22958923(+)	150	-19.17	18	0.7222	0.8333
>ssc-miR-193a-3p	chr7:22854938-22958923(+)	140	-22.31	18	0.7222	0.7778
>ssc-miR-193a-3p	chr7:22854938-22958923(+)	140	-22.31	18	0.7222	0.7778
>ssc-miR-193a-3p	chr7:22854938-22958923(+)	141	-21.96	11	0.9091	1
>ssc-miR-193a-3p	chr7:22854938-22958923(+)	142	-20.62	18	0.7778	0.7778
>ssc-miR-193a-3p	chr7:22854938-22958923(+)	144	-23.06	11	0.9091	1
>ssc-miR-193a-3p	chr7:22854938-22958923(+)	146	-20.08	16	0.8125	0.8125
>ssc-miR-193a-3p	chr7:22854938-22958923(+)	146	-28.02	21	0.7619	0.8095
>ssc-miR-193a-3p	chr7:22854938-22958923(+)	147	-26.59	22	0.6818	0.7727
>ssc-miR-193a-3p	chr7:22854938-22958923(+)	147	-26.59	22	0.6818	0.7727
>ssc-miR-193a-3p	chr7:22854938-22958923(+)	147	-28.04	22	0.6818	0.7727
>ssc-miR-193a-3p	chr7:22854938-22958923(+)	153	-19.83	18	0.7222	0.7778
>ssc-miR-193a-3p	chr7:22854938-22958923(+)	158	-21.97	19	0.7368	0.7895
>ssc-miR-193a-3p	chr7:22854938-22958923(+)	158	-21.97	19	0.7368	0.7895
>ssc-miR-193a-3p	chr7:22854938-22958923(+)	163	-21.27	21	0.7619	0.7619
>ssc-miR-193a-3p	chr7:22854938-22958923(+)	163	-24.93	22	0.7273	0.7727
>ssc-miR-193a-3p	chr7:22854938-22958923(+)	166	-30.29	22	0.7727	0.8182
>ssc-miR-193a-5p	chr7:22854938-22958923(+)	140	-18.82	7	1	1
>ssc-miR-193a-5p	chr7:22854938-22958923(+)	140	-18.82	7	1	1
>ssc-miR-193a-5p	chr7:22854938-22958923(+)	143	-23.29	14	0.7857	0.8571
>ssc-miR-193a-5p	chr7:22854938-22958923(+)	143	-25.38	23	0.6522	0.7391
>ssc-miR-193a-5p	chr7:22854938-22958923(+)	146	-28.25	19	0.8421	0.8421
>ssc-miR-193a-5p	chr7:22854938-22958923(+)	147	-28.95	20	0.75	0.9
>ssc-miR-193a-5p	chr7:22854938-22958923(+)	150	-18.88	19	0.6316	0.7895
>ssc-miR-193a-5p	chr7:22854938-22958923(+)	154	-27.32	19	0.7895	0.8421
>ssc-miR-193a-5p	chr7:22854938-22958923(+)	156	-21.93	19	0.6842	0.7368
>ssc-miR-193a-5p	chr7:22854938-22958923(+)	158	-23.08	17	0.7647	0.7647
>ssc-miR-193a-5p	chr7:22854938-22958923(+)	158	-23.08	17	0.7647	0.7647
>ssc-miR-194a-3p	chr7:22854938-22958923(+)	140	-19.69	15	0.6667	0.8667
>ssc-miR-194a-3p	chr7:22854938-22958923(+)	140	-23.3	19	0.6842	0.7895
>ssc-miR-194a-3p	chr7:22854938-22958923(+)	140	-28.44	16	0.875	0.9375
>ssc-miR-194a-3p	chr7:22854938-22958923(+)	140	-28.44	16	0.875	0.9375
>ssc-miR-194a-3p	chr7:22854938-22958923(+)	141	-21.44	17	0.7059	0.8824
>ssc-miR-194a-3p	chr7:22854938-22958923(+)	141	-22.79	20	0.6	0.9
>ssc-miR-194a-3p	chr7:22854938-22958923(+)	142	-20.3	22	0.5909	0.6818
>ssc-miR-194a-3p	chr7:22854938-22958923(+)	142	-21.33	18	0.7222	0.8333
>ssc-miR-194a-3p	chr7:22854938-22958923(+)	143	-20.29	14	0.6429	0.7857
>ssc-miR-194a-3p	chr7:22854938-22958923(+)	143	-23.46	18	0.6111	0.8333
>ssc-miR-194a-3p	chr7:22854938-22958923(+)	143	-23.46	18	0.6111	0.8333
>ssc-miR-194a-3p	chr7:22854938-22958923(+)	145	-18.61	8	1	1
>ssc-miR-194a-3p	chr7:22854938-22958923(+)	145	-18.61	8	1	1
>ssc-miR-194a-3p	chr7:22854938-22958923(+)	145	-24.66	17	0.7059	0.9412
>ssc-miR-194a-3p	chr7:22854938-22958923(+)	146	-21.82	17	0.5882	0.7647
>ssc-miR-194a-3p	chr7:22854938-22958923(+)	146	-21.82	17	0.5882	0.7647
>ssc-miR-194a-3p	chr7:22854938-22958923(+)	146	-21.82	17	0.5882	0.7647
>ssc-miR-194a-3p	chr7:22854938-22958923(+)	147	-18.48	18	0.6111	0.7222
>ssc-miR-194a-3p	chr7:22854938-22958923(+)	147	-19.07	18	0.6111	0.7222
>ssc-miR-194a-3p	chr7:22854938-22958923(+)	148	-18.15	17	0.7059	0.7647
>ssc-miR-194a-3p	chr7:22854938-22958923(+)	148	-19.21	17	0.7059	0.7647
>ssc-miR-194a-3p	chr7:22854938-22958923(+)	148	-20.09	11	0.8182	0.9091
>ssc-miR-194a-3p	chr7:22854938-22958923(+)	149	-20.67	18	0.7222	0.7222
>ssc-miR-194a-3p	chr7:22854938-22958923(+)	149	-26.74	17	0.7647	0.9412
>ssc-miR-194a-3p	chr7:22854938-22958923(+)	149	-26.74	17	0.7647	0.9412
>ssc-miR-194a-3p	chr7:22854938-22958923(+)	150	-20.3	16	0.75	0.8125
>ssc-miR-194a-3p	chr7:22854938-22958923(+)	150	-20.81	16	0.75	0.8125
>ssc-miR-194a-3p	chr7:22854938-22958923(+)	150	-21.09	20	0.65	0.75
>ssc-miR-194a-3p	chr7:22854938-22958923(+)	150	-21.09	20	0.65	0.75
>ssc-miR-194a-3p	chr7:22854938-22958923(+)	151	-18.18	18	0.6111	0.7778
>ssc-miR-194a-3p	chr7:22854938-22958923(+)	151	-19.21	16	0.75	0.8125
>ssc-miR-194a-3p	chr7:22854938-22958923(+)	151	-20.1	16	0.75	0.8125
>ssc-miR-194a-3p	chr7:22854938-22958923(+)	151	-20.1	16	0.75	0.8125
>ssc-miR-194a-3p	chr7:22854938-22958923(+)	151	-22.36	18	0.7222	0.8333
>ssc-miR-194a-3p	chr7:22854938-22958923(+)	151	-23.12	18	0.6667	0.8889
>ssc-miR-194a-3p	chr7:22854938-22958923(+)	155	-19.12	18	0.7778	0.8333
>ssc-miR-194a-3p	chr7:22854938-22958923(+)	155	-21.67	14	0.7857	0.8571
>ssc-miR-194a-3p	chr7:22854938-22958923(+)	155	-22.94	16	0.6875	0.9375
>ssc-miR-194a-3p	chr7:22854938-22958923(+)	156	-21.91	15	0.7333	0.8667
>ssc-miR-194a-3p	chr7:22854938-22958923(+)	157	-23.61	16	0.6875	0.875
>ssc-miR-194a-3p	chr7:22854938-22958923(+)	159	-21.62	18	0.6667	0.8333
>ssc-miR-194a-5p	chr7:22854938-22958923(+)	155	-18.15	18	0.6667	0.7778
>ssc-miR-194b-3p	chr7:22854938-22958923(+)	140	-18.39	11	0.8182	1
>ssc-miR-194b-3p	chr7:22854938-22958923(+)	141	-19.28	16	0.6875	0.8125
>ssc-miR-194b-3p	chr7:22854938-22958923(+)	143	-21.43	22	0.5909	0.8182
>ssc-miR-194b-3p	chr7:22854938-22958923(+)	143	-21.43	22	0.5909	0.8182
>ssc-miR-194b-3p	chr7:22854938-22958923(+)	144	-18.47	11	0.9091	1
>ssc-miR-194b-3p	chr7:22854938-22958923(+)	144	-18.69	11	0.9091	1
>ssc-miR-194b-3p	chr7:22854938-22958923(+)	145	-19.18	12	0.8333	1
>ssc-miR-194b-3p	chr7:22854938-22958923(+)	146	-18.08	22	0.6364	0.7273
>ssc-miR-194b-3p	chr7:22854938-22958923(+)	146	-23.1	19	0.6316	0.7368
>ssc-miR-194b-3p	chr7:22854938-22958923(+)	151	-18.22	22	0.6364	0.7273
>ssc-miR-194b-3p	chr7:22854938-22958923(+)	152	-18.82	11	0.8182	1
>ssc-miR-194b-3p	chr7:22854938-22958923(+)	153	-19.45	14	0.8571	0.8571
>ssc-miR-194b-3p	chr7:22854938-22958923(+)	153	-19.45	14	0.8571	0.8571
>ssc-miR-194b-3p	chr7:22854938-22958923(+)	156	-20.95	11	0.9091	1
>ssc-miR-194b-3p	chr7:22854938-22958923(+)	158	-19.62	19	0.7368	0.7895
>ssc-miR-194b-3p	chr7:22854938-22958923(+)	158	-23.41	13	0.8462	0.9231
>ssc-miR-194b-5p	chr7:22854938-22958923(+)	140	-19.63	17	0.7059	0.8235
>ssc-miR-194b-5p	chr7:22854938-22958923(+)	157	-22.05	20	0.75	0.8
>ssc-miR-195	chr7:22854938-22958923(+)	143	-18.16	14	0.7143	0.7143
>ssc-miR-195	chr7:22854938-22958923(+)	151	-18.42	12	0.9167	0.9167
>ssc-miR-195	chr7:22854938-22958923(+)	156	-27.95	18	0.7222	0.8333
>ssc-miR-196a	chr7:22854938-22958923(+)	142	-20.59	19	0.6316	0.8421
>ssc-miR-196a	chr7:22854938-22958923(+)	142	-20.59	19	0.6316	0.8421
>ssc-miR-196a	chr7:22854938-22958923(+)	142	-20.89	19	0.6316	0.8421
>ssc-miR-196a	chr7:22854938-22958923(+)	144	-23.15	17	0.7059	0.8824
>ssc-miR-196a	chr7:22854938-22958923(+)	150	-19.99	19	0.6842	0.8947
>ssc-miR-196b-3p	chr7:22854938-22958923(+)	140	-19.03	16	0.8125	0.8125
>ssc-miR-196b-3p	chr7:22854938-22958923(+)	146	-21.06	24	0.625	0.7083
>ssc-miR-196b-3p	chr7:22854938-22958923(+)	148	-18.78	11	0.8182	0.9091
>ssc-miR-196b-3p	chr7:22854938-22958923(+)	148	-18.78	11	0.8182	0.9091
>ssc-miR-196b-3p	chr7:22854938-22958923(+)	150	-18.84	22	0.6818	0.7273
>ssc-miR-196b-3p	chr7:22854938-22958923(+)	153	-19.31	20	0.7	0.8
>ssc-miR-196b-3p	chr7:22854938-22958923(+)	160	-24.36	19	0.6842	0.7895
>ssc-miR-196b-5p	chr7:22854938-22958923(+)	145	-24.55	19	0.6842	0.8421
>ssc-miR-196b-5p	chr7:22854938-22958923(+)	146	-20.97	19	0.6316	0.8947
>ssc-miR-196b-5p	chr7:22854938-22958923(+)	150	-20.31	19	0.6842	0.8947
>ssc-miR-196b-5p	chr7:22854938-22958923(+)	150	-25.04	19	0.6842	0.8947
>ssc-miR-196b-5p	chr7:22854938-22958923(+)	150	-25.04	19	0.6842	0.8947
>ssc-miR-196b-5p	chr7:22854938-22958923(+)	150	-25.34	19	0.6842	0.8947
>ssc-miR-199a-3p	chr7:22854938-22958923(+)	140	-23.91	17	0.8235	0.8824
>ssc-miR-199a-3p	chr7:22854938-22958923(+)	146	-21.38	17	0.7059	0.8235
>ssc-miR-199a-3p	chr7:22854938-22958923(+)	149	-21.23	12	0.9167	1
>ssc-miR-199a-3p	chr7:22854938-22958923(+)	156	-23.51	19	0.7368	0.8421
>ssc-miR-199a-3p	chr7:22854938-22958923(+)	156	-23.51	19	0.7368	0.8421
>ssc-miR-199a-3p	chr7:22854938-22958923(+)	156	-23.51	19	0.7368	0.8421
>ssc-miR-199a-5p	chr7:22854938-22958923(+)	140	-19.99	21	0.7143	0.8095
>ssc-miR-199a-5p	chr7:22854938-22958923(+)	140	-20.56	21	0.7619	0.7619
>ssc-miR-199a-5p	chr7:22854938-22958923(+)	140	-20.92	21	0.619	0.7619
>ssc-miR-199a-5p	chr7:22854938-22958923(+)	141	-20.95	22	0.7727	0.7727
>ssc-miR-199a-5p	chr7:22854938-22958923(+)	142	-26.44	21	0.8095	0.8095
>ssc-miR-199a-5p	chr7:22854938-22958923(+)	143	-23.13	20	0.6	0.85
>ssc-miR-199a-5p	chr7:22854938-22958923(+)	146	-18.42	18	0.7222	0.8889
>ssc-miR-199a-5p	chr7:22854938-22958923(+)	146	-18.42	18	0.7222	0.8889
>ssc-miR-199a-5p	chr7:22854938-22958923(+)	161	-22.02	23	0.7826	0.7826
>ssc-miR-199a-5p	chr7:22854938-22958923(+)	161	-28.6	20	0.7	0.75
>ssc-miR-199a-5p	chr7:22854938-22958923(+)	165	-27.17	20	0.7	0.8
>ssc-miR-199b-3p	chr7:22854938-22958923(+)	156	-23.81	19	0.7368	0.8421
>ssc-miR-199b-3p	chr7:22854938-22958923(+)	156	-23.81	19	0.7368	0.8421
>ssc-miR-199b-3p	chr7:22854938-22958923(+)	156	-23.81	19	0.7368	0.8421
>ssc-miR-199b-3p	chr7:22854938-22958923(+)	169	-25.03	18	0.8333	0.8889
>ssc-miR-199b-5p	chr7:22854938-22958923(+)	143	-18.06	20	0.65	0.8
>ssc-miR-199b-5p	chr7:22854938-22958923(+)	143	-20.28	20	0.8	0.8
>ssc-miR-199b-5p	chr7:22854938-22958923(+)	155	-20.09	18	0.6111	0.8333
>ssc-miR-199b-5p	chr7:22854938-22958923(+)	157	-21.56	20	0.75	0.8
>ssc-miR-19b	chr7:22854938-22958923(+)	151	-19.02	20	0.8	0.8
>ssc-miR-200b	chr7:22854938-22958923(+)	147	-20.37	24	0.6667	0.7917
>ssc-miR-202-3p	chr7:22854938-22958923(+)	140	-20.02	13	0.8462	0.9231
>ssc-miR-202-3p	chr7:22854938-22958923(+)	141	-18.81	16	0.625	0.875
>ssc-miR-202-3p	chr7:22854938-22958923(+)	145	-18.79	12	0.75	0.8333
>ssc-miR-202-3p	chr7:22854938-22958923(+)	145	-20.3	16	0.6875	0.875
>ssc-miR-202-3p	chr7:22854938-22958923(+)	147	-25.68	16	0.75	0.9375
>ssc-miR-204	chr7:22854938-22958923(+)	143	-19.84	18	0.5556	0.8889
>ssc-miR-204	chr7:22854938-22958923(+)	144	-20.33	19	0.6316	0.7895
>ssc-miR-204	chr7:22854938-22958923(+)	144	-20.33	19	0.6316	0.7895
>ssc-miR-204	chr7:22854938-22958923(+)	144	-23.89	19	0.6316	0.7895
>ssc-miR-204	chr7:22854938-22958923(+)	144	-23.89	19	0.6316	0.7895
>ssc-miR-204	chr7:22854938-22958923(+)	144	-27.59	15	0.6667	0.9333
>ssc-miR-204	chr7:22854938-22958923(+)	150	-24.81	19	0.7368	0.8421
>ssc-miR-204	chr7:22854938-22958923(+)	151	-18.41	18	0.7222	0.8333
>ssc-miR-204	chr7:22854938-22958923(+)	152	-18.86	19	0.7368	0.7895
>ssc-miR-204	chr7:22854938-22958923(+)	156	-25.91	15	0.8667	0.9333
>ssc-miR-204	chr7:22854938-22958923(+)	157	-22.89	20	0.7	0.85
>ssc-miR-204	chr7:22854938-22958923(+)	157	-22.89	20	0.7	0.85
>ssc-miR-204	chr7:22854938-22958923(+)	158	-19.85	16	0.8125	0.875
>ssc-miR-204	chr7:22854938-22958923(+)	158	-19.85	16	0.8125	0.875
>ssc-miR-205	chr7:22854938-22958923(+)	140	-18.32	19	0.7368	0.7895
>ssc-miR-205	chr7:22854938-22958923(+)	140	-22.88	18	0.6667	0.8333
>ssc-miR-205	chr7:22854938-22958923(+)	140	-22.88	18	0.6667	0.8333
>ssc-miR-205	chr7:22854938-22958923(+)	141	-20.63	19	0.6842	0.7895
>ssc-miR-205	chr7:22854938-22958923(+)	142	-23.62	17	0.6471	0.8235
>ssc-miR-205	chr7:22854938-22958923(+)	145	-19.89	20	0.75	0.8
>ssc-miR-205	chr7:22854938-22958923(+)	147	-21.31	19	0.7368	0.7368
>ssc-miR-205	chr7:22854938-22958923(+)	147	-21.31	19	0.7368	0.7368
>ssc-miR-205	chr7:22854938-22958923(+)	147	-26.67	14	0.7857	0.9286
>ssc-miR-205	chr7:22854938-22958923(+)	147	-26.67	14	0.7857	0.9286
>ssc-miR-205	chr7:22854938-22958923(+)	149	-27.8	20	0.75	0.85
>ssc-miR-205	chr7:22854938-22958923(+)	150	-23.19	18	0.7778	0.8889
>ssc-miR-205	chr7:22854938-22958923(+)	151	-30.73	21	0.7143	0.8095
>ssc-miR-205	chr7:22854938-22958923(+)	152	-24.61	19	0.6842	0.8421
>ssc-miR-205	chr7:22854938-22958923(+)	152	-24.61	19	0.6842	0.8421
>ssc-miR-205	chr7:22854938-22958923(+)	158	-30.06	18	0.8333	0.9444
>ssc-miR-205	chr7:22854938-22958923(+)	158	-30.06	18	0.8333	0.9444
>ssc-miR-205	chr7:22854938-22958923(+)	158	-30.06	18	0.8333	0.9444
>ssc-miR-205	chr7:22854938-22958923(+)	168	-29.15	19	0.6842	0.8947
>ssc-miR-206	chr7:22854938-22958923(+)	144	-19.88	19	0.6842	0.7368
>ssc-miR-206	chr7:22854938-22958923(+)	149	-22.16	21	0.7619	0.8095
>ssc-miR-206	chr7:22854938-22958923(+)	150	-21.54	18	0.7778	0.8889
>ssc-miR-206	chr7:22854938-22958923(+)	158	-18.51	19	0.7368	0.7895
>ssc-miR-206	chr7:22854938-22958923(+)	161	-20.02	19	0.7895	0.7895
>ssc-miR-206	chr7:22854938-22958923(+)	167	-22.3	20	0.75	0.85
>ssc-miR-20b	chr7:22854938-22958923(+)	143	-18.73	19	0.7368	0.7895
>ssc-miR-20b	chr7:22854938-22958923(+)	146	-21.71	20	0.7	0.8
>ssc-miR-20b	chr7:22854938-22958923(+)	148	-19.89	18	0.7222	0.7222
>ssc-miR-20b	chr7:22854938-22958923(+)	150	-19.6	18	0.8333	0.8333
>ssc-miR-21-3p	chr7:22854938-22958923(+)	141	-18.09	10	0.9	0.9
>ssc-miR-21-3p	chr7:22854938-22958923(+)	142	-23.21	19	0.7368	0.7895
>ssc-miR-21-3p	chr7:22854938-22958923(+)	146	-18.5	15	0.6667	0.8667
>ssc-miR-21-3p	chr7:22854938-22958923(+)	160	-23.54	18	0.7222	0.8889
>ssc-miR-21-3p	chr7:22854938-22958923(+)	160	-23.54	18	0.7222	0.8889
>ssc-miR-21-3p	chr7:22854938-22958923(+)	160	-23.54	18	0.7222	0.8889
>ssc-miR-210	chr7:22854938-22958923(+)	140	-24.4	19	0.6842	0.8421
>ssc-miR-210	chr7:22854938-22958923(+)	143	-22.89	20	0.65	0.65
>ssc-miR-210	chr7:22854938-22958923(+)	146	-23.52	21	0.6667	0.8571
>ssc-miR-210	chr7:22854938-22958923(+)	150	-19.4	19	0.6842	0.7368
>ssc-miR-212	chr7:22854938-22958923(+)	140	-19.4	14	0.7857	0.8571
>ssc-miR-212	chr7:22854938-22958923(+)	141	-26.35	20	0.65	0.85
>ssc-miR-212	chr7:22854938-22958923(+)	142	-20.25	19	0.6842	0.7895
>ssc-miR-212	chr7:22854938-22958923(+)	143	-24.5	20	0.7	0.9
>ssc-miR-212	chr7:22854938-22958923(+)	144	-22.68	21	0.6667	0.7619
>ssc-miR-212	chr7:22854938-22958923(+)	146	-18.21	19	0.6842	0.6842
>ssc-miR-212	chr7:22854938-22958923(+)	146	-18.21	19	0.6842	0.6842
>ssc-miR-212	chr7:22854938-22958923(+)	146	-18.21	19	0.6842	0.6842
>ssc-miR-212	chr7:22854938-22958923(+)	148	-19.83	20	0.7	0.75
>ssc-miR-212	chr7:22854938-22958923(+)	150	-23.83	19	0.7368	0.8421
>ssc-miR-212	chr7:22854938-22958923(+)	152	-20.37	19	0.6316	0.7368
>ssc-miR-212	chr7:22854938-22958923(+)	152	-20.37	19	0.6316	0.7368
>ssc-miR-212	chr7:22854938-22958923(+)	153	-19.34	24	0.7083	0.75
>ssc-miR-212	chr7:22854938-22958923(+)	156	-26.47	17	0.8235	0.9412
>ssc-miR-212	chr7:22854938-22958923(+)	156	-26.47	17	0.8235	0.9412
>ssc-miR-212	chr7:22854938-22958923(+)	156	-26.47	17	0.8235	0.9412
>ssc-miR-212	chr7:22854938-22958923(+)	161	-21.83	20	0.65	0.8
>ssc-miR-212	chr7:22854938-22958923(+)	169	-26.8	20	0.7	0.85
>ssc-miR-214-3p	chr7:22854938-22958923(+)	140	-19.78	15	0.7333	0.8
>ssc-miR-214-3p	chr7:22854938-22958923(+)	142	-20.02	17	0.6471	0.6471
>ssc-miR-214-3p	chr7:22854938-22958923(+)	145	-29.9	17	0.8824	0.9412
>ssc-miR-214-3p	chr7:22854938-22958923(+)	145	-29.9	17	0.8824	0.9412
>ssc-miR-214-3p	chr7:22854938-22958923(+)	146	-19.61	19	0.6842	0.8421
>ssc-miR-214-3p	chr7:22854938-22958923(+)	146	-20.95	17	0.7059	0.8235
>ssc-miR-214-3p	chr7:22854938-22958923(+)	147	-21.25	12	0.8333	0.9167
>ssc-miR-214-3p	chr7:22854938-22958923(+)	148	-19.35	19	0.6842	0.7368
>ssc-miR-214-3p	chr7:22854938-22958923(+)	149	-18.65	12	0.8333	0.8333
>ssc-miR-214-3p	chr7:22854938-22958923(+)	150	-18.26	17	0.7059	0.7059
>ssc-miR-214-3p	chr7:22854938-22958923(+)	150	-22.7	22	0.6818	0.6818
>ssc-miR-214-3p	chr7:22854938-22958923(+)	150	-22.74	19	0.6842	0.7368
>ssc-miR-214-3p	chr7:22854938-22958923(+)	150	-22.74	19	0.6842	0.7368
>ssc-miR-214-3p	chr7:22854938-22958923(+)	151	-18.98	14	0.7857	0.7857
>ssc-miR-214-3p	chr7:22854938-22958923(+)	151	-18.98	14	0.7857	0.7857
>ssc-miR-214-3p	chr7:22854938-22958923(+)	152	-18.7	17	0.7647	0.7647
>ssc-miR-214-3p	chr7:22854938-22958923(+)	152	-18.7	17	0.7647	0.7647
>ssc-miR-214-3p	chr7:22854938-22958923(+)	152	-20.43	17	0.7647	0.7647
>ssc-miR-214-3p	chr7:22854938-22958923(+)	152	-23.01	21	0.7143	0.8095
>ssc-miR-214-3p	chr7:22854938-22958923(+)	153	-18.89	18	0.7222	0.7778
>ssc-miR-214-3p	chr7:22854938-22958923(+)	153	-18.89	18	0.7222	0.7778
>ssc-miR-214-3p	chr7:22854938-22958923(+)	155	-21.21	18	0.7222	0.7222
>ssc-miR-214-3p	chr7:22854938-22958923(+)	155	-21.21	18	0.7222	0.7222
>ssc-miR-214-3p	chr7:22854938-22958923(+)	156	-20.78	17	0.7647	0.8235
>ssc-miR-214-3p	chr7:22854938-22958923(+)	157	-24.16	18	0.7778	0.7778
>ssc-miR-214-3p	chr7:22854938-22958923(+)	158	-19.59	13	0.8462	0.9231
>ssc-miR-214-3p	chr7:22854938-22958923(+)	158	-23.25	15	0.8667	0.8667
>ssc-miR-214-3p	chr7:22854938-22958923(+)	158	-23.25	15	0.8667	0.8667
>ssc-miR-214-3p	chr7:22854938-22958923(+)	168	-27.34	17	0.8824	0.8824
>ssc-miR-214-5p	chr7:22854938-22958923(+)	140	-26.52	17	0.8235	0.8824
>ssc-miR-214-5p	chr7:22854938-22958923(+)	140	-26.52	17	0.8235	0.8824
>ssc-miR-214-5p	chr7:22854938-22958923(+)	142	-18.95	16	0.6875	0.875
>ssc-miR-214-5p	chr7:22854938-22958923(+)	143	-19.45	21	0.619	0.8095
>ssc-miR-214-5p	chr7:22854938-22958923(+)	143	-20.88	17	0.7059	0.8235
>ssc-miR-214-5p	chr7:22854938-22958923(+)	143	-22.75	21	0.619	0.8095
>ssc-miR-214-5p	chr7:22854938-22958923(+)	143	-22.95	21	0.619	0.8095
>ssc-miR-214-5p	chr7:22854938-22958923(+)	144	-19.85	17	0.6471	0.7647
>ssc-miR-214-5p	chr7:22854938-22958923(+)	144	-19.91	17	0.6471	0.7647
>ssc-miR-214-5p	chr7:22854938-22958923(+)	144	-24.45	19	0.7368	0.8421
>ssc-miR-214-5p	chr7:22854938-22958923(+)	148	-20.75	19	0.7368	0.7368
>ssc-miR-214-5p	chr7:22854938-22958923(+)	151	-19.05	20	0.6	0.8
>ssc-miR-214-5p	chr7:22854938-22958923(+)	151	-19.05	20	0.6	0.8
>ssc-miR-214-5p	chr7:22854938-22958923(+)	151	-19.05	20	0.6	0.8
>ssc-miR-216	chr7:22854938-22958923(+)	141	-23.24	23	0.6522	0.7826
>ssc-miR-216	chr7:22854938-22958923(+)	141	-34.41	18	0.8333	1
>ssc-miR-216	chr7:22854938-22958923(+)	144	-24.68	22	0.6818	0.7273
>ssc-miR-216	chr7:22854938-22958923(+)	147	-21.43	20	0.8	0.85
>ssc-miR-216	chr7:22854938-22958923(+)	147	-23.51	20	0.8	0.85
>ssc-miR-216	chr7:22854938-22958923(+)	148	-23.64	21	0.6667	0.8095
>ssc-miR-216	chr7:22854938-22958923(+)	152	-25.69	22	0.7273	0.7727
>ssc-miR-216	chr7:22854938-22958923(+)	153	-21.75	20	0.7	0.8
>ssc-miR-216	chr7:22854938-22958923(+)	153	-21.75	20	0.7	0.8
>ssc-miR-216	chr7:22854938-22958923(+)	159	-19.39	20	0.75	0.75
>ssc-miR-217	chr7:22854938-22958923(+)	140	-20.32	21	0.619	0.7619
>ssc-miR-217	chr7:22854938-22958923(+)	144	-18.71	17	0.7647	0.8235
>ssc-miR-218	chr7:22854938-22958923(+)	157	-19.03	21	0.7619	0.7619
>ssc-miR-218	chr7:22854938-22958923(+)	157	-19.03	21	0.7619	0.7619
>ssc-miR-218-3p	chr7:22854938-22958923(+)	140	-20.13	18	0.7778	0.8333
>ssc-miR-218-3p	chr7:22854938-22958923(+)	141	-20.26	18	0.7222	0.7778
>ssc-miR-218-3p	chr7:22854938-22958923(+)	145	-19.96	17	0.8235	0.8235
>ssc-miR-218-5p	chr7:22854938-22958923(+)	157	-19.03	21	0.7619	0.7619
>ssc-miR-218-5p	chr7:22854938-22958923(+)	157	-19.03	21	0.7619	0.7619
>ssc-miR-218b	chr7:22854938-22958923(+)	162	-19.03	22	0.7727	0.7727
>ssc-miR-218b	chr7:22854938-22958923(+)	162	-19.03	22	0.7727	0.7727
>ssc-miR-219a	chr7:22854938-22958923(+)	140	-21.56	19	0.6316	0.7368
>ssc-miR-219a	chr7:22854938-22958923(+)	140	-21.56	19	0.6316	0.7368
>ssc-miR-219a	chr7:22854938-22958923(+)	140	-21.96	18	0.6111	0.8889
>ssc-miR-219a	chr7:22854938-22958923(+)	143	-22.07	22	0.6364	0.7727
>ssc-miR-219a	chr7:22854938-22958923(+)	143	-25.15	18	0.7222	0.8889
>ssc-miR-219a	chr7:22854938-22958923(+)	143	-25.62	18	0.7222	0.8889
>ssc-miR-219a	chr7:22854938-22958923(+)	143	-26.35	20	0.75	0.85
>ssc-miR-219a	chr7:22854938-22958923(+)	147	-28.64	20	0.75	0.9
>ssc-miR-219a	chr7:22854938-22958923(+)	148	-27.76	19	0.5789	0.8947
>ssc-miR-219a	chr7:22854938-22958923(+)	149	-18.96	16	0.75	0.875
>ssc-miR-219a	chr7:22854938-22958923(+)	150	-18.91	15	0.7333	0.8667
>ssc-miR-219a	chr7:22854938-22958923(+)	154	-21.13	15	0.8	0.8667
>ssc-miR-219a	chr7:22854938-22958923(+)	158	-18.66	22	0.7273	0.7727
>ssc-miR-219b-3p	chr7:22854938-22958923(+)	141	-18.19	12	0.75	1
>ssc-miR-22-3p	chr7:22854938-22958923(+)	141	-23.04	11	0.9091	1
>ssc-miR-22-3p	chr7:22854938-22958923(+)	141	-23.04	11	0.9091	1
>ssc-miR-22-3p	chr7:22854938-22958923(+)	143	-18.38	21	0.619	0.6667
>ssc-miR-22-3p	chr7:22854938-22958923(+)	144	-18.28	11	0.7273	0.9091
>ssc-miR-22-3p	chr7:22854938-22958923(+)	146	-23.17	19	0.6316	0.7368
>ssc-miR-22-3p	chr7:22854938-22958923(+)	154	-20.48	13	0.7692	0.9231
>ssc-miR-22-3p	chr7:22854938-22958923(+)	156	-18.84	15	0.7333	0.8667
>ssc-miR-22-3p	chr7:22854938-22958923(+)	156	-18.84	15	0.7333	0.8667
>ssc-miR-22-3p	chr7:22854938-22958923(+)	159	-20.89	16	0.8125	0.875
>ssc-miR-22-5p	chr7:22854938-22958923(+)	140	-18.14	19	0.7368	0.7895
>ssc-miR-22-5p	chr7:22854938-22958923(+)	140	-18.14	19	0.7368	0.7895
>ssc-miR-22-5p	chr7:22854938-22958923(+)	140	-18.25	19	0.6316	0.7368
>ssc-miR-22-5p	chr7:22854938-22958923(+)	140	-20	19	0.6842	0.7895
>ssc-miR-22-5p	chr7:22854938-22958923(+)	142	-19.82	18	0.7778	0.8333
>ssc-miR-22-5p	chr7:22854938-22958923(+)	162	-20.96	19	0.6842	0.8947
>ssc-miR-22-5p	chr7:22854938-22958923(+)	166	-21.1	19	0.7368	0.8947
>ssc-miR-221-3p	chr7:22854938-22958923(+)	143	-19.99	18	0.7222	0.8889
>ssc-miR-221-3p	chr7:22854938-22958923(+)	144	-19.21	15	0.6667	0.9333
>ssc-miR-221-3p	chr7:22854938-22958923(+)	144	-19.9	17	0.7059	0.8824
>ssc-miR-221-3p	chr7:22854938-22958923(+)	148	-19.07	15	0.7333	0.9333
>ssc-miR-221-5p	chr7:22854938-22958923(+)	142	-23.57	19	0.7368	0.8947
>ssc-miR-221-5p	chr7:22854938-22958923(+)	144	-20.37	23	0.6087	0.8261
>ssc-miR-221-5p	chr7:22854938-22958923(+)	146	-19.49	23	0.5652	0.6957
>ssc-miR-221-5p	chr7:22854938-22958923(+)	146	-19.49	23	0.5652	0.6957
>ssc-miR-221-5p	chr7:22854938-22958923(+)	152	-22.68	23	0.6522	0.8696
>ssc-miR-221-5p	chr7:22854938-22958923(+)	155	-18.57	22	0.7273	0.7273
>ssc-miR-221-5p	chr7:22854938-22958923(+)	155	-19.26	24	0.6667	0.7917
>ssc-miR-221-5p	chr7:22854938-22958923(+)	161	-20.89	26	0.8077	0.8077
>ssc-miR-222	chr7:22854938-22958923(+)	140	-21.13	19	0.7368	0.7895
>ssc-miR-222	chr7:22854938-22958923(+)	140	-22.2	21	0.7143	0.8095
>ssc-miR-222	chr7:22854938-22958923(+)	140	-29.72	20	0.75	0.85
>ssc-miR-222	chr7:22854938-22958923(+)	143	-28	17	0.7647	0.9412
>ssc-miR-222	chr7:22854938-22958923(+)	148	-20.51	21	0.619	0.8571
>ssc-miR-222	chr7:22854938-22958923(+)	149	-19.88	20	0.65	0.8
>ssc-miR-222	chr7:22854938-22958923(+)	150	-23.91	21	0.619	0.8095
>ssc-miR-222	chr7:22854938-22958923(+)	150	-24.09	21	0.619	0.8095
>ssc-miR-222	chr7:22854938-22958923(+)	173	-20.52	20	0.75	0.85
>ssc-miR-222	chr7:22854938-22958923(+)	173	-20.52	20	0.75	0.85
>ssc-miR-222	chr7:22854938-22958923(+)	173	-21.28	20	0.75	0.85
>ssc-miR-224	chr7:22854938-22958923(+)	141	-21.9	20	0.65	0.85
>ssc-miR-224	chr7:22854938-22958923(+)	144	-18.45	21	0.619	0.8095
>ssc-miR-224	chr7:22854938-22958923(+)	146	-21.1	20	0.8	0.8
>ssc-miR-224	chr7:22854938-22958923(+)	146	-21.1	20	0.8	0.8
>ssc-miR-224	chr7:22854938-22958923(+)	149	-25.04	17	0.7647	0.9412
>ssc-miR-224	chr7:22854938-22958923(+)	152	-19.43	23	0.5652	0.7826
>ssc-miR-224	chr7:22854938-22958923(+)	153	-20.15	14	0.8571	0.8571
>ssc-miR-224	chr7:22854938-22958923(+)	153	-20.15	14	0.8571	0.8571
>ssc-miR-224	chr7:22854938-22958923(+)	153	-20.15	14	0.8571	0.8571
>ssc-miR-224	chr7:22854938-22958923(+)	168	-24.85	22	0.7727	0.7727
>ssc-miR-2320-3p	chr7:22854938-22958923(+)	140	-20.83	17	0.7647	0.8235
>ssc-miR-2320-3p	chr7:22854938-22958923(+)	140	-20.83	17	0.7647	0.8235
>ssc-miR-2320-5p	chr7:22854938-22958923(+)	140	-22.3	17	0.7059	0.8235
>ssc-miR-2320-5p	chr7:22854938-22958923(+)	140	-22.3	17	0.7059	0.8235
>ssc-miR-2320-5p	chr7:22854938-22958923(+)	140	-22.74	14	0.7143	0.9286
>ssc-miR-2320-5p	chr7:22854938-22958923(+)	140	-26.19	20	0.7	0.8
>ssc-miR-2320-5p	chr7:22854938-22958923(+)	141	-21.85	19	0.7368	0.8421
>ssc-miR-2320-5p	chr7:22854938-22958923(+)	141	-21.87	19	0.6842	0.7895
>ssc-miR-2320-5p	chr7:22854938-22958923(+)	142	-19.46	9	0.8889	0.8889
>ssc-miR-2320-5p	chr7:22854938-22958923(+)	142	-21.29	9	0.8889	0.8889
>ssc-miR-2320-5p	chr7:22854938-22958923(+)	142	-21.39	9	0.8889	0.8889
>ssc-miR-2320-5p	chr7:22854938-22958923(+)	143	-18.31	20	0.6	0.7
>ssc-miR-2320-5p	chr7:22854938-22958923(+)	143	-27.95	15	0.8667	0.8667
>ssc-miR-2320-5p	chr7:22854938-22958923(+)	143	-27.95	15	0.8667	0.8667
>ssc-miR-2320-5p	chr7:22854938-22958923(+)	144	-19.21	18	0.6667	0.7222
>ssc-miR-2320-5p	chr7:22854938-22958923(+)	144	-21.63	19	0.7368	0.8421
>ssc-miR-2320-5p	chr7:22854938-22958923(+)	145	-19.02	8	1	1
>ssc-miR-2320-5p	chr7:22854938-22958923(+)	145	-20.32	21	0.6667	0.7143
>ssc-miR-2320-5p	chr7:22854938-22958923(+)	145	-20.32	21	0.6667	0.7143
>ssc-miR-2320-5p	chr7:22854938-22958923(+)	145	-24.2	18	0.7222	0.8333
>ssc-miR-2320-5p	chr7:22854938-22958923(+)	146	-20.55	9	0.8889	1
>ssc-miR-2320-5p	chr7:22854938-22958923(+)	146	-20.55	9	0.8889	1
>ssc-miR-2320-5p	chr7:22854938-22958923(+)	147	-18.85	21	0.619	0.7143
>ssc-miR-2320-5p	chr7:22854938-22958923(+)	147	-20.04	18	0.7222	0.7778
>ssc-miR-2320-5p	chr7:22854938-22958923(+)	148	-19.25	20	0.7	0.75
>ssc-miR-2320-5p	chr7:22854938-22958923(+)	148	-19.25	20	0.7	0.75
>ssc-miR-2320-5p	chr7:22854938-22958923(+)	149	-21.15	18	0.6667	0.7778
>ssc-miR-2320-5p	chr7:22854938-22958923(+)	150	-20.38	9	1	1
>ssc-miR-2320-5p	chr7:22854938-22958923(+)	150	-23.73	19	0.7368	0.8421
>ssc-miR-2320-5p	chr7:22854938-22958923(+)	151	-24.56	18	0.7222	0.8333
>ssc-miR-2320-5p	chr7:22854938-22958923(+)	153	-23.38	19	0.7368	0.7368
>ssc-miR-2320-5p	chr7:22854938-22958923(+)	154	-24.78	19	0.7368	0.7368
>ssc-miR-2320-5p	chr7:22854938-22958923(+)	154	-24.78	19	0.7368	0.7368
>ssc-miR-2320-5p	chr7:22854938-22958923(+)	154	-24.78	19	0.7368	0.7368
>ssc-miR-2320-5p	chr7:22854938-22958923(+)	154	-32.49	24	0.7083	0.7083
>ssc-miR-2320-5p	chr7:22854938-22958923(+)	154	-32.49	24	0.7083	0.7083
>ssc-miR-2320-5p	chr7:22854938-22958923(+)	155	-25.44	18	0.7778	0.8333
>ssc-miR-2320-5p	chr7:22854938-22958923(+)	156	-32.8	19	0.6842	0.8947
>ssc-miR-2320-5p	chr7:22854938-22958923(+)	157	-23.57	18	0.7778	0.7778
>ssc-miR-2320-5p	chr7:22854938-22958923(+)	157	-23.57	18	0.7778	0.7778
>ssc-miR-2320-5p	chr7:22854938-22958923(+)	159	-24.85	18	0.6667	0.8333
>ssc-miR-2320-5p	chr7:22854938-22958923(+)	159	-24.85	18	0.6667	0.8333
>ssc-miR-2320-5p	chr7:22854938-22958923(+)	171	-34.46	18	0.7778	0.8889
>ssc-miR-2366	chr7:22854938-22958923(+)	140	-19.34	7	1	1
>ssc-miR-2366	chr7:22854938-22958923(+)	140	-19.88	18	0.6667	0.7778
>ssc-miR-2366	chr7:22854938-22958923(+)	140	-20.3	7	1	1
>ssc-miR-2366	chr7:22854938-22958923(+)	140	-20.8	7	1	1
>ssc-miR-2366	chr7:22854938-22958923(+)	143	-18.93	19	0.6842	0.7368
>ssc-miR-2366	chr7:22854938-22958923(+)	143	-18.93	19	0.6842	0.7368
>ssc-miR-2366	chr7:22854938-22958923(+)	143	-22.43	14	0.7143	0.7143
>ssc-miR-2366	chr7:22854938-22958923(+)	143	-27	20	0.65	0.8
>ssc-miR-2366	chr7:22854938-22958923(+)	145	-22.41	8	1	1
>ssc-miR-2366	chr7:22854938-22958923(+)	145	-22.41	8	1	1
>ssc-miR-2366	chr7:22854938-22958923(+)	145	-22.41	8	1	1
>ssc-miR-2366	chr7:22854938-22958923(+)	145	-22.41	8	1	1
>ssc-miR-2366	chr7:22854938-22958923(+)	146	-34.55	26	0.6538	0.6538
>ssc-miR-2366	chr7:22854938-22958923(+)	148	-24.48	15	0.7333	0.7333
>ssc-miR-2366	chr7:22854938-22958923(+)	148	-26.92	19	0.6316	0.8421
>ssc-miR-2366	chr7:22854938-22958923(+)	148	-26.92	19	0.6316	0.8421
>ssc-miR-2366	chr7:22854938-22958923(+)	149	-22.45	18	0.7778	0.8333
>ssc-miR-2366	chr7:22854938-22958923(+)	150	-27.1	9	1	1
>ssc-miR-2366	chr7:22854938-22958923(+)	151	-26.11	20	0.65	0.75
>ssc-miR-2366	chr7:22854938-22958923(+)	151	-26.11	20	0.65	0.75
>ssc-miR-2366	chr7:22854938-22958923(+)	152	-19.9	17	0.7059	0.8235
>ssc-miR-2366	chr7:22854938-22958923(+)	153	-23.49	16	0.75	0.75
>ssc-miR-23a	chr7:22854938-22958923(+)	146	-18.77	21	0.6667	0.8095
>ssc-miR-23a	chr7:22854938-22958923(+)	146	-21.45	17	0.8235	0.8824
>ssc-miR-23a	chr7:22854938-22958923(+)	157	-19.51	22	0.6818	0.8182
>ssc-miR-23a	chr7:22854938-22958923(+)	157	-19.51	22	0.6818	0.8182
>ssc-miR-23a	chr7:22854938-22958923(+)	163	-18.13	18	0.7222	0.8333
>ssc-miR-23b	chr7:22854938-22958923(+)	146	-18.79	23	0.6522	0.6957
>ssc-miR-23b	chr7:22854938-22958923(+)	146	-21.45	17	0.8235	0.8824
>ssc-miR-24-1-5p	chr7:22854938-22958923(+)	141	-20	20	0.65	0.7
>ssc-miR-24-1-5p	chr7:22854938-22958923(+)	141	-20	20	0.65	0.7
>ssc-miR-24-1-5p	chr7:22854938-22958923(+)	142	-21.74	22	0.7727	0.7727
>ssc-miR-24-1-5p	chr7:22854938-22958923(+)	149	-21.72	21	0.7143	0.7143
>ssc-miR-24-1-5p	chr7:22854938-22958923(+)	154	-26.65	21	0.6667	0.8095
>ssc-miR-24-1-5p	chr7:22854938-22958923(+)	154	-26.65	21	0.6667	0.8095
>ssc-miR-24-2-5p	chr7:22854938-22958923(+)	151	-20.35	21	0.6667	0.7143
>ssc-miR-24-3p	chr7:22854938-22958923(+)	140	-20.26	18	0.7222	0.7778
>ssc-miR-24-3p	chr7:22854938-22958923(+)	140	-20.76	18	0.6667	0.8333
>ssc-miR-24-3p	chr7:22854938-22958923(+)	140	-20.76	18	0.6667	0.8333
>ssc-miR-24-3p	chr7:22854938-22958923(+)	140	-20.76	18	0.6667	0.8333
>ssc-miR-24-3p	chr7:22854938-22958923(+)	140	-21.07	15	0.6667	0.8667
>ssc-miR-24-3p	chr7:22854938-22958923(+)	140	-25.23	16	0.75	0.875
>ssc-miR-24-3p	chr7:22854938-22958923(+)	141	-22.02	16	0.6875	0.8125
>ssc-miR-24-3p	chr7:22854938-22958923(+)	141	-22.26	14	0.7857	0.9286
>ssc-miR-24-3p	chr7:22854938-22958923(+)	141	-22.27	14	0.7857	0.9286
>ssc-miR-24-3p	chr7:22854938-22958923(+)	142	-21.13	24	0.625	0.6667
>ssc-miR-24-3p	chr7:22854938-22958923(+)	143	-19.43	14	0.7857	0.8571
>ssc-miR-24-3p	chr7:22854938-22958923(+)	143	-22.89	18	0.7778	0.8333
>ssc-miR-24-3p	chr7:22854938-22958923(+)	143	-22.89	18	0.7778	0.8333
>ssc-miR-24-3p	chr7:22854938-22958923(+)	143	-30.51	19	0.7895	0.8947
>ssc-miR-24-3p	chr7:22854938-22958923(+)	145	-20.67	8	1	1
>ssc-miR-24-3p	chr7:22854938-22958923(+)	145	-20.67	8	1	1
>ssc-miR-24-3p	chr7:22854938-22958923(+)	146	-19.12	17	0.6471	0.7059
>ssc-miR-24-3p	chr7:22854938-22958923(+)	146	-19.69	21	0.7143	0.8095
>ssc-miR-24-3p	chr7:22854938-22958923(+)	146	-22.21	19	0.7368	0.7895
>ssc-miR-24-3p	chr7:22854938-22958923(+)	148	-21.69	18	0.7222	0.7222
>ssc-miR-24-3p	chr7:22854938-22958923(+)	149	-18.2	14	0.7857	0.8571
>ssc-miR-24-3p	chr7:22854938-22958923(+)	149	-19.17	14	0.7857	0.8571
>ssc-miR-24-3p	chr7:22854938-22958923(+)	149	-23.52	12	0.8333	0.8333
>ssc-miR-24-3p	chr7:22854938-22958923(+)	152	-19.83	15	0.7333	0.8
>ssc-miR-24-3p	chr7:22854938-22958923(+)	152	-22.05	22	0.7273	0.7273
>ssc-miR-24-3p	chr7:22854938-22958923(+)	152	-22.22	22	0.7273	0.7273
>ssc-miR-24-3p	chr7:22854938-22958923(+)	153	-18.65	12	0.8333	0.9167
>ssc-miR-24-3p	chr7:22854938-22958923(+)	153	-18.65	12	0.8333	0.9167
>ssc-miR-24-3p	chr7:22854938-22958923(+)	153	-18.65	12	0.8333	0.9167
>ssc-miR-24-3p	chr7:22854938-22958923(+)	153	-18.65	12	0.8333	0.9167
>ssc-miR-24-3p	chr7:22854938-22958923(+)	156	-23.47	19	0.6842	0.7368
>ssc-miR-24-3p	chr7:22854938-22958923(+)	158	-24.76	23	0.7391	0.7391
>ssc-miR-2411	chr7:22854938-22958923(+)	140	-19.23	19	0.6316	0.8947
>ssc-miR-2411	chr7:22854938-22958923(+)	140	-20.11	19	0.7368	0.7895
>ssc-miR-2411	chr7:22854938-22958923(+)	145	-19.12	20	0.75	0.8
>ssc-miR-2411	chr7:22854938-22958923(+)	146	-23.69	19	0.7368	0.7368
>ssc-miR-2411	chr7:22854938-22958923(+)	149	-22.48	19	0.8421	0.8421
>ssc-miR-2411	chr7:22854938-22958923(+)	150	-28.15	19	0.6842	0.8947
>ssc-miR-2411	chr7:22854938-22958923(+)	153	-26.94	25	0.68	0.72
>ssc-miR-2483	chr7:22854938-22958923(+)	147	-20.04	20	0.6	0.9
>ssc-miR-26a	chr7:22854938-22958923(+)	148	-31	19	0.8421	0.9474
>ssc-miR-26b-3p	chr7:22854938-22958923(+)	141	-23.46	20	0.65	0.85
>ssc-miR-26b-3p	chr7:22854938-22958923(+)	144	-19	11	0.8182	0.8182
>ssc-miR-26b-3p	chr7:22854938-22958923(+)	144	-19	11	0.8182	0.8182
>ssc-miR-26b-3p	chr7:22854938-22958923(+)	144	-20.94	17	0.8824	0.8824
>ssc-miR-26b-3p	chr7:22854938-22958923(+)	147	-19.32	18	0.7778	0.8889
>ssc-miR-26b-3p	chr7:22854938-22958923(+)	149	-22.88	18	0.6667	0.9444
>ssc-miR-26b-3p	chr7:22854938-22958923(+)	155	-28.13	10	1	1
>ssc-miR-26b-3p	chr7:22854938-22958923(+)	155	-28.13	10	1	1
>ssc-miR-26b-3p	chr7:22854938-22958923(+)	162	-19.16	19	0.7368	0.8421
>ssc-miR-26b-3p	chr7:22854938-22958923(+)	162	-19.16	19	0.7368	0.8421
>ssc-miR-26b-3p	chr7:22854938-22958923(+)	162	-19.16	19	0.7368	0.8421
>ssc-miR-26b-5p	chr7:22854938-22958923(+)	144	-27.9	19	0.7895	0.9474
>ssc-miR-27a	chr7:22854938-22958923(+)	140	-19.59	11	0.8182	1
>ssc-miR-27a	chr7:22854938-22958923(+)	141	-19.5	18	0.7222	0.7778
>ssc-miR-27a	chr7:22854938-22958923(+)	141	-19.5	18	0.7222	0.7778
>ssc-miR-27a	chr7:22854938-22958923(+)	156	-20.94	15	0.8	0.8
>ssc-miR-27a	chr7:22854938-22958923(+)	162	-19.88	19	0.7895	0.7895
>ssc-miR-27a	chr7:22854938-22958923(+)	163	-20.94	18	0.7778	0.7778
>ssc-miR-27b-3p	chr7:22854938-22958923(+)	141	-25.14	22	0.6818	0.7727
>ssc-miR-27b-3p	chr7:22854938-22958923(+)	142	-22.63	20	0.6	0.85
>ssc-miR-27b-3p	chr7:22854938-22958923(+)	156	-18.14	15	0.8	0.8
>ssc-miR-27b-3p	chr7:22854938-22958923(+)	158	-18.5	19	0.7368	0.7895
>ssc-miR-27b-3p	chr7:22854938-22958923(+)	159	-18.21	18	0.7222	0.7778
>ssc-miR-27b-5p	chr7:22854938-22958923(+)	141	-18.94	19	0.6316	0.8421
>ssc-miR-27b-5p	chr7:22854938-22958923(+)	143	-22.12	20	0.75	0.85
>ssc-miR-27b-5p	chr7:22854938-22958923(+)	143	-22.12	20	0.75	0.85
>ssc-miR-27b-5p	chr7:22854938-22958923(+)	143	-23.88	25	0.64	0.76
>ssc-miR-27b-5p	chr7:22854938-22958923(+)	151	-21.53	20	0.7	0.85
>ssc-miR-28-3p	chr7:22854938-22958923(+)	141	-27.22	17	0.8235	0.9412
>ssc-miR-28-3p	chr7:22854938-22958923(+)	141	-27.22	17	0.8235	0.9412
>ssc-miR-28-3p	chr7:22854938-22958923(+)	144	-21.71	19	0.7368	0.8421
>ssc-miR-28-5p	chr7:22854938-22958923(+)	140	-19.44	18	0.6111	0.8333
>ssc-miR-28-5p	chr7:22854938-22958923(+)	140	-19.94	15	0.6667	0.8667
>ssc-miR-28-5p	chr7:22854938-22958923(+)	140	-20.23	19	0.7368	0.7895
>ssc-miR-28-5p	chr7:22854938-22958923(+)	140	-20.23	19	0.7368	0.7895
>ssc-miR-28-5p	chr7:22854938-22958923(+)	143	-18.44	20	0.65	0.8
>ssc-miR-28-5p	chr7:22854938-22958923(+)	143	-26.38	19	0.7895	0.8947
>ssc-miR-28-5p	chr7:22854938-22958923(+)	144	-22.55	17	0.7059	0.8824
>ssc-miR-28-5p	chr7:22854938-22958923(+)	151	-22.31	20	0.7	0.85
>ssc-miR-28-5p	chr7:22854938-22958923(+)	153	-18.7	15	0.8	0.8667
>ssc-miR-28-5p	chr7:22854938-22958923(+)	155	-19.39	18	0.6111	0.8333
>ssc-miR-28-5p	chr7:22854938-22958923(+)	158	-22.56	23	0.6957	0.7826
>ssc-miR-28-5p	chr7:22854938-22958923(+)	160	-20.18	21	0.7619	0.8571
>ssc-miR-296-3p	chr7:22854938-22958923(+)	141	-21.44	16	0.625	0.875
>ssc-miR-296-3p	chr7:22854938-22958923(+)	141	-23.47	20	0.65	0.85
>ssc-miR-296-3p	chr7:22854938-22958923(+)	141	-23.47	20	0.65	0.85
>ssc-miR-296-3p	chr7:22854938-22958923(+)	141	-23.77	15	0.8	0.8667
>ssc-miR-296-3p	chr7:22854938-22958923(+)	141	-29.15	18	0.6667	0.8333
>ssc-miR-296-3p	chr7:22854938-22958923(+)	142	-18.85	19	0.6842	0.7895
>ssc-miR-296-3p	chr7:22854938-22958923(+)	142	-19.61	9	0.8889	0.8889
>ssc-miR-296-3p	chr7:22854938-22958923(+)	142	-20.08	9	0.8889	0.8889
>ssc-miR-296-3p	chr7:22854938-22958923(+)	142	-21.92	20	0.65	0.8
>ssc-miR-296-3p	chr7:22854938-22958923(+)	143	-18.38	18	0.6667	0.7778
>ssc-miR-296-3p	chr7:22854938-22958923(+)	143	-20.68	18	0.6111	0.8333
>ssc-miR-296-3p	chr7:22854938-22958923(+)	144	-20.21	15	0.7333	0.8667
>ssc-miR-296-3p	chr7:22854938-22958923(+)	144	-23.07	19	0.7368	0.8421
>ssc-miR-296-3p	chr7:22854938-22958923(+)	144	-23.07	19	0.7368	0.8421
>ssc-miR-296-3p	chr7:22854938-22958923(+)	144	-26.73	11	0.9091	1
>ssc-miR-296-3p	chr7:22854938-22958923(+)	145	-23.07	16	0.6875	0.875
>ssc-miR-296-3p	chr7:22854938-22958923(+)	145	-23.07	16	0.6875	0.875
>ssc-miR-296-3p	chr7:22854938-22958923(+)	146	-21.34	13	0.8462	0.9231
>ssc-miR-296-3p	chr7:22854938-22958923(+)	148	-22.65	15	0.8	0.8667
>ssc-miR-296-3p	chr7:22854938-22958923(+)	154	-19.77	19	0.6316	0.8421
>ssc-miR-296-3p	chr7:22854938-22958923(+)	154	-20.85	19	0.6842	0.7895
>ssc-miR-296-3p	chr7:22854938-22958923(+)	158	-21.3	19	0.7368	0.7895
>ssc-miR-296-3p	chr7:22854938-22958923(+)	158	-22.63	19	0.7368	0.7895
>ssc-miR-296-3p	chr7:22854938-22958923(+)	163	-25.81	14	0.8571	0.9286
>ssc-miR-296-5p	chr7:22854938-22958923(+)	141	-18.42	12	0.75	0.75
>ssc-miR-296-5p	chr7:22854938-22958923(+)	141	-24.34	12	0.75	0.75
>ssc-miR-296-5p	chr7:22854938-22958923(+)	145	-18.73	8	1	1
>ssc-miR-296-5p	chr7:22854938-22958923(+)	145	-18.73	8	1	1
>ssc-miR-296-5p	chr7:22854938-22958923(+)	145	-18.76	8	1	1
>ssc-miR-296-5p	chr7:22854938-22958923(+)	145	-18.79	8	1	1
>ssc-miR-296-5p	chr7:22854938-22958923(+)	145	-19.29	8	1	1
>ssc-miR-296-5p	chr7:22854938-22958923(+)	145	-20.84	17	0.7647	0.7647
>ssc-miR-296-5p	chr7:22854938-22958923(+)	145	-20.84	17	0.7647	0.7647
>ssc-miR-296-5p	chr7:22854938-22958923(+)	145	-20.84	17	0.7647	0.7647
>ssc-miR-296-5p	chr7:22854938-22958923(+)	145	-20.84	17	0.7647	0.7647
>ssc-miR-296-5p	chr7:22854938-22958923(+)	147	-21.1	10	0.9	0.9
>ssc-miR-296-5p	chr7:22854938-22958923(+)	147	-21.9	10	0.9	0.9
>ssc-miR-296-5p	chr7:22854938-22958923(+)	147	-28.37	18	0.6667	0.8333
>ssc-miR-296-5p	chr7:22854938-22958923(+)	147	-29.55	18	0.6667	0.8333
>ssc-miR-296-5p	chr7:22854938-22958923(+)	149	-20.05	12	0.8333	0.8333
>ssc-miR-296-5p	chr7:22854938-22958923(+)	149	-27.79	12	0.8333	0.8333
>ssc-miR-296-5p	chr7:22854938-22958923(+)	149	-27.79	12	0.8333	0.8333
>ssc-miR-296-5p	chr7:22854938-22958923(+)	149	-27.79	12	0.8333	0.8333
>ssc-miR-296-5p	chr7:22854938-22958923(+)	149	-28.62	18	0.7778	0.8333
>ssc-miR-296-5p	chr7:22854938-22958923(+)	154	-21.05	19	0.7368	0.7368
>ssc-miR-296-5p	chr7:22854938-22958923(+)	154	-21.73	13	0.8462	0.8462
>ssc-miR-296-5p	chr7:22854938-22958923(+)	154	-21.73	13	0.8462	0.8462
>ssc-miR-296-5p	chr7:22854938-22958923(+)	154	-22.12	13	0.8462	0.8462
>ssc-miR-296-5p	chr7:22854938-22958923(+)	154	-23.94	17	0.7059	0.7647
>ssc-miR-296-5p	chr7:22854938-22958923(+)	154	-23.94	17	0.7059	0.7647
>ssc-miR-296-5p	chr7:22854938-22958923(+)	154	-23.94	17	0.7059	0.7647
>ssc-miR-296-5p	chr7:22854938-22958923(+)	154	-23.94	17	0.7059	0.7647
>ssc-miR-296-5p	chr7:22854938-22958923(+)	154	-25.82	13	0.8462	0.8462
>ssc-miR-296-5p	chr7:22854938-22958923(+)	154	-25.82	13	0.8462	0.8462
>ssc-miR-296-5p	chr7:22854938-22958923(+)	154	-28.71	21	0.7143	0.7143
>ssc-miR-299	chr7:22854938-22958923(+)	141	-18.7	18	0.8333	0.8333
>ssc-miR-299	chr7:22854938-22958923(+)	156	-21.89	15	0.8667	0.9333
>ssc-miR-299	chr7:22854938-22958923(+)	157	-22.53	16	0.8125	0.9375
>ssc-miR-29a-3p	chr7:22854938-22958923(+)	145	-21.41	19	0.6842	0.7895
>ssc-miR-29a-3p	chr7:22854938-22958923(+)	156	-18.94	19	0.7368	0.7895
>ssc-miR-29a-3p	chr7:22854938-22958923(+)	156	-18.94	19	0.7368	0.7895
>ssc-miR-29a-3p	chr7:22854938-22958923(+)	159	-18.5	20	0.75	0.75
>ssc-miR-29a-3p	chr7:22854938-22958923(+)	167	-22.31	20	0.8	0.8
>ssc-miR-29a-5p	chr7:22854938-22958923(+)	157	-18.21	18	0.6667	0.8889
>ssc-miR-29b	chr7:22854938-22958923(+)	152	-18.94	15	0.6667	0.8667
>ssc-miR-29c	chr7:22854938-22958923(+)	156	-18.87	19	0.6316	0.7895
>ssc-miR-301	chr7:22854938-22958923(+)	142	-18.09	16	0.6875	0.875
>ssc-miR-30a-3p	chr7:22854938-22958923(+)	146	-18.91	20	0.7	0.8
>ssc-miR-30a-3p	chr7:22854938-22958923(+)	155	-18.12	18	0.6667	0.7778
>ssc-miR-30a-3p	chr7:22854938-22958923(+)	155	-20.71	18	0.7778	0.8333
>ssc-miR-30a-3p	chr7:22854938-22958923(+)	155	-20.71	18	0.7778	0.8333
>ssc-miR-30a-5p	chr7:22854938-22958923(+)	142	-18.64	13	0.7692	0.9231
>ssc-miR-30a-5p	chr7:22854938-22958923(+)	161	-21.25	20	0.8	0.8
>ssc-miR-30a-5p	chr7:22854938-22958923(+)	166	-19.61	19	0.7895	0.8421
>ssc-miR-30a-5p	chr7:22854938-22958923(+)	166	-19.61	19	0.7895	0.8421
>ssc-miR-30b-3p	chr7:22854938-22958923(+)	140	-19.39	11	0.8182	1
>ssc-miR-30b-3p	chr7:22854938-22958923(+)	140	-19.39	11	0.8182	1
>ssc-miR-30b-3p	chr7:22854938-22958923(+)	140	-19.72	18	0.6111	0.8889
>ssc-miR-30b-3p	chr7:22854938-22958923(+)	145	-21.47	17	0.8235	0.8235
>ssc-miR-30b-3p	chr7:22854938-22958923(+)	147	-21.38	20	0.7	0.75
>ssc-miR-30b-3p	chr7:22854938-22958923(+)	149	-19.29	16	0.75	0.875
>ssc-miR-30b-3p	chr7:22854938-22958923(+)	149	-19.44	16	0.5625	0.875
>ssc-miR-30b-3p	chr7:22854938-22958923(+)	151	-24.71	10	0.9	1
>ssc-miR-30b-3p	chr7:22854938-22958923(+)	153	-20.29	18	0.7222	0.7778
>ssc-miR-30b-3p	chr7:22854938-22958923(+)	156	-22.11	13	0.9231	0.9231
>ssc-miR-30b-3p	chr7:22854938-22958923(+)	159	-20.33	17	0.8235	0.8235
>ssc-miR-30b-5p	chr7:22854938-22958923(+)	143	-25.27	23	0.6522	0.7391
>ssc-miR-30c-1-3p	chr7:22854938-22958923(+)	141	-20.92	16	0.8125	0.875
>ssc-miR-30c-1-3p	chr7:22854938-22958923(+)	142	-20.4	17	0.6471	0.8235
>ssc-miR-30c-1-3p	chr7:22854938-22958923(+)	142	-21.35	12	0.9167	0.9167
>ssc-miR-30c-1-3p	chr7:22854938-22958923(+)	142	-21.35	12	0.9167	0.9167
>ssc-miR-30c-1-3p	chr7:22854938-22958923(+)	142	-22.43	17	0.7059	0.9412
>ssc-miR-30c-1-3p	chr7:22854938-22958923(+)	143	-19.6	10	0.8	0.9
>ssc-miR-30c-1-3p	chr7:22854938-22958923(+)	144	-20.22	20	0.7	0.85
>ssc-miR-30c-1-3p	chr7:22854938-22958923(+)	144	-20.22	20	0.7	0.85
>ssc-miR-30c-1-3p	chr7:22854938-22958923(+)	144	-20.22	20	0.7	0.85
>ssc-miR-30c-1-3p	chr7:22854938-22958923(+)	144	-20.22	20	0.7	0.85
>ssc-miR-30c-1-3p	chr7:22854938-22958923(+)	144	-22.6	14	0.7857	0.9286
>ssc-miR-30c-1-3p	chr7:22854938-22958923(+)	144	-24.75	18	0.6667	0.8889
>ssc-miR-30c-1-3p	chr7:22854938-22958923(+)	148	-18.11	18	0.6111	0.8333
>ssc-miR-30c-1-3p	chr7:22854938-22958923(+)	148	-19.5	17	0.7059	0.7647
>ssc-miR-30c-1-3p	chr7:22854938-22958923(+)	149	-19.79	16	0.75	0.875
>ssc-miR-30c-1-3p	chr7:22854938-22958923(+)	155	-21.02	10	1	1
>ssc-miR-30c-1-3p	chr7:22854938-22958923(+)	160	-21.01	17	0.7647	0.8824
>ssc-miR-30c-3p	chr7:22854938-22958923(+)	140	-20.27	13	0.8462	0.9231
>ssc-miR-30c-3p	chr7:22854938-22958923(+)	142	-18.96	24	0.5833	0.7083
>ssc-miR-30c-3p	chr7:22854938-22958923(+)	143	-18.41	22	0.6364	0.7727
>ssc-miR-30c-3p	chr7:22854938-22958923(+)	143	-19.56	16	0.75	0.875
>ssc-miR-30c-3p	chr7:22854938-22958923(+)	144	-18.78	18	0.6667	0.8333
>ssc-miR-30c-3p	chr7:22854938-22958923(+)	147	-18.11	16	0.75	0.9375
>ssc-miR-30c-3p	chr7:22854938-22958923(+)	147	-20.32	10	0.9	0.9
>ssc-miR-30c-3p	chr7:22854938-22958923(+)	155	-31.1	21	0.7143	0.8571
>ssc-miR-30c-3p	chr7:22854938-22958923(+)	157	-20.24	21	0.7143	0.8095
>ssc-miR-30c-3p	chr7:22854938-22958923(+)	164	-23.17	17	0.8235	0.8824
>ssc-miR-30c-5p	chr7:22854938-22958923(+)	144	-29.31	22	0.6364	0.7727
>ssc-miR-30d	chr7:22854938-22958923(+)	158	-18.49	19	0.7368	0.7895
>ssc-miR-30d	chr7:22854938-22958923(+)	158	-18.49	19	0.7368	0.7895
>ssc-miR-30d	chr7:22854938-22958923(+)	162	-21.52	21	0.7143	0.7143
>ssc-miR-30e-3p	chr7:22854938-22958923(+)	142	-18.94	17	0.7059	0.9412
>ssc-miR-30e-3p	chr7:22854938-22958923(+)	145	-18.4	8	1	1
>ssc-miR-30e-3p	chr7:22854938-22958923(+)	145	-18.4	8	1	1
>ssc-miR-30e-3p	chr7:22854938-22958923(+)	147	-19.52	17	0.7059	0.7647
>ssc-miR-30e-3p	chr7:22854938-22958923(+)	147	-19.52	17	0.7059	0.7647
>ssc-miR-30e-5p	chr7:22854938-22958923(+)	142	-19.62	13	0.7692	0.9231
>ssc-miR-30e-5p	chr7:22854938-22958923(+)	166	-21.52	21	0.7143	0.7619
>ssc-miR-30e-5p	chr7:22854938-22958923(+)	170	-19.14	21	0.8095	0.8571
>ssc-miR-30e-5p	chr7:22854938-22958923(+)	170	-19.14	21	0.8095	0.8571
>ssc-miR-30e-5p	chr7:22854938-22958923(+)	174	-25.05	19	0.8421	0.8947
>ssc-miR-30e-5p	chr7:22854938-22958923(+)	174	-25.05	19	0.8421	0.8947
>ssc-miR-31	chr7:22854938-22958923(+)	146	-19.96	20	0.7	0.8
>ssc-miR-31	chr7:22854938-22958923(+)	150	-19.91	20	0.7	0.85
>ssc-miR-31	chr7:22854938-22958923(+)	150	-22.26	22	0.6818	0.7273
>ssc-miR-31	chr7:22854938-22958923(+)	157	-20.13	12	0.9167	0.9167
>ssc-miR-31	chr7:22854938-22958923(+)	157	-20.13	12	0.9167	0.9167
>ssc-miR-31	chr7:22854938-22958923(+)	158	-22.3	19	0.8421	0.8421
>ssc-miR-31	chr7:22854938-22958923(+)	162	-24.26	19	0.7368	0.8421
>ssc-miR-31	chr7:22854938-22958923(+)	163	-22.37	14	0.8571	0.9286
>ssc-miR-320	chr7:22854938-22958923(+)	141	-21.29	20	0.75	0.75
>ssc-miR-320	chr7:22854938-22958923(+)	143	-23.74	14	0.9286	0.9286
>ssc-miR-320	chr7:22854938-22958923(+)	144	-23.65	20	0.7	0.8
>ssc-miR-320	chr7:22854938-22958923(+)	144	-23.65	20	0.7	0.8
>ssc-miR-320	chr7:22854938-22958923(+)	144	-23.83	20	0.7	0.8
>ssc-miR-320	chr7:22854938-22958923(+)	144	-27.09	20	0.7	0.95
>ssc-miR-320	chr7:22854938-22958923(+)	148	-31.53	21	0.7619	0.8571
>ssc-miR-320	chr7:22854938-22958923(+)	148	-31.53	21	0.7619	0.8571
>ssc-miR-320	chr7:22854938-22958923(+)	149	-22.77	20	0.55	0.75
>ssc-miR-320	chr7:22854938-22958923(+)	149	-22.77	20	0.55	0.75
>ssc-miR-320	chr7:22854938-22958923(+)	150	-23.89	27	0.6296	0.7037
>ssc-miR-320	chr7:22854938-22958923(+)	150	-28.11	20	0.75	0.85
>ssc-miR-320	chr7:22854938-22958923(+)	151	-26.9	20	0.75	0.8
>ssc-miR-320	chr7:22854938-22958923(+)	153	-18.44	20	0.55	0.8
>ssc-miR-320	chr7:22854938-22958923(+)	153	-18.44	20	0.55	0.8
>ssc-miR-320	chr7:22854938-22958923(+)	167	-27.55	20	0.8	0.8
>ssc-miR-323	chr7:22854938-22958923(+)	140	-27.39	19	0.6842	0.8421
>ssc-miR-324	chr7:22854938-22958923(+)	140	-23.88	18	0.6667	0.7778
>ssc-miR-324	chr7:22854938-22958923(+)	140	-24.55	21	0.619	0.7619
>ssc-miR-324	chr7:22854938-22958923(+)	143	-20.69	14	0.7143	0.7143
>ssc-miR-324	chr7:22854938-22958923(+)	145	-23.66	20	0.6	0.8
>ssc-miR-324	chr7:22854938-22958923(+)	149	-20.08	20	0.7	0.75
>ssc-miR-324	chr7:22854938-22958923(+)	151	-18.99	16	0.75	0.8125
>ssc-miR-324	chr7:22854938-22958923(+)	151	-30.17	19	0.7895	0.8421
>ssc-miR-324	chr7:22854938-22958923(+)	155	-31.28	19	0.7895	0.8947
>ssc-miR-324	chr7:22854938-22958923(+)	155	-31.28	19	0.7895	0.8947
>ssc-miR-324	chr7:22854938-22958923(+)	158	-35.07	20	0.85	0.9
>ssc-miR-324	chr7:22854938-22958923(+)	158	-35.07	20	0.85	0.9
>ssc-miR-324	chr7:22854938-22958923(+)	158	-35.07	20	0.85	0.9
>ssc-miR-324	chr7:22854938-22958923(+)	158	-35.07	20	0.85	0.9
>ssc-miR-324	chr7:22854938-22958923(+)	165	-27.88	20	0.7	0.8
>ssc-miR-325	chr7:22854938-22958923(+)	140	-19.95	19	0.6842	0.8421
>ssc-miR-325	chr7:22854938-22958923(+)	143	-19.41	20	0.65	0.8
>ssc-miR-325	chr7:22854938-22958923(+)	152	-24.62	19	0.7368	0.9474
>ssc-miR-326	chr7:22854938-22958923(+)	140	-19.96	14	0.7857	0.8571
>ssc-miR-326	chr7:22854938-22958923(+)	140	-21.29	15	0.8667	0.8667
>ssc-miR-326	chr7:22854938-22958923(+)	140	-22.6	15	0.6667	0.8667
>ssc-miR-326	chr7:22854938-22958923(+)	140	-22.7	19	0.7368	0.7895
>ssc-miR-326	chr7:22854938-22958923(+)	140	-22.7	19	0.7368	0.7895
>ssc-miR-326	chr7:22854938-22958923(+)	140	-22.7	19	0.7368	0.7895
>ssc-miR-326	chr7:22854938-22958923(+)	140	-22.7	19	0.7368	0.7895
>ssc-miR-326	chr7:22854938-22958923(+)	141	-29.78	16	0.8125	0.875
>ssc-miR-326	chr7:22854938-22958923(+)	141	-36.63	19	0.7368	0.8947
>ssc-miR-326	chr7:22854938-22958923(+)	141	-36.63	19	0.7368	0.8947
>ssc-miR-326	chr7:22854938-22958923(+)	142	-20.77	15	0.8	0.8667
>ssc-miR-326	chr7:22854938-22958923(+)	142	-26.67	17	0.7059	0.7647
>ssc-miR-326	chr7:22854938-22958923(+)	142	-27.64	13	0.7692	0.9231
>ssc-miR-326	chr7:22854938-22958923(+)	145	-22	15	0.8	0.8667
>ssc-miR-326	chr7:22854938-22958923(+)	146	-20.91	17	0.7059	0.8235
>ssc-miR-326	chr7:22854938-22958923(+)	146	-20.91	17	0.7059	0.8235
>ssc-miR-326	chr7:22854938-22958923(+)	147	-28.06	17	0.7647	0.8824
>ssc-miR-326	chr7:22854938-22958923(+)	147	-31.35	14	0.7857	0.9286
>ssc-miR-326	chr7:22854938-22958923(+)	147	-34.63	14	0.7857	0.9286
>ssc-miR-326	chr7:22854938-22958923(+)	147	-34.63	14	0.7857	0.9286
>ssc-miR-326	chr7:22854938-22958923(+)	148	-18.99	13	0.8462	0.8462
>ssc-miR-326	chr7:22854938-22958923(+)	148	-19.43	13	0.8462	0.8462
>ssc-miR-326	chr7:22854938-22958923(+)	148	-19.49	11	0.8182	0.9091
>ssc-miR-326	chr7:22854938-22958923(+)	149	-22.67	16	0.75	0.875
>ssc-miR-326	chr7:22854938-22958923(+)	149	-26.84	16	0.75	0.875
>ssc-miR-326	chr7:22854938-22958923(+)	149	-26.84	16	0.75	0.875
>ssc-miR-326	chr7:22854938-22958923(+)	149	-27.4	16	0.75	0.875
>ssc-miR-326	chr7:22854938-22958923(+)	153	-22.41	16	0.8125	0.875
>ssc-miR-326	chr7:22854938-22958923(+)	154	-23.91	17	0.7647	0.8824
>ssc-miR-326	chr7:22854938-22958923(+)	155	-27.55	10	1	1
>ssc-miR-328	chr7:22854938-22958923(+)	140	-21.73	7	1	1
>ssc-miR-328	chr7:22854938-22958923(+)	140	-33.34	17	0.7647	0.9412
>ssc-miR-328	chr7:22854938-22958923(+)	142	-21.32	20	0.65	0.8
>ssc-miR-328	chr7:22854938-22958923(+)	142	-26.14	20	0.75	0.8
>ssc-miR-328	chr7:22854938-22958923(+)	144	-28.75	19	0.7895	0.7895
>ssc-miR-328	chr7:22854938-22958923(+)	144	-32.4	19	0.6842	0.8947
>ssc-miR-328	chr7:22854938-22958923(+)	145	-24.1	23	0.7391	0.7826
>ssc-miR-328	chr7:22854938-22958923(+)	146	-28.02	18	0.7222	0.8889
>ssc-miR-328	chr7:22854938-22958923(+)	146	-28.02	18	0.7222	0.8889
>ssc-miR-328	chr7:22854938-22958923(+)	146	-28.02	18	0.7222	0.8889
>ssc-miR-328	chr7:22854938-22958923(+)	146	-28.02	18	0.7222	0.8889
>ssc-miR-328	chr7:22854938-22958923(+)	146	-30.79	21	0.7619	0.7619
>ssc-miR-328	chr7:22854938-22958923(+)	146	-30.79	21	0.7619	0.7619
>ssc-miR-328	chr7:22854938-22958923(+)	148	-20.72	13	0.8462	0.8462
>ssc-miR-328	chr7:22854938-22958923(+)	148	-22.85	15	0.7333	0.7333
>ssc-miR-328	chr7:22854938-22958923(+)	148	-23.18	15	0.7333	0.7333
>ssc-miR-328	chr7:22854938-22958923(+)	152	-32.46	18	0.8333	0.9444
>ssc-miR-328	chr7:22854938-22958923(+)	154	-28.68	16	0.8125	0.8125
>ssc-miR-328	chr7:22854938-22958923(+)	154	-28.68	16	0.8125	0.8125
>ssc-miR-328	chr7:22854938-22958923(+)	158	-29.48	16	0.8125	0.875
>ssc-miR-328	chr7:22854938-22958923(+)	158	-29.48	16	0.8125	0.875
>ssc-miR-330	chr7:22854938-22958923(+)	140	-22.5	22	0.6364	0.7273
>ssc-miR-330	chr7:22854938-22958923(+)	140	-24.13	21	0.619	0.7619
>ssc-miR-330	chr7:22854938-22958923(+)	140	-27.54	17	0.7647	0.9412
>ssc-miR-330	chr7:22854938-22958923(+)	140	-31.99	15	0.7333	1
>ssc-miR-330	chr7:22854938-22958923(+)	141	-19.59	15	0.8	0.8
>ssc-miR-330	chr7:22854938-22958923(+)	141	-19.85	17	0.7647	0.8235
>ssc-miR-330	chr7:22854938-22958923(+)	141	-20.9	17	0.7647	0.8235
>ssc-miR-330	chr7:22854938-22958923(+)	141	-21.45	19	0.6842	0.8947
>ssc-miR-330	chr7:22854938-22958923(+)	142	-18.07	13	0.6923	0.7692
>ssc-miR-330	chr7:22854938-22958923(+)	142	-20.82	19	0.6316	0.8421
>ssc-miR-330	chr7:22854938-22958923(+)	143	-19.43	20	0.7	0.75
>ssc-miR-330	chr7:22854938-22958923(+)	143	-20.33	19	0.6842	0.8421
>ssc-miR-330	chr7:22854938-22958923(+)	143	-21.06	20	0.7	0.75
>ssc-miR-330	chr7:22854938-22958923(+)	143	-21.06	20	0.7	0.75
>ssc-miR-330	chr7:22854938-22958923(+)	143	-22.02	22	0.7727	0.8182
>ssc-miR-330	chr7:22854938-22958923(+)	143	-22.02	22	0.7727	0.8182
>ssc-miR-330	chr7:22854938-22958923(+)	144	-24.1	17	0.7647	0.8235
>ssc-miR-330	chr7:22854938-22958923(+)	144	-25.61	23	0.6522	0.7391
>ssc-miR-330	chr7:22854938-22958923(+)	144	-26.03	22	0.6364	0.7727
>ssc-miR-330	chr7:22854938-22958923(+)	144	-26.71	11	0.9091	1
>ssc-miR-330	chr7:22854938-22958923(+)	145	-19.14	16	0.625	0.75
>ssc-miR-330	chr7:22854938-22958923(+)	145	-23.13	19	0.6316	0.8421
>ssc-miR-330	chr7:22854938-22958923(+)	146	-19.27	15	0.7333	0.8
>ssc-miR-330	chr7:22854938-22958923(+)	146	-20.32	20	0.65	0.7
>ssc-miR-330	chr7:22854938-22958923(+)	146	-22.01	19	0.6316	0.7368
>ssc-miR-330	chr7:22854938-22958923(+)	147	-18.22	10	0.9	0.9
>ssc-miR-330	chr7:22854938-22958923(+)	147	-18.22	10	0.9	0.9
>ssc-miR-330	chr7:22854938-22958923(+)	147	-21.15	20	0.65	0.8
>ssc-miR-330	chr7:22854938-22958923(+)	147	-21.15	20	0.65	0.8
>ssc-miR-330	chr7:22854938-22958923(+)	147	-23.34	20	0.65	0.85
>ssc-miR-330	chr7:22854938-22958923(+)	147	-23.88	20	0.7	0.8
>ssc-miR-330	chr7:22854938-22958923(+)	147	-24.98	20	0.6	0.9
>ssc-miR-330	chr7:22854938-22958923(+)	147	-24.98	20	0.6	0.9
>ssc-miR-330	chr7:22854938-22958923(+)	147	-25.2	21	0.8095	0.8095
>ssc-miR-330	chr7:22854938-22958923(+)	147	-29.16	25	0.68	0.76
>ssc-miR-330	chr7:22854938-22958923(+)	147	-29.16	25	0.68	0.76
>ssc-miR-330	chr7:22854938-22958923(+)	147	-29.16	25	0.68	0.76
>ssc-miR-330	chr7:22854938-22958923(+)	148	-23.52	22	0.6364	0.8182
>ssc-miR-330	chr7:22854938-22958923(+)	149	-29.92	20	0.65	0.8
>ssc-miR-330	chr7:22854938-22958923(+)	150	-20.59	21	0.6667	0.7619
>ssc-miR-330	chr7:22854938-22958923(+)	150	-20.59	21	0.6667	0.7619
>ssc-miR-330	chr7:22854938-22958923(+)	150	-20.59	21	0.6667	0.7619
>ssc-miR-330	chr7:22854938-22958923(+)	150	-22.6	16	0.8125	0.875
>ssc-miR-330	chr7:22854938-22958923(+)	150	-25.71	17	0.7059	0.8824
>ssc-miR-330	chr7:22854938-22958923(+)	150	-25.71	17	0.7059	0.8824
>ssc-miR-330	chr7:22854938-22958923(+)	151	-25.42	20	0.7	0.85
>ssc-miR-330	chr7:22854938-22958923(+)	151	-27.5	22	0.6818	0.8636
>ssc-miR-330	chr7:22854938-22958923(+)	152	-26.76	21	0.6667	0.8571
>ssc-miR-330	chr7:22854938-22958923(+)	152	-26.76	21	0.6667	0.8571
>ssc-miR-330	chr7:22854938-22958923(+)	152	-26.86	22	0.6364	0.7273
>ssc-miR-330	chr7:22854938-22958923(+)	152	-27.68	19	0.6842	0.8421
>ssc-miR-330	chr7:22854938-22958923(+)	153	-36.16	20	0.7	0.95
>ssc-miR-330	chr7:22854938-22958923(+)	157	-25.9	20	0.65	0.75
>ssc-miR-330	chr7:22854938-22958923(+)	157	-29.4	14	0.8571	0.9286
>ssc-miR-330	chr7:22854938-22958923(+)	160	-32.41	21	0.7619	0.8571
>ssc-miR-330	chr7:22854938-22958923(+)	169	-36.81	20	0.75	0.95
>ssc-miR-331-3p	chr7:22854938-22958923(+)	140	-24.04	19	0.7895	0.7895
>ssc-miR-331-3p	chr7:22854938-22958923(+)	140	-24.89	10	1	1
>ssc-miR-331-3p	chr7:22854938-22958923(+)	140	-25.36	17	0.7647	0.8235
>ssc-miR-331-3p	chr7:22854938-22958923(+)	140	-25.36	17	0.7647	0.8235
>ssc-miR-331-3p	chr7:22854938-22958923(+)	140	-25.45	17	0.7647	0.8235
>ssc-miR-331-3p	chr7:22854938-22958923(+)	141	-18.97	8	0.875	1
>ssc-miR-331-3p	chr7:22854938-22958923(+)	141	-24.54	17	0.7647	0.8235
>ssc-miR-331-3p	chr7:22854938-22958923(+)	141	-31.04	21	0.7143	0.8095
>ssc-miR-331-3p	chr7:22854938-22958923(+)	142	-24.23	12	0.9167	0.9167
>ssc-miR-331-3p	chr7:22854938-22958923(+)	142	-25.38	19	0.6842	0.7895
>ssc-miR-331-3p	chr7:22854938-22958923(+)	142	-27.1	19	0.6842	0.7895
>ssc-miR-331-3p	chr7:22854938-22958923(+)	143	-22.34	12	0.8333	0.8333
>ssc-miR-331-3p	chr7:22854938-22958923(+)	144	-22.26	18	0.6667	0.7222
>ssc-miR-331-3p	chr7:22854938-22958923(+)	145	-20.01	8	1	1
>ssc-miR-331-3p	chr7:22854938-22958923(+)	145	-23.46	12	0.75	0.8333
>ssc-miR-331-3p	chr7:22854938-22958923(+)	145	-23.7	20	0.65	0.75
>ssc-miR-331-3p	chr7:22854938-22958923(+)	145	-23.7	20	0.65	0.75
>ssc-miR-331-3p	chr7:22854938-22958923(+)	145	-23.7	20	0.65	0.75
>ssc-miR-331-3p	chr7:22854938-22958923(+)	145	-24.37	20	0.65	0.75
>ssc-miR-331-3p	chr7:22854938-22958923(+)	146	-21.62	11	0.9091	0.9091
>ssc-miR-331-3p	chr7:22854938-22958923(+)	146	-25.19	18	0.7778	0.8333
>ssc-miR-331-3p	chr7:22854938-22958923(+)	147	-21.42	10	0.9	0.9
>ssc-miR-331-3p	chr7:22854938-22958923(+)	147	-21.42	10	0.9	0.9
>ssc-miR-331-3p	chr7:22854938-22958923(+)	147	-21.5	10	0.9	0.9
>ssc-miR-331-3p	chr7:22854938-22958923(+)	147	-23.8	17	0.7647	0.8235
>ssc-miR-331-3p	chr7:22854938-22958923(+)	149	-24.72	16	0.6875	0.75
>ssc-miR-331-3p	chr7:22854938-22958923(+)	149	-27.52	16	0.6875	0.75
>ssc-miR-331-3p	chr7:22854938-22958923(+)	150	-19.3	13	0.7692	0.8462
>ssc-miR-331-3p	chr7:22854938-22958923(+)	150	-31.45	19	0.7895	0.8421
>ssc-miR-331-3p	chr7:22854938-22958923(+)	152	-31.04	23	0.6957	0.7826
>ssc-miR-331-3p	chr7:22854938-22958923(+)	152	-31.04	23	0.6957	0.7826
>ssc-miR-331-3p	chr7:22854938-22958923(+)	154	-25.06	19	0.6842	0.7895
>ssc-miR-331-3p	chr7:22854938-22958923(+)	161	-30.32	18	0.7778	0.8333
>ssc-miR-331-3p	chr7:22854938-22958923(+)	161	-31.03	18	0.7778	0.8333
>ssc-miR-331-3p	chr7:22854938-22958923(+)	161	-31.03	18	0.7778	0.8333
>ssc-miR-331-3p	chr7:22854938-22958923(+)	165	-29.24	20	0.8	0.85
>ssc-miR-331-5p	chr7:22854938-22958923(+)	144	-24.63	18	0.6667	0.8889
>ssc-miR-338	chr7:22854938-22958923(+)	140	-18.31	7	1	1
>ssc-miR-338	chr7:22854938-22958923(+)	143	-20.44	18	0.7222	0.8889
>ssc-miR-338	chr7:22854938-22958923(+)	144	-22.97	19	0.5789	0.8421
>ssc-miR-338	chr7:22854938-22958923(+)	145	-20.62	21	0.6667	0.7143
>ssc-miR-338	chr7:22854938-22958923(+)	147	-20.18	21	0.619	0.7143
>ssc-miR-338	chr7:22854938-22958923(+)	148	-20.32	19	0.6316	0.6842
>ssc-miR-338	chr7:22854938-22958923(+)	148	-23.44	19	0.6316	0.8421
>ssc-miR-338	chr7:22854938-22958923(+)	157	-19.66	21	0.7619	0.7619
>ssc-miR-339	chr7:22854938-22958923(+)	140	-29.41	21	0.7143	0.7619
>ssc-miR-339	chr7:22854938-22958923(+)	141	-27.54	14	0.7857	0.9286
>ssc-miR-339	chr7:22854938-22958923(+)	141	-30.3	14	0.7857	0.9286
>ssc-miR-339	chr7:22854938-22958923(+)	141	-30.3	14	0.7857	0.9286
>ssc-miR-339	chr7:22854938-22958923(+)	141	-30.3	14	0.7857	0.9286
>ssc-miR-339	chr7:22854938-22958923(+)	142	-20.38	17	0.6471	0.8235
>ssc-miR-339	chr7:22854938-22958923(+)	142	-27.57	21	0.619	0.8095
>ssc-miR-339	chr7:22854938-22958923(+)	142	-29.78	22	0.6364	0.7727
>ssc-miR-339	chr7:22854938-22958923(+)	144	-18.94	11	0.8182	0.8182
>ssc-miR-339	chr7:22854938-22958923(+)	144	-18.94	11	0.8182	0.8182
>ssc-miR-339	chr7:22854938-22958923(+)	146	-36.76	20	0.75	0.9
>ssc-miR-339	chr7:22854938-22958923(+)	147	-21.53	16	0.75	0.75
>ssc-miR-339	chr7:22854938-22958923(+)	148	-21.65	20	0.7	0.75
>ssc-miR-339	chr7:22854938-22958923(+)	148	-31.91	17	0.7647	0.8824
>ssc-miR-339	chr7:22854938-22958923(+)	150	-23.91	19	0.6842	0.7368
>ssc-miR-339	chr7:22854938-22958923(+)	150	-26.78	18	0.7778	0.7778
>ssc-miR-339	chr7:22854938-22958923(+)	152	-24.93	13	0.8462	0.9231
>ssc-miR-339	chr7:22854938-22958923(+)	154	-23.59	20	0.7	0.75
>ssc-miR-339	chr7:22854938-22958923(+)	154	-23.59	20	0.7	0.75
>ssc-miR-339	chr7:22854938-22958923(+)	154	-23.59	20	0.7	0.75
>ssc-miR-339	chr7:22854938-22958923(+)	154	-23.59	20	0.7	0.75
>ssc-miR-339	chr7:22854938-22958923(+)	154	-23.88	21	0.7143	0.7143
>ssc-miR-339	chr7:22854938-22958923(+)	157	-24.99	18	0.7222	0.8333
>ssc-miR-339	chr7:22854938-22958923(+)	157	-27.73	18	0.7222	0.8333
>ssc-miR-339	chr7:22854938-22958923(+)	166	-29.91	20	0.75	0.85
>ssc-miR-339-3p	chr7:22854938-22958923(+)	140	-20.31	7	1	1
>ssc-miR-339-3p	chr7:22854938-22958923(+)	140	-22.08	7	1	1
>ssc-miR-339-3p	chr7:22854938-22958923(+)	140	-22.08	7	1	1
>ssc-miR-339-3p	chr7:22854938-22958923(+)	140	-23.6	16	0.8125	0.8125
>ssc-miR-339-3p	chr7:22854938-22958923(+)	140	-23.6	16	0.8125	0.8125
>ssc-miR-339-3p	chr7:22854938-22958923(+)	141	-21	18	0.7222	0.7222
>ssc-miR-339-3p	chr7:22854938-22958923(+)	141	-21	18	0.7222	0.7222
>ssc-miR-339-3p	chr7:22854938-22958923(+)	141	-21	18	0.7222	0.7222
>ssc-miR-339-3p	chr7:22854938-22958923(+)	141	-21	18	0.7222	0.7222
>ssc-miR-339-3p	chr7:22854938-22958923(+)	141	-21	18	0.7222	0.7222
>ssc-miR-339-3p	chr7:22854938-22958923(+)	141	-23.66	18	0.7222	0.7778
>ssc-miR-339-3p	chr7:22854938-22958923(+)	141	-23.66	18	0.7222	0.7778
>ssc-miR-339-3p	chr7:22854938-22958923(+)	141	-24.74	20	0.7	0.75
>ssc-miR-339-3p	chr7:22854938-22958923(+)	141	-25.71	20	0.7	0.75
>ssc-miR-339-3p	chr7:22854938-22958923(+)	141	-25.71	20	0.7	0.75
>ssc-miR-339-3p	chr7:22854938-22958923(+)	142	-21.23	21	0.619	0.6667
>ssc-miR-339-3p	chr7:22854938-22958923(+)	142	-21.23	21	0.619	0.6667
>ssc-miR-339-3p	chr7:22854938-22958923(+)	142	-24.06	16	0.75	0.8125
>ssc-miR-339-3p	chr7:22854938-22958923(+)	144	-19.35	15	0.6667	0.7333
>ssc-miR-339-3p	chr7:22854938-22958923(+)	144	-20.56	17	0.7059	0.7059
>ssc-miR-339-3p	chr7:22854938-22958923(+)	144	-20.56	17	0.7059	0.7059
>ssc-miR-339-3p	chr7:22854938-22958923(+)	145	-29.72	17	0.8235	0.8235
>ssc-miR-339-3p	chr7:22854938-22958923(+)	145	-29.72	17	0.8235	0.8235
>ssc-miR-339-3p	chr7:22854938-22958923(+)	147	-30.22	17	0.7647	0.8235
>ssc-miR-339-3p	chr7:22854938-22958923(+)	148	-25.47	13	0.8462	0.8462
>ssc-miR-339-3p	chr7:22854938-22958923(+)	148	-27.57	15	0.7333	0.7333
>ssc-miR-339-3p	chr7:22854938-22958923(+)	148	-29.45	15	0.7333	0.9333
>ssc-miR-339-3p	chr7:22854938-22958923(+)	148	-29.45	15	0.7333	0.9333
>ssc-miR-339-3p	chr7:22854938-22958923(+)	149	-20.17	14	0.7857	0.8571
>ssc-miR-339-3p	chr7:22854938-22958923(+)	152	-24.56	17	0.7647	0.7647
>ssc-miR-339-3p	chr7:22854938-22958923(+)	152	-24.85	17	0.7647	0.7647
>ssc-miR-339-3p	chr7:22854938-22958923(+)	156	-21.22	17	0.7647	0.8235
>ssc-miR-339-3p	chr7:22854938-22958923(+)	157	-35.33	18	0.8333	0.8889
>ssc-miR-339-3p	chr7:22854938-22958923(+)	159	-21.38	18	0.7222	0.7778
>ssc-miR-339-3p	chr7:22854938-22958923(+)	159	-21.38	18	0.7222	0.7778
>ssc-miR-339-3p	chr7:22854938-22958923(+)	159	-21.38	18	0.7222	0.7778
>ssc-miR-339-3p	chr7:22854938-22958923(+)	167	-24.24	18	0.7778	0.8333
>ssc-miR-339-5p	chr7:22854938-22958923(+)	140	-18.16	19	0.6316	0.7368
>ssc-miR-339-5p	chr7:22854938-22958923(+)	140	-26.35	21	0.7143	0.8095
>ssc-miR-339-5p	chr7:22854938-22958923(+)	140	-29.41	21	0.7143	0.7619
>ssc-miR-339-5p	chr7:22854938-22958923(+)	141	-29.41	14	0.7857	0.9286
>ssc-miR-339-5p	chr7:22854938-22958923(+)	141	-30.54	14	0.7857	0.9286
>ssc-miR-339-5p	chr7:22854938-22958923(+)	141	-30.54	14	0.7857	0.9286
>ssc-miR-339-5p	chr7:22854938-22958923(+)	141	-30.54	14	0.7857	0.9286
>ssc-miR-339-5p	chr7:22854938-22958923(+)	142	-20.62	17	0.6471	0.8235
>ssc-miR-339-5p	chr7:22854938-22958923(+)	142	-24.9	21	0.7143	0.8095
>ssc-miR-339-5p	chr7:22854938-22958923(+)	142	-24.9	21	0.7143	0.8095
>ssc-miR-339-5p	chr7:22854938-22958923(+)	142	-24.9	21	0.7143	0.8095
>ssc-miR-339-5p	chr7:22854938-22958923(+)	142	-27.57	21	0.619	0.8095
>ssc-miR-339-5p	chr7:22854938-22958923(+)	142	-30.13	22	0.6364	0.7727
>ssc-miR-339-5p	chr7:22854938-22958923(+)	143	-21.23	19	0.7368	0.7895
>ssc-miR-339-5p	chr7:22854938-22958923(+)	143	-27.54	20	0.8	0.8
>ssc-miR-339-5p	chr7:22854938-22958923(+)	145	-21.23	22	0.6818	0.6818
>ssc-miR-339-5p	chr7:22854938-22958923(+)	145	-21.23	22	0.6818	0.6818
>ssc-miR-339-5p	chr7:22854938-22958923(+)	146	-36.76	20	0.75	0.9
>ssc-miR-339-5p	chr7:22854938-22958923(+)	147	-21.53	16	0.75	0.75
>ssc-miR-339-5p	chr7:22854938-22958923(+)	150	-22	22	0.6818	0.7273
>ssc-miR-339-5p	chr7:22854938-22958923(+)	150	-31.91	19	0.7368	0.8421
>ssc-miR-339-5p	chr7:22854938-22958923(+)	152	-24.93	19	0.6316	0.7368
>ssc-miR-339-5p	chr7:22854938-22958923(+)	154	-23.59	20	0.7	0.75
>ssc-miR-339-5p	chr7:22854938-22958923(+)	154	-23.59	20	0.7	0.75
>ssc-miR-339-5p	chr7:22854938-22958923(+)	154	-23.59	20	0.7	0.75
>ssc-miR-339-5p	chr7:22854938-22958923(+)	154	-23.59	20	0.7	0.75
>ssc-miR-339-5p	chr7:22854938-22958923(+)	154	-23.91	19	0.7368	0.7368
>ssc-miR-339-5p	chr7:22854938-22958923(+)	154	-24.4	21	0.7143	0.7143
>ssc-miR-339-5p	chr7:22854938-22958923(+)	155	-26.78	19	0.7895	0.7895
>ssc-miR-339-5p	chr7:22854938-22958923(+)	157	-24.99	18	0.7222	0.8333
>ssc-miR-339-5p	chr7:22854938-22958923(+)	162	-39.43	25	0.72	0.76
>ssc-miR-339-5p	chr7:22854938-22958923(+)	166	-29.91	20	0.75	0.85
>ssc-miR-33b-3p	chr7:22854938-22958923(+)	141	-20.44	19	0.6842	0.7895
>ssc-miR-33b-3p	chr7:22854938-22958923(+)	141	-20.44	19	0.6842	0.7895
>ssc-miR-33b-3p	chr7:22854938-22958923(+)	143	-33.81	20	0.7	0.75
>ssc-miR-33b-3p	chr7:22854938-22958923(+)	143	-35.32	20	0.75	0.85
>ssc-miR-33b-3p	chr7:22854938-22958923(+)	144	-28.25	19	0.6842	0.7368
>ssc-miR-33b-3p	chr7:22854938-22958923(+)	145	-20.18	8	1	1
>ssc-miR-33b-3p	chr7:22854938-22958923(+)	148	-27.07	19	0.6842	0.7895
>ssc-miR-33b-3p	chr7:22854938-22958923(+)	148	-27.07	19	0.6842	0.7895
>ssc-miR-33b-3p	chr7:22854938-22958923(+)	148	-27.07	19	0.6842	0.7895
>ssc-miR-33b-3p	chr7:22854938-22958923(+)	154	-21.91	19	0.7368	0.7368
>ssc-miR-33b-3p	chr7:22854938-22958923(+)	154	-29.77	19	0.6842	0.7895
>ssc-miR-33b-3p	chr7:22854938-22958923(+)	155	-19.05	20	0.7	0.75
>ssc-miR-33b-5p	chr7:22854938-22958923(+)	140	-19.08	10	1	1
>ssc-miR-342	chr7:22854938-22958923(+)	141	-26.11	22	0.6364	0.7273
>ssc-miR-342	chr7:22854938-22958923(+)	141	-26.11	22	0.6364	0.7273
>ssc-miR-342	chr7:22854938-22958923(+)	144	-18.1	14	0.7857	0.7857
>ssc-miR-342	chr7:22854938-22958923(+)	144	-21.97	14	0.7857	0.7857
>ssc-miR-342	chr7:22854938-22958923(+)	144	-21.97	14	0.7857	0.7857
>ssc-miR-342	chr7:22854938-22958923(+)	146	-29.24	23	0.6522	0.7391
>ssc-miR-342	chr7:22854938-22958923(+)	153	-28.02	27	0.7037	0.7778
>ssc-miR-342	chr7:22854938-22958923(+)	153	-28.02	27	0.7037	0.7778
>ssc-miR-342	chr7:22854938-22958923(+)	155	-18.66	10	1	1
>ssc-miR-342	chr7:22854938-22958923(+)	156	-19.11	17	0.7647	0.8235
>ssc-miR-342	chr7:22854938-22958923(+)	161	-27.26	18	0.7778	0.8333
>ssc-miR-345-3p	chr7:22854938-22958923(+)	141	-18.57	15	0.7333	0.8667
>ssc-miR-345-3p	chr7:22854938-22958923(+)	142	-19.89	20	0.55	0.75
>ssc-miR-345-3p	chr7:22854938-22958923(+)	142	-24.78	19	0.7895	0.8421
>ssc-miR-345-3p	chr7:22854938-22958923(+)	142	-24.78	19	0.7895	0.8421
>ssc-miR-345-3p	chr7:22854938-22958923(+)	142	-24.78	19	0.7895	0.8421
>ssc-miR-345-3p	chr7:22854938-22958923(+)	142	-24.78	19	0.7895	0.8421
>ssc-miR-345-3p	chr7:22854938-22958923(+)	142	-24.78	19	0.7895	0.8421
>ssc-miR-345-3p	chr7:22854938-22958923(+)	145	-22.3	19	0.7368	0.7895
>ssc-miR-345-3p	chr7:22854938-22958923(+)	146	-19.53	19	0.6842	0.8421
>ssc-miR-345-3p	chr7:22854938-22958923(+)	152	-26.13	11	0.9091	0.9091
>ssc-miR-345-3p	chr7:22854938-22958923(+)	154	-20.6	20	0.6	0.85
>ssc-miR-345-5p	chr7:22854938-22958923(+)	142	-19.99	13	0.7692	0.9231
>ssc-miR-345-5p	chr7:22854938-22958923(+)	142	-25.1	13	0.7692	0.9231
>ssc-miR-345-5p	chr7:22854938-22958923(+)	142	-25.1	13	0.7692	0.9231
>ssc-miR-345-5p	chr7:22854938-22958923(+)	143	-23.69	18	0.8333	0.8333
>ssc-miR-345-5p	chr7:22854938-22958923(+)	143	-23.69	18	0.8333	0.8333
>ssc-miR-345-5p	chr7:22854938-22958923(+)	143	-27.1	14	0.7857	0.8571
>ssc-miR-345-5p	chr7:22854938-22958923(+)	143	-27.48	14	0.7857	0.8571
>ssc-miR-345-5p	chr7:22854938-22958923(+)	144	-18.42	17	0.7647	0.7647
>ssc-miR-345-5p	chr7:22854938-22958923(+)	144	-18.42	17	0.7647	0.7647
>ssc-miR-34a	chr7:22854938-22958923(+)	140	-21.65	19	0.7368	0.7895
>ssc-miR-34a	chr7:22854938-22958923(+)	141	-18.57	19	0.6316	0.6842
>ssc-miR-34a	chr7:22854938-22958923(+)	141	-20.09	20	0.6	0.7
>ssc-miR-34a	chr7:22854938-22958923(+)	142	-19.09	18	0.6667	0.8889
>ssc-miR-34a	chr7:22854938-22958923(+)	142	-19.09	18	0.6667	0.8889
>ssc-miR-34a	chr7:22854938-22958923(+)	142	-21.06	15	0.8	0.8667
>ssc-miR-34a	chr7:22854938-22958923(+)	142	-23.99	15	0.7333	0.9333
>ssc-miR-34a	chr7:22854938-22958923(+)	144	-19.67	20	0.65	0.7
>ssc-miR-34a	chr7:22854938-22958923(+)	144	-19.92	19	0.6842	0.7368
>ssc-miR-34a	chr7:22854938-22958923(+)	147	-22.01	20	0.65	0.85
>ssc-miR-34a	chr7:22854938-22958923(+)	149	-20.69	19	0.6842	0.7368
>ssc-miR-34a	chr7:22854938-22958923(+)	149	-21.69	16	0.75	0.8125
>ssc-miR-34a	chr7:22854938-22958923(+)	151	-20.01	20	0.65	0.75
>ssc-miR-34a	chr7:22854938-22958923(+)	152	-19.92	17	0.7059	0.8235
>ssc-miR-34a	chr7:22854938-22958923(+)	157	-22.85	19	0.6842	0.8421
>ssc-miR-34c	chr7:22854938-22958923(+)	140	-18.15	22	0.6818	0.8182
>ssc-miR-34c	chr7:22854938-22958923(+)	140	-20.85	7	1	1
>ssc-miR-34c	chr7:22854938-22958923(+)	140	-20.85	7	1	1
>ssc-miR-34c	chr7:22854938-22958923(+)	140	-20.91	24	0.7083	0.75
>ssc-miR-34c	chr7:22854938-22958923(+)	140	-20.91	24	0.7083	0.75
>ssc-miR-34c	chr7:22854938-22958923(+)	141	-19.11	12	0.75	0.75
>ssc-miR-34c	chr7:22854938-22958923(+)	141	-21.94	19	0.6316	0.6842
>ssc-miR-34c	chr7:22854938-22958923(+)	141	-22.98	20	0.75	0.75
>ssc-miR-34c	chr7:22854938-22958923(+)	142	-25.65	21	0.8095	0.8571
>ssc-miR-34c	chr7:22854938-22958923(+)	143	-18.57	10	0.8	0.9
>ssc-miR-34c	chr7:22854938-22958923(+)	143	-18.57	10	0.8	0.9
>ssc-miR-34c	chr7:22854938-22958923(+)	143	-21.72	20	0.75	0.85
>ssc-miR-34c	chr7:22854938-22958923(+)	143	-22.19	20	0.75	0.85
>ssc-miR-34c	chr7:22854938-22958923(+)	143	-23.99	20	0.75	0.85
>ssc-miR-34c	chr7:22854938-22958923(+)	144	-20.11	21	0.6667	0.7619
>ssc-miR-34c	chr7:22854938-22958923(+)	144	-24.2	25	0.56	0.8
>ssc-miR-34c	chr7:22854938-22958923(+)	145	-20.55	18	0.6111	0.7778
>ssc-miR-34c	chr7:22854938-22958923(+)	146	-21.28	20	0.65	0.7
>ssc-miR-34c	chr7:22854938-22958923(+)	148	-25.67	24	0.5833	0.7083
>ssc-miR-34c	chr7:22854938-22958923(+)	149	-19.51	16	0.6875	0.75
>ssc-miR-34c	chr7:22854938-22958923(+)	149	-23.34	20	0.65	0.8
>ssc-miR-34c	chr7:22854938-22958923(+)	160	-26.47	21	0.6667	0.8095
>ssc-miR-34c	chr7:22854938-22958923(+)	166	-19.72	19	0.7895	0.8421
>ssc-miR-361-3p	chr7:22854938-22958923(+)	140	-18.3	20	0.65	0.8
>ssc-miR-361-3p	chr7:22854938-22958923(+)	140	-18.3	20	0.65	0.8
>ssc-miR-361-3p	chr7:22854938-22958923(+)	140	-23.88	7	1	1
>ssc-miR-361-3p	chr7:22854938-22958923(+)	141	-20.24	22	0.6364	0.8636
>ssc-miR-361-3p	chr7:22854938-22958923(+)	141	-23.09	17	0.7647	0.8235
>ssc-miR-361-3p	chr7:22854938-22958923(+)	141	-24.01	22	0.6364	0.8636
>ssc-miR-361-3p	chr7:22854938-22958923(+)	141	-24.01	22	0.6364	0.8636
>ssc-miR-361-3p	chr7:22854938-22958923(+)	141	-26.38	22	0.6364	0.8636
>ssc-miR-361-3p	chr7:22854938-22958923(+)	142	-20.14	20	0.75	0.8
>ssc-miR-361-3p	chr7:22854938-22958923(+)	142	-21.13	11	0.8182	0.9091
>ssc-miR-361-3p	chr7:22854938-22958923(+)	143	-24.27	22	0.7273	0.7727
>ssc-miR-361-3p	chr7:22854938-22958923(+)	144	-18.68	20	0.7	0.8
>ssc-miR-361-3p	chr7:22854938-22958923(+)	144	-18.76	21	0.5714	0.7143
>ssc-miR-361-3p	chr7:22854938-22958923(+)	144	-20.56	19	0.5789	0.6842
>ssc-miR-361-3p	chr7:22854938-22958923(+)	144	-24.81	24	0.625	0.7917
>ssc-miR-361-3p	chr7:22854938-22958923(+)	144	-29.3	21	0.7619	0.8095
>ssc-miR-361-3p	chr7:22854938-22958923(+)	145	-18.47	8	1	1
>ssc-miR-361-3p	chr7:22854938-22958923(+)	145	-19.61	8	1	1
>ssc-miR-361-3p	chr7:22854938-22958923(+)	145	-19.93	21	0.619	0.8571
>ssc-miR-361-3p	chr7:22854938-22958923(+)	145	-22.12	22	0.6364	0.7727
>ssc-miR-361-3p	chr7:22854938-22958923(+)	145	-23.52	18	0.7222	0.8333
>ssc-miR-361-3p	chr7:22854938-22958923(+)	145	-23.64	14	0.6429	0.9286
>ssc-miR-361-3p	chr7:22854938-22958923(+)	146	-18.83	17	0.5882	0.7647
>ssc-miR-361-3p	chr7:22854938-22958923(+)	146	-22.29	18	0.7778	0.8333
>ssc-miR-361-3p	chr7:22854938-22958923(+)	147	-24.15	18	0.7778	0.8889
>ssc-miR-361-3p	chr7:22854938-22958923(+)	147	-29.41	16	0.6875	0.8125
>ssc-miR-361-3p	chr7:22854938-22958923(+)	148	-18.62	17	0.7059	0.7647
>ssc-miR-361-3p	chr7:22854938-22958923(+)	148	-23.06	19	0.6316	0.8421
>ssc-miR-361-3p	chr7:22854938-22958923(+)	148	-23.06	19	0.6316	0.8421
>ssc-miR-361-3p	chr7:22854938-22958923(+)	148	-24.67	21	0.6667	0.8095
>ssc-miR-361-3p	chr7:22854938-22958923(+)	148	-24.67	21	0.6667	0.8095
>ssc-miR-361-3p	chr7:22854938-22958923(+)	149	-24.04	18	0.6667	0.7778
>ssc-miR-361-3p	chr7:22854938-22958923(+)	149	-26.12	19	0.6316	0.8947
>ssc-miR-361-3p	chr7:22854938-22958923(+)	149	-28.17	19	0.6316	0.7895
>ssc-miR-361-3p	chr7:22854938-22958923(+)	149	-28.17	19	0.6316	0.7895
>ssc-miR-361-3p	chr7:22854938-22958923(+)	150	-19.08	19	0.6316	0.7895
>ssc-miR-361-3p	chr7:22854938-22958923(+)	150	-19.08	19	0.6316	0.7895
>ssc-miR-361-3p	chr7:22854938-22958923(+)	150	-20.25	21	0.6667	0.7619
>ssc-miR-361-3p	chr7:22854938-22958923(+)	150	-29.63	20	0.75	0.9
>ssc-miR-361-3p	chr7:22854938-22958923(+)	151	-20.18	21	0.619	0.7619
>ssc-miR-361-3p	chr7:22854938-22958923(+)	151	-23.53	14	0.6429	0.9286
>ssc-miR-361-3p	chr7:22854938-22958923(+)	152	-21.32	21	0.6667	0.8095
>ssc-miR-361-3p	chr7:22854938-22958923(+)	152	-25.51	17	0.7647	0.7647
>ssc-miR-361-3p	chr7:22854938-22958923(+)	152	-25.51	17	0.7647	0.7647
>ssc-miR-361-3p	chr7:22854938-22958923(+)	152	-26.54	21	0.5714	0.8095
>ssc-miR-361-3p	chr7:22854938-22958923(+)	152	-26.54	21	0.5714	0.8095
>ssc-miR-361-3p	chr7:22854938-22958923(+)	152	-26.54	21	0.5714	0.8095
>ssc-miR-361-3p	chr7:22854938-22958923(+)	152	-26.54	21	0.5714	0.8095
>ssc-miR-361-3p	chr7:22854938-22958923(+)	153	-24.81	20	0.65	0.7
>ssc-miR-361-3p	chr7:22854938-22958923(+)	153	-26.02	16	0.75	0.9375
>ssc-miR-361-3p	chr7:22854938-22958923(+)	153	-26.02	16	0.75	0.9375
>ssc-miR-361-3p	chr7:22854938-22958923(+)	157	-23.55	16	0.75	0.8125
>ssc-miR-361-3p	chr7:22854938-22958923(+)	157	-24.27	20	0.75	0.8
>ssc-miR-361-3p	chr7:22854938-22958923(+)	160	-31.6	11	1	1
>ssc-miR-361-3p	chr7:22854938-22958923(+)	161	-27.93	20	0.8	0.8
>ssc-miR-361-3p	chr7:22854938-22958923(+)	161	-29.27	16	0.75	0.875
>ssc-miR-3613	chr7:22854938-22958923(+)	157	-19.46	16	0.6875	0.875
>ssc-miR-362	chr7:22854938-22958923(+)	140	-19.86	24	0.6667	0.75
>ssc-miR-362	chr7:22854938-22958923(+)	140	-19.95	24	0.6667	0.75
>ssc-miR-362	chr7:22854938-22958923(+)	140	-19.95	24	0.6667	0.75
>ssc-miR-362	chr7:22854938-22958923(+)	140	-20.51	21	0.6667	0.7143
>ssc-miR-362	chr7:22854938-22958923(+)	140	-20.99	22	0.6364	0.7273
>ssc-miR-362	chr7:22854938-22958923(+)	141	-20.62	22	0.5909	0.7727
>ssc-miR-362	chr7:22854938-22958923(+)	142	-20.37	13	0.7692	0.9231
[truncated: 2,272 more rows]

## Sheet: circRNA2
miRNA	coordinates	Score	Energy [kCal/Mol]	Length [nt]	Align length (Forward)	Aligh Length (Reverse)
>ssc-let-7c	chr2:51466616-51470119(+)	147	-18.98	20	0.7	0.8
>ssc-let-7c	chr2:51466616-51470119(+)	147	-18.98	20	0.7	0.8
>ssc-let-7c	chr2:51466616-51470119(+)	147	-18.98	20	0.7	0.8
>ssc-let-7e	chr2:51466616-51470119(+)	152	-20.53	17	0.8235	0.8824
>ssc-let-7e	chr2:51466616-51470119(+)	152	-20.53	17	0.8235	0.8824
>ssc-let-7e	chr2:51466616-51470119(+)	152	-20.53	17	0.8235	0.8824
>ssc-miR-10388	chr2:51466616-51470119(+)	146	-21.23	9	0.8889	1
>ssc-miR-10388	chr2:51466616-51470119(+)	146	-21.23	9	0.8889	1
>ssc-miR-10388	chr2:51466616-51470119(+)	146	-21.23	9	0.8889	1
>ssc-miR-10391	chr2:51466616-51470119(+)	162	-20.6	19	0.7895	0.7895
>ssc-miR-10391	chr2:51466616-51470119(+)	162	-20.6	19	0.7895	0.7895
>ssc-miR-10391	chr2:51466616-51470119(+)	162	-20.6	19	0.7895	0.7895
>ssc-miR-122-5p	chr2:51466616-51470119(+)	142	-21.77	19	0.6842	0.8421
>ssc-miR-1224	chr2:51466616-51470119(+)	145	-35.66	20	0.7	0.8
>ssc-miR-1224	chr2:51466616-51470119(+)	145	-35.66	20	0.7	0.8
>ssc-miR-1224	chr2:51466616-51470119(+)	145	-35.66	20	0.7	0.8
>ssc-miR-1285	chr2:51466616-51470119(+)	143	-22.27	20	0.7	0.75
>ssc-miR-1296-3p	chr2:51466616-51470119(+)	158	-24.17	17	0.7647	0.7647
>ssc-miR-1296-3p	chr2:51466616-51470119(+)	158	-24.17	17	0.7647	0.7647
>ssc-miR-1296-3p	chr2:51466616-51470119(+)	158	-24.17	17	0.7647	0.7647
>ssc-miR-1306-5p	chr2:51466616-51470119(+)	153	-22.64	19	0.6842	0.7895
>ssc-miR-1306-5p	chr2:51466616-51470119(+)	153	-22.64	19	0.6842	0.7895
>ssc-miR-1306-5p	chr2:51466616-51470119(+)	153	-22.64	19	0.6842	0.7895
>ssc-miR-133b	chr2:51466616-51470119(+)	143	-27.83	20	0.8	0.8
>ssc-miR-135	chr2:51466616-51470119(+)	148	-18.53	16	0.8125	0.9375
>ssc-miR-140-3p	chr2:51466616-51470119(+)	156	-30.03	21	0.8095	0.9048
>ssc-miR-143-5p	chr2:51466616-51470119(+)	149	-19.3	12	0.8333	0.8333
>ssc-miR-1468	chr2:51466616-51470119(+)	159	-28.05	20	0.75	0.9
>ssc-miR-149	chr2:51466616-51470119(+)	141	-22.54	19	0.7368	0.8421
>ssc-miR-149	chr2:51466616-51470119(+)	141	-22.54	19	0.7368	0.8421
>ssc-miR-149	chr2:51466616-51470119(+)	141	-22.54	19	0.7368	0.8421
>ssc-miR-149	chr2:51466616-51470119(+)	141	-22.54	19	0.7368	0.8421
>ssc-miR-15b	chr2:51466616-51470119(+)	142	-22.2	16	0.8125	0.9375
>ssc-miR-15b	chr2:51466616-51470119(+)	143	-18.76	20	0.6	0.85
>ssc-miR-15b	chr2:51466616-51470119(+)	143	-18.76	20	0.6	0.85
>ssc-miR-15b	chr2:51466616-51470119(+)	143	-18.76	20	0.6	0.85
>ssc-miR-184	chr2:51466616-51470119(+)	165	-24.89	19	0.7368	0.8947
>ssc-miR-184	chr2:51466616-51470119(+)	165	-24.89	19	0.7368	0.8947
>ssc-miR-184	chr2:51466616-51470119(+)	165	-24.89	19	0.7368	0.8947
>ssc-miR-193a-5p	chr2:51466616-51470119(+)	143	-18.17	14	0.7857	0.7857
>ssc-miR-196b-3p	chr2:51466616-51470119(+)	148	-24.07	17	0.7647	0.8824
>ssc-miR-196b-3p	chr2:51466616-51470119(+)	148	-24.07	17	0.7647	0.8824
>ssc-miR-196b-3p	chr2:51466616-51470119(+)	148	-24.07	17	0.7647	0.8824
>ssc-miR-205	chr2:51466616-51470119(+)	142	-30.45	19	0.7368	0.8947
>ssc-miR-205	chr2:51466616-51470119(+)	148	-31.07	19	0.7368	0.8947
>ssc-miR-205	chr2:51466616-51470119(+)	148	-31.07	19	0.7368	0.8947
>ssc-miR-205	chr2:51466616-51470119(+)	148	-31.07	19	0.7368	0.8947
>ssc-miR-205	chr2:51466616-51470119(+)	148	-31.07	19	0.7368	0.8947
>ssc-miR-222	chr2:51466616-51470119(+)	142	-21.62	21	0.6667	0.8095
>ssc-miR-222	chr2:51466616-51470119(+)	142	-21.62	21	0.6667	0.8095
>ssc-miR-222	chr2:51466616-51470119(+)	142	-21.62	21	0.6667	0.8095
>ssc-miR-222	chr2:51466616-51470119(+)	142	-21.62	21	0.6667	0.8095
>ssc-miR-222	chr2:51466616-51470119(+)	165	-25.18	22	0.7273	0.7727
>ssc-miR-2320-5p	chr2:51466616-51470119(+)	142	-18.77	17	0.6471	0.8235
>ssc-miR-2320-5p	chr2:51466616-51470119(+)	164	-29.47	17	0.8235	0.8824
>ssc-miR-24-3p	chr2:51466616-51470119(+)	142	-26.01	14	0.8571	0.9286
>ssc-miR-24-3p	chr2:51466616-51470119(+)	142	-26.01	14	0.8571	0.9286
>ssc-miR-24-3p	chr2:51466616-51470119(+)	142	-26.01	14	0.8571	0.9286
>ssc-miR-24-3p	chr2:51466616-51470119(+)	142	-26.02	14	0.8571	0.9286
>ssc-miR-24-3p	chr2:51466616-51470119(+)	144	-27.8	16	0.8125	0.875
>ssc-miR-27b-3p	chr2:51466616-51470119(+)	145	-18.08	8	1	1
>ssc-miR-27b-3p	chr2:51466616-51470119(+)	145	-18.08	8	1	1
>ssc-miR-27b-3p	chr2:51466616-51470119(+)	145	-18.08	8	1	1
>ssc-miR-27b-3p	chr2:51466616-51470119(+)	145	-18.36	8	1	1
>ssc-miR-296-5p	chr2:51466616-51470119(+)	140	-26.36	19	0.7895	0.7895
>ssc-miR-29a-5p	chr2:51466616-51470119(+)	144	-19.43	19	0.7368	0.8421
>ssc-miR-29a-5p	chr2:51466616-51470119(+)	144	-19.43	19	0.7368	0.8421
>ssc-miR-29a-5p	chr2:51466616-51470119(+)	144	-19.43	19	0.7368	0.8421
>ssc-miR-30b-3p	chr2:51466616-51470119(+)	146	-19.75	13	0.8462	0.9231
>ssc-miR-30b-3p	chr2:51466616-51470119(+)	146	-19.75	13	0.8462	0.9231
>ssc-miR-30b-3p	chr2:51466616-51470119(+)	146	-19.75	13	0.8462	0.9231
>ssc-miR-30b-3p	chr2:51466616-51470119(+)	146	-22.32	13	0.8462	0.9231
>ssc-miR-328	chr2:51466616-51470119(+)	150	-19.96	13	0.7692	0.8462
>ssc-miR-328	chr2:51466616-51470119(+)	151	-27.07	20	0.75	0.8
>ssc-miR-338	chr2:51466616-51470119(+)	155	-18.14	14	0.7857	0.8571
>ssc-miR-339-3p	chr2:51466616-51470119(+)	140	-21.89	13	0.8462	0.9231
>ssc-miR-339-3p	chr2:51466616-51470119(+)	140	-21.89	13	0.8462	0.9231
>ssc-miR-339-3p	chr2:51466616-51470119(+)	140	-21.89	13	0.8462	0.9231
>ssc-miR-342	chr2:51466616-51470119(+)	143	-19.08	20	0.65	0.65
>ssc-miR-342	chr2:51466616-51470119(+)	143	-19.08	20	0.65	0.65
>ssc-miR-342	chr2:51466616-51470119(+)	143	-19.08	20	0.65	0.65
>ssc-miR-342	chr2:51466616-51470119(+)	143	-19.08	20	0.65	0.65
>ssc-miR-342	chr2:51466616-51470119(+)	154	-20.23	25	0.64	0.68
>ssc-miR-361-5p	chr2:51466616-51470119(+)	144	-28.09	19	0.7895	0.9474
>ssc-miR-361-5p	chr2:51466616-51470119(+)	144	-28.09	19	0.7895	0.9474
>ssc-miR-361-5p	chr2:51466616-51470119(+)	144	-28.09	19	0.7895	0.9474
>ssc-miR-376a-3p	chr2:51466616-51470119(+)	145	-18.26	20	0.75	0.8
>ssc-miR-383	chr2:51466616-51470119(+)	165	-21.79	16	0.8125	0.875
>ssc-miR-4331-3p	chr2:51466616-51470119(+)	140	-20.18	11	0.8182	1
>ssc-miR-4331-3p	chr2:51466616-51470119(+)	148	-23.19	11	0.8182	0.9091
>ssc-miR-4331-3p	chr2:51466616-51470119(+)	148	-23.19	11	0.8182	0.9091
>ssc-miR-4331-3p	chr2:51466616-51470119(+)	148	-23.19	11	0.8182	0.9091
>ssc-miR-4331-3p	chr2:51466616-51470119(+)	148	-23.25	11	0.8182	0.9091
>ssc-miR-4331-3p	chr2:51466616-51470119(+)	155	-24.09	18	0.7222	0.7222
>ssc-miR-4331-3p	chr2:51466616-51470119(+)	155	-24.09	18	0.7222	0.7222
>ssc-miR-4331-3p	chr2:51466616-51470119(+)	155	-24.09	18	0.7222	0.7222
>ssc-miR-4331-3p	chr2:51466616-51470119(+)	161	-23.35	16	0.75	0.875
>ssc-miR-4331-3p	chr2:51466616-51470119(+)	161	-23.35	16	0.75	0.875
>ssc-miR-4331-3p	chr2:51466616-51470119(+)	161	-23.35	16	0.75	0.875
>ssc-miR-4338	chr2:51466616-51470119(+)	147	-20.24	16	0.8125	0.875
>ssc-miR-4338	chr2:51466616-51470119(+)	147	-20.24	16	0.8125	0.875
>ssc-miR-4338	chr2:51466616-51470119(+)	147	-20.24	16	0.8125	0.875
>ssc-miR-4338	chr2:51466616-51470119(+)	147	-20.25	16	0.8125	0.875
>ssc-miR-490-5p	chr2:51466616-51470119(+)	148	-25.62	15	0.8	0.8667
>ssc-miR-490-5p	chr2:51466616-51470119(+)	148	-25.62	15	0.8	0.8667
>ssc-miR-490-5p	chr2:51466616-51470119(+)	148	-25.62	15	0.8	0.8667
>ssc-miR-490-5p	chr2:51466616-51470119(+)	148	-25.62	15	0.8	0.8667
>ssc-miR-499-3p	chr2:51466616-51470119(+)	152	-21.84	19	0.8421	0.8421
>ssc-miR-532-3p	chr2:51466616-51470119(+)	154	-30.94	22	0.6818	0.7273
>ssc-miR-532-3p	chr2:51466616-51470119(+)	154	-30.94	22	0.6818	0.7273
>ssc-miR-532-3p	chr2:51466616-51470119(+)	154	-30.94	22	0.6818	0.7273
>ssc-miR-574-5p	chr2:51466616-51470119(+)	146	-18.94	13	0.7692	0.7692
>ssc-miR-574-5p	chr2:51466616-51470119(+)	146	-18.94	13	0.7692	0.7692
>ssc-miR-574-5p	chr2:51466616-51470119(+)	146	-18.94	13	0.7692	0.7692
>ssc-miR-671-3p	chr2:51466616-51470119(+)	144	-31.87	17	0.8235	0.9412
>ssc-miR-671-3p	chr2:51466616-51470119(+)	144	-31.87	17	0.8235	0.9412
>ssc-miR-671-3p	chr2:51466616-51470119(+)	144	-31.87	17	0.8235	0.9412
>ssc-miR-671-3p	chr2:51466616-51470119(+)	144	-31.87	17	0.8235	0.9412
>ssc-miR-7135-3p	chr2:51466616-51470119(+)	147	-19.66	18	0.6667	0.8333
>ssc-miR-7135-3p	chr2:51466616-51470119(+)	147	-19.66	18	0.6667	0.8333
>ssc-miR-7135-3p	chr2:51466616-51470119(+)	147	-19.66	18	0.6667	0.8333
>ssc-miR-7135-3p	chr2:51466616-51470119(+)	147	-19.66	18	0.6667	0.8333
>ssc-miR-7135-3p	chr2:51466616-51470119(+)	147	-21.16	18	0.6667	0.8333
>ssc-miR-7137-3p	chr2:51466616-51470119(+)	159	-23.56	18	0.7222	0.7778
>ssc-miR-7138-3p	chr2:51466616-51470119(+)	150	-21.31	20	0.65	0.75
>ssc-miR-7138-5p	chr2:51466616-51470119(+)	155	-21.1	16	0.8125	0.8125
>ssc-miR-7139-3p	chr2:51466616-51470119(+)	141	-27.46	22	0.6364	0.8182
>ssc-miR-7139-3p	chr2:51466616-51470119(+)	151	-21.26	10	0.9	1
>ssc-miR-7139-5p	chr2:51466616-51470119(+)	165	-19.29	20	0.7	0.8
>ssc-miR-7143-5p	chr2:51466616-51470119(+)	151	-25.58	19	0.7368	0.8947
>ssc-miR-7143-5p	chr2:51466616-51470119(+)	159	-30.8	19	0.8421	0.8947
>ssc-miR-7143-5p	chr2:51466616-51470119(+)	159	-30.8	19	0.8421	0.8947
>ssc-miR-7143-5p	chr2:51466616-51470119(+)	159	-30.8	19	0.8421	0.8947
>ssc-miR-7143-5p	chr2:51466616-51470119(+)	159	-30.81	19	0.8421	0.8947
>ssc-miR-92b-5p	chr2:51466616-51470119(+)	153	-24.83	23	0.5652	0.7826
>ssc-miR-92b-5p	chr2:51466616-51470119(+)	153	-24.83	23	0.5652	0.7826
>ssc-miR-92b-5p	chr2:51466616-51470119(+)	153	-24.83	23	0.5652	0.7826
>ssc-miR-92b-5p	chr2:51466616-51470119(+)	153	-33.34	16	0.6875	1
>ssc-miR-9804-5p	chr2:51466616-51470119(+)	143	-24.02	17	0.7647	0.9412
>ssc-miR-9804-5p	chr2:51466616-51470119(+)	143	-24.02	17	0.7647	0.9412
>ssc-miR-9804-5p	chr2:51466616-51470119(+)	143	-24.02	17	0.7647	0.9412
>ssc-miR-9813-5p	chr2:51466616-51470119(+)	161	-19.64	18	0.7778	0.8333
>ssc-miR-9813-5p	chr2:51466616-51470119(+)	165	-21.97	18	0.8333	0.8333
>ssc-miR-9813-5p	chr2:51466616-51470119(+)	165	-21.97	18	0.8333	0.8333
>ssc-miR-9813-5p	chr2:51466616-51470119(+)	165	-21.97	18	0.8333	0.8333
>ssc-miR-9816-3p	chr2:51466616-51470119(+)	141	-20.38	18	0.6667	0.8333
>ssc-miR-9816-3p	chr2:51466616-51470119(+)	141	-20.38	18	0.6667	0.8333
>ssc-miR-9816-3p	chr2:51466616-51470119(+)	141	-20.38	18	0.6667	0.8333
>ssc-miR-9819-5p	chr2:51466616-51470119(+)	145	-27.57	14	0.8571	0.9286
>ssc-miR-9820-5p	chr2:51466616-51470119(+)	148	-20.63	11	0.8182	0.9091
>ssc-miR-9820-5p	chr2:51466616-51470119(+)	148	-20.63	11	0.8182	0.9091
>ssc-miR-9820-5p	chr2:51466616-51470119(+)	148	-20.63	11	0.8182	0.9091
>ssc-miR-9820-5p	chr2:51466616-51470119(+)	155	-22.2	18	0.6667	0.7778
>ssc-miR-9820-5p	chr2:51466616-51470119(+)	157	-20.55	12	0.8333	1
>ssc-miR-9829-5p	chr2:51466616-51470119(+)	147	-19.36	16	0.6875	0.8125
>ssc-miR-9845-5p	chr2:51466616-51470119(+)	142	-21.82	17	0.6471	0.8235
>ssc-miR-9845-5p	chr2:51466616-51470119(+)	142	-21.82	17	0.6471	0.8235
>ssc-miR-9845-5p	chr2:51466616-51470119(+)	142	-21.82	17	0.6471	0.8235
>ssc-miR-9845-5p	chr2:51466616-51470119(+)	158	-20.47	17	0.7059	0.8235
>ssc-miR-9845-5p	chr2:51466616-51470119(+)	158	-20.47	17	0.7059	0.8235
>ssc-miR-9845-5p	chr2:51466616-51470119(+)	158	-20.47	17	0.7059	0.8235

## Sheet: circRNA3
miRNA	coordinates	Score	Energy [kCal/Mol]	Length [nt]	Align length (Forward)	Aligh Length (Reverse)
>ssc-let-7a	chr7:22920060-22958923(+)	142	-18.06	19	0.6316	0.8421
>ssc-let-7a	chr7:22920060-22958923(+)	142	-23.74	17	0.7647	0.8824
>ssc-let-7a	chr7:22920060-22958923(+)	145	-20.03	18	0.7222	0.8333
>ssc-let-7a	chr7:22920060-22958923(+)	148	-20.66	18	0.7778	0.9444
>ssc-let-7a	chr7:22920060-22958923(+)	148	-22.86	19	0.6316	0.8421
>ssc-let-7a	chr7:22920060-22958923(+)	149	-20.01	16	0.75	0.875
>ssc-let-7a	chr7:22920060-22958923(+)	154	-21.42	19	0.7368	0.8947
>ssc-let-7a	chr7:22920060-22958923(+)	161	-22.74	16	0.75	0.875
>ssc-let-7c	chr7:22920060-22958923(+)	142	-20.4	19	0.6842	0.7895
>ssc-let-7c	chr7:22920060-22958923(+)	142	-23.64	17	0.7647	0.8824
>ssc-let-7c	chr7:22920060-22958923(+)	144	-19.97	18	0.7222	0.9444
>ssc-let-7c	chr7:22920060-22958923(+)	144	-23.37	19	0.5789	0.8421
>ssc-let-7c	chr7:22920060-22958923(+)	145	-19.21	20	0.65	0.75
>ssc-let-7c	chr7:22920060-22958923(+)	145	-20.03	18	0.7222	0.8333
>ssc-let-7c	chr7:22920060-22958923(+)	150	-20.73	19	0.6842	0.8947
>ssc-let-7c	chr7:22920060-22958923(+)	152	-23.22	19	0.6842	0.8421
>ssc-let-7c	chr7:22920060-22958923(+)	164	-25.95	19	0.6842	0.8421
>ssc-let-7d-5p	chr7:22920060-22958923(+)	142	-23.8	22	0.6364	0.8182
>ssc-let-7d-5p	chr7:22920060-22958923(+)	146	-20.25	19	0.6842	0.8421
>ssc-let-7d-5p	chr7:22920060-22958923(+)	146	-20.33	22	0.6818	0.7727
>ssc-let-7d-5p	chr7:22920060-22958923(+)	146	-21.88	19	0.6842	0.8421
>ssc-let-7d-5p	chr7:22920060-22958923(+)	146	-22.58	17	0.8235	0.8824
>ssc-let-7d-5p	chr7:22920060-22958923(+)	152	-25.34	19	0.6842	0.8421
>ssc-let-7d-5p	chr7:22920060-22958923(+)	153	-18.28	16	0.8125	0.875
>ssc-let-7d-5p	chr7:22920060-22958923(+)	165	-20.75	16	0.8125	0.875
>ssc-let-7e	chr7:22920060-22958923(+)	144	-19.57	18	0.7778	0.8889
>ssc-let-7e	chr7:22920060-22958923(+)	150	-19.08	19	0.6316	0.7895
>ssc-let-7e	chr7:22920060-22958923(+)	152	-24.71	19	0.6316	0.8947
>ssc-let-7e	chr7:22920060-22958923(+)	157	-26.88	16	0.8125	0.9375
>ssc-let-7e	chr7:22920060-22958923(+)	162	-27.01	19	0.7895	0.9474
>ssc-let-7e	chr7:22920060-22958923(+)	169	-29.61	16	0.8125	0.9375
>ssc-let-7f-5p	chr7:22920060-22958923(+)	148	-20.66	18	0.7778	0.9444
>ssc-let-7f-5p	chr7:22920060-22958923(+)	158	-21.69	19	0.7895	0.8947
>ssc-let-7g	chr7:22920060-22958923(+)	144	-18.21	19	0.6316	0.7895
>ssc-let-7g	chr7:22920060-22958923(+)	145	-20.35	14	0.8571	0.9286
>ssc-let-7g	chr7:22920060-22958923(+)	148	-20.66	18	0.7778	0.9444
>ssc-let-7g	chr7:22920060-22958923(+)	153	-18.2	16	0.6875	0.8125
>ssc-let-7i-3p	chr7:22920060-22958923(+)	140	-22.14	19	0.7368	0.7895
>ssc-let-7i-5p	chr7:22920060-22958923(+)	147	-20.43	16	0.8125	0.875
>ssc-miR-100	chr7:22920060-22958923(+)	142	-19.46	19	0.6842	0.7895
>ssc-miR-100	chr7:22920060-22958923(+)	158	-20.17	19	0.7368	0.7895
>ssc-miR-101	chr7:22920060-22958923(+)	150	-19.8	17	0.8824	0.8824
>ssc-miR-103	chr7:22920060-22958923(+)	149	-27.13	20	0.75	0.8
>ssc-miR-10382	chr7:22920060-22958923(+)	140	-22.1	18	0.7222	0.7222
>ssc-miR-10382	chr7:22920060-22958923(+)	140	-26.37	14	0.7857	0.8571
>ssc-miR-10382	chr7:22920060-22958923(+)	141	-20.17	15	0.7333	0.8667
>ssc-miR-10382	chr7:22920060-22958923(+)	141	-27.75	19	0.6842	0.7895
>ssc-miR-10382	chr7:22920060-22958923(+)	143	-28.45	19	0.7368	0.7895
>ssc-miR-10382	chr7:22920060-22958923(+)	145	-20.98	17	0.8235	0.8235
>ssc-miR-10382	chr7:22920060-22958923(+)	145	-20.98	17	0.8235	0.8235
>ssc-miR-10382	chr7:22920060-22958923(+)	150	-21	9	1	1
>ssc-miR-10382	chr7:22920060-22958923(+)	159	-26.95	16	0.8125	0.875
>ssc-miR-10382	chr7:22920060-22958923(+)	159	-29.55	18	0.7222	0.7778
>ssc-miR-10382	chr7:22920060-22958923(+)	159	-29.55	18	0.7222	0.7778
>ssc-miR-10383	chr7:22920060-22958923(+)	140	-20.87	17	0.7059	0.8235
>ssc-miR-10383	chr7:22920060-22958923(+)	141	-18.24	12	0.8333	0.9167
>ssc-miR-10383	chr7:22920060-22958923(+)	141	-23.18	22	0.6818	0.7727
>ssc-miR-10383	chr7:22920060-22958923(+)	147	-23.67	18	0.7778	0.8889
>ssc-miR-10383	chr7:22920060-22958923(+)	147	-27.72	20	0.8	0.85
>ssc-miR-10383	chr7:22920060-22958923(+)	148	-21.92	17	0.7059	0.7647
>ssc-miR-10383	chr7:22920060-22958923(+)	166	-28.04	19	0.7895	0.8421
>ssc-miR-10384	chr7:22920060-22958923(+)	140	-19.65	19	0.7368	0.7895
>ssc-miR-10384	chr7:22920060-22958923(+)	142	-22.78	19	0.6842	0.7895
>ssc-miR-10384	chr7:22920060-22958923(+)	142	-22.78	19	0.6842	0.7895
>ssc-miR-10384	chr7:22920060-22958923(+)	144	-18.37	18	0.6667	0.8333
>ssc-miR-10384	chr7:22920060-22958923(+)	144	-18.37	18	0.6667	0.8333
>ssc-miR-10384	chr7:22920060-22958923(+)	144	-26.15	20	0.75	0.8
>ssc-miR-10384	chr7:22920060-22958923(+)	145	-25.87	23	0.7391	0.7826
>ssc-miR-10384	chr7:22920060-22958923(+)	151	-27.52	20	0.75	0.8
>ssc-miR-10384	chr7:22920060-22958923(+)	152	-32.29	19	0.7895	0.8421
>ssc-miR-10386	chr7:22920060-22958923(+)	149	-23.45	18	0.7778	0.8333
>ssc-miR-10387	chr7:22920060-22958923(+)	152	-23.37	19	0.6842	0.8421
>ssc-miR-10387	chr7:22920060-22958923(+)	152	-23.37	19	0.6842	0.8421
>ssc-miR-10388	chr7:22920060-22958923(+)	143	-23.23	19	0.7368	0.7895
>ssc-miR-10388	chr7:22920060-22958923(+)	144	-22.69	22	0.6818	0.7727
>ssc-miR-10388	chr7:22920060-22958923(+)	153	-23.95	20	0.65	0.8
>ssc-miR-10388	chr7:22920060-22958923(+)	154	-23.61	17	0.6471	0.8235
>ssc-miR-10389	chr7:22920060-22958923(+)	142	-20.74	19	0.7895	0.8421
>ssc-miR-10389	chr7:22920060-22958923(+)	144	-20.38	19	0.7368	0.7895
>ssc-miR-10389	chr7:22920060-22958923(+)	145	-18.31	17	0.8235	0.8235
>ssc-miR-10389	chr7:22920060-22958923(+)	145	-18.31	17	0.8235	0.8235
>ssc-miR-10389	chr7:22920060-22958923(+)	151	-20.52	12	0.9167	0.9167
>ssc-miR-10389	chr7:22920060-22958923(+)	151	-20.81	20	0.7	0.7
>ssc-miR-10389	chr7:22920060-22958923(+)	159	-21.92	20	0.7	0.8
>ssc-miR-10391	chr7:22920060-22958923(+)	145	-18.21	19	0.6842	0.6842
>ssc-miR-10391	chr7:22920060-22958923(+)	145	-21.15	18	0.7222	0.8333
>ssc-miR-10391	chr7:22920060-22958923(+)	145	-21.15	18	0.7222	0.8333
>ssc-miR-10391	chr7:22920060-22958923(+)	158	-19.03	15	0.8667	0.8667
>ssc-miR-10391	chr7:22920060-22958923(+)	158	-19.71	19	0.7368	0.7895
>ssc-miR-10391	chr7:22920060-22958923(+)	166	-25.7	19	0.7895	0.8421
>ssc-miR-107	chr7:22920060-22958923(+)	149	-24.61	20	0.75	0.8
>ssc-miR-10a-3p	chr7:22920060-22958923(+)	142	-21.33	19	0.7368	0.8947
>ssc-miR-10a-5p	chr7:22920060-22958923(+)	142	-19.49	19	0.6316	0.6842
>ssc-miR-10a-5p	chr7:22920060-22958923(+)	154	-19.59	13	0.8462	0.8462
>ssc-miR-122-5p	chr7:22920060-22958923(+)	142	-20.15	23	0.6522	0.7826
>ssc-miR-122-5p	chr7:22920060-22958923(+)	144	-18.03	20	0.65	0.7
>ssc-miR-122-5p	chr7:22920060-22958923(+)	144	-18.65	15	0.7333	0.8667
>ssc-miR-122-5p	chr7:22920060-22958923(+)	144	-21.11	21	0.7619	0.8095
>ssc-miR-122-5p	chr7:22920060-22958923(+)	149	-19.61	18	0.7222	0.7222
>ssc-miR-122-5p	chr7:22920060-22958923(+)	158	-18.34	21	0.7143	0.8095
>ssc-miR-1224	chr7:22920060-22958923(+)	141	-21.68	17	0.7647	0.8235
>ssc-miR-1224	chr7:22920060-22958923(+)	141	-22.69	16	0.625	0.6875
>ssc-miR-1224	chr7:22920060-22958923(+)	141	-23.66	17	0.7647	0.8235
>ssc-miR-1224	chr7:22920060-22958923(+)	141	-28.59	13	0.9231	0.9231
>ssc-miR-1224	chr7:22920060-22958923(+)	141	-31.46	22	0.7273	0.7273
>ssc-miR-1224	chr7:22920060-22958923(+)	142	-20.74	15	0.8	0.8667
>ssc-miR-1224	chr7:22920060-22958923(+)	142	-21.33	15	0.8	0.8667
>ssc-miR-1224	chr7:22920060-22958923(+)	144	-27.31	19	0.7895	0.8421
>ssc-miR-1224	chr7:22920060-22958923(+)	145	-29.04	16	0.6875	0.875
>ssc-miR-1224	chr7:22920060-22958923(+)	156	-27.16	20	0.75	0.75
>ssc-miR-1249	chr7:22920060-22958923(+)	140	-28.06	19	0.6842	0.8421
>ssc-miR-1249	chr7:22920060-22958923(+)	142	-24.07	16	0.75	0.8125
>ssc-miR-1249	chr7:22920060-22958923(+)	144	-26.48	19	0.6316	0.7895
>ssc-miR-1249	chr7:22920060-22958923(+)	147	-27.57	20	0.7	0.8
>ssc-miR-124a	chr7:22920060-22958923(+)	144	-18.46	15	0.6667	0.9333
>ssc-miR-124a	chr7:22920060-22958923(+)	149	-20.58	18	0.7222	0.7222
>ssc-miR-124a	chr7:22920060-22958923(+)	159	-23.46	18	0.7778	0.8889
>ssc-miR-125a	chr7:22920060-22958923(+)	141	-23.51	11	0.9091	1
>ssc-miR-125a	chr7:22920060-22958923(+)	142	-21.76	28	0.6429	0.6429
>ssc-miR-125a	chr7:22920060-22958923(+)	145	-25.84	19	0.6842	0.7895
>ssc-miR-125a	chr7:22920060-22958923(+)	147	-23.56	17	0.7647	0.8235
>ssc-miR-125a	chr7:22920060-22958923(+)	149	-20.73	12	0.8333	0.8333
>ssc-miR-125a	chr7:22920060-22958923(+)	149	-20.73	12	0.8333	0.8333
>ssc-miR-125a	chr7:22920060-22958923(+)	151	-26.95	20	0.8	0.8
>ssc-miR-125a	chr7:22920060-22958923(+)	154	-20.88	20	0.65	0.8
>ssc-miR-125a	chr7:22920060-22958923(+)	161	-23.25	20	0.65	0.8
>ssc-miR-125b	chr7:22920060-22958923(+)	143	-21.54	13	0.8462	0.9231
>ssc-miR-125b	chr7:22920060-22958923(+)	143	-24.83	20	0.7	0.8
>ssc-miR-125b	chr7:22920060-22958923(+)	146	-22.64	12	0.9167	1
>ssc-miR-125b	chr7:22920060-22958923(+)	149	-20.26	12	0.8333	0.8333
>ssc-miR-125b	chr7:22920060-22958923(+)	149	-20.26	12	0.8333	0.8333
>ssc-miR-125b	chr7:22920060-22958923(+)	157	-21.76	18	0.7222	0.8333
>ssc-miR-125b	chr7:22920060-22958923(+)	159	-22.5	18	0.6667	0.8333
>ssc-miR-127	chr7:22920060-22958923(+)	140	-21.38	18	0.6667	0.8333
>ssc-miR-127	chr7:22920060-22958923(+)	140	-26.21	19	0.6842	0.7895
>ssc-miR-127	chr7:22920060-22958923(+)	141	-20.9	15	0.6667	0.9333
>ssc-miR-127	chr7:22920060-22958923(+)	141	-23.27	17	0.7059	0.8824
>ssc-miR-127	chr7:22920060-22958923(+)	142	-21.82	22	0.6364	0.8182
>ssc-miR-127	chr7:22920060-22958923(+)	142	-21.82	22	0.6364	0.8182
>ssc-miR-127	chr7:22920060-22958923(+)	143	-19.83	14	0.7857	0.8571
>ssc-miR-127	chr7:22920060-22958923(+)	143	-24.03	25	0.6	0.64
>ssc-miR-127	chr7:22920060-22958923(+)	144	-18.04	21	0.619	0.7619
>ssc-miR-127	chr7:22920060-22958923(+)	146	-19.25	19	0.6842	0.6842
>ssc-miR-127	chr7:22920060-22958923(+)	146	-29.81	19	0.6842	0.8421
>ssc-miR-127	chr7:22920060-22958923(+)	148	-21.57	19	0.6842	0.7895
>ssc-miR-127	chr7:22920060-22958923(+)	150	-25.27	17	0.7647	0.8235
>ssc-miR-127	chr7:22920060-22958923(+)	151	-25.51	20	0.7	0.7
>ssc-miR-127	chr7:22920060-22958923(+)	152	-26.3	21	0.7619	0.7619
>ssc-miR-127	chr7:22920060-22958923(+)	152	-26.3	21	0.7619	0.7619
>ssc-miR-1271-3p	chr7:22920060-22958923(+)	146	-31.95	17	0.8235	0.8824
>ssc-miR-1271-3p	chr7:22920060-22958923(+)	148	-28.84	19	0.8421	0.8421
>ssc-miR-1271-3p	chr7:22920060-22958923(+)	150	-22.2	17	0.7647	0.7647
>ssc-miR-1271-3p	chr7:22920060-22958923(+)	158	-25.37	13	0.8462	0.9231
>ssc-miR-1271-5p	chr7:22920060-22958923(+)	148	-18.72	13	0.8462	0.8462
>ssc-miR-1271-5p	chr7:22920060-22958923(+)	158	-20.92	17	0.7647	0.7647
>ssc-miR-128	chr7:22920060-22958923(+)	149	-21.86	14	0.7857	0.8571
>ssc-miR-128	chr7:22920060-22958923(+)	152	-26.48	19	0.7368	0.7895
>ssc-miR-128	chr7:22920060-22958923(+)	155	-19.15	16	0.8125	0.8125
>ssc-miR-1285	chr7:22920060-22958923(+)	145	-30.73	22	0.7273	0.7273
>ssc-miR-1285	chr7:22920060-22958923(+)	149	-18.96	20	0.75	0.8
>ssc-miR-1296-3p	chr7:22920060-22958923(+)	140	-22.88	14	0.7143	0.9286
>ssc-miR-1296-3p	chr7:22920060-22958923(+)	143	-23.15	18	0.6111	0.8333
>ssc-miR-1296-3p	chr7:22920060-22958923(+)	144	-19.04	14	0.7857	0.7857
>ssc-miR-1296-3p	chr7:22920060-22958923(+)	148	-21.6	19	0.6316	0.6842
>ssc-miR-1296-3p	chr7:22920060-22958923(+)	149	-18.91	16	0.6875	0.75
>ssc-miR-1296-3p	chr7:22920060-22958923(+)	149	-21.05	12	0.75	0.9167
>ssc-miR-1296-3p	chr7:22920060-22958923(+)	149	-21.05	12	0.75	0.9167
>ssc-miR-1296-3p	chr7:22920060-22958923(+)	151	-18.62	18	0.6111	0.7778
>ssc-miR-1296-3p	chr7:22920060-22958923(+)	152	-25.21	19	0.6316	0.7368
>ssc-miR-1296-3p	chr7:22920060-22958923(+)	157	-20.29	16	0.75	0.8125
>ssc-miR-1296-3p	chr7:22920060-22958923(+)	162	-27.65	21	0.7619	0.8095
>ssc-miR-1296-5p	chr7:22920060-22958923(+)	140	-28.56	15	0.8	0.9333
>ssc-miR-1296-5p	chr7:22920060-22958923(+)	142	-24.44	22	0.6818	0.7727
>ssc-miR-1296-5p	chr7:22920060-22958923(+)	143	-23.87	14	0.7143	0.9286
>ssc-miR-1296-5p	chr7:22920060-22958923(+)	143	-24.62	13	0.8462	0.9231
>ssc-miR-1296-5p	chr7:22920060-22958923(+)	143	-27.04	13	0.8462	0.9231
>ssc-miR-1296-5p	chr7:22920060-22958923(+)	144	-21.57	15	0.7333	0.8
>ssc-miR-1296-5p	chr7:22920060-22958923(+)	144	-29.83	15	0.7333	0.8667
>ssc-miR-1296-5p	chr7:22920060-22958923(+)	146	-18.02	13	0.6923	0.8462
>ssc-miR-1296-5p	chr7:22920060-22958923(+)	146	-18.07	13	0.6923	0.8462
>ssc-miR-1296-5p	chr7:22920060-22958923(+)	146	-23.3	19	0.7368	0.7895
>ssc-miR-1296-5p	chr7:22920060-22958923(+)	146	-23.3	19	0.7368	0.7895
>ssc-miR-1296-5p	chr7:22920060-22958923(+)	147	-23.69	20	0.7	0.75
>ssc-miR-1296-5p	chr7:22920060-22958923(+)	148	-21.12	18	0.7222	0.7222
>ssc-miR-1296-5p	chr7:22920060-22958923(+)	148	-28.42	18	0.8333	0.8889
>ssc-miR-1296-5p	chr7:22920060-22958923(+)	148	-28.42	18	0.8333	0.8889
>ssc-miR-1296-5p	chr7:22920060-22958923(+)	151	-36.61	22	0.6818	0.8182
>ssc-miR-1296-5p	chr7:22920060-22958923(+)	154	-31.22	20	0.8	0.9
>ssc-miR-1296-5p	chr7:22920060-22958923(+)	156	-33.26	19	0.7368	0.8421
>ssc-miR-1296-5p	chr7:22920060-22958923(+)	163	-29.63	22	0.7273	0.7727
>ssc-miR-129a-3p	chr7:22920060-22958923(+)	144	-20.49	14	0.7857	0.7857
>ssc-miR-129a-5p	chr7:22920060-22958923(+)	144	-21.21	18	0.7222	0.8333
>ssc-miR-129a-5p	chr7:22920060-22958923(+)	148	-23.43	20	0.7	0.75
>ssc-miR-129a-5p	chr7:22920060-22958923(+)	151	-21.07	18	0.7222	0.8333
>ssc-miR-129a-5p	chr7:22920060-22958923(+)	152	-23.11	20	0.7	0.8
>ssc-miR-129b	chr7:22920060-22958923(+)	144	-21.21	18	0.7222	0.8333
>ssc-miR-129b	chr7:22920060-22958923(+)	148	-23.43	20	0.7	0.75
>ssc-miR-129b	chr7:22920060-22958923(+)	151	-21.07	18	0.7222	0.8333
>ssc-miR-129b	chr7:22920060-22958923(+)	152	-23.11	20	0.7	0.8
>ssc-miR-1306-5p	chr7:22920060-22958923(+)	142	-25.63	21	0.619	0.7143
>ssc-miR-1306-5p	chr7:22920060-22958923(+)	143	-24.12	14	0.7857	0.8571
>ssc-miR-1306-5p	chr7:22920060-22958923(+)	143	-28.93	21	0.6667	0.7619
>ssc-miR-1306-5p	chr7:22920060-22958923(+)	146	-20.6	15	0.7333	0.8
>ssc-miR-1306-5p	chr7:22920060-22958923(+)	148	-19.31	13	0.8462	0.8462
>ssc-miR-1306-5p	chr7:22920060-22958923(+)	149	-21.39	21	0.7143	0.7143
>ssc-miR-1307	chr7:22920060-22958923(+)	140	-22.1	17	0.7059	0.8235
>ssc-miR-1307	chr7:22920060-22958923(+)	145	-23.88	18	0.7222	0.8333
>ssc-miR-1307	chr7:22920060-22958923(+)	156	-29.8	17	0.7647	0.8235
>ssc-miR-1307	chr7:22920060-22958923(+)	159	-30.32	14	0.7857	0.9286
>ssc-miR-130a	chr7:22920060-22958923(+)	144	-19.36	19	0.6842	0.8947
>ssc-miR-130a	chr7:22920060-22958923(+)	144	-20.52	19	0.6842	0.8947
>ssc-miR-130b-5p	chr7:22920060-22958923(+)	152	-21.62	15	0.8	0.9333
>ssc-miR-132	chr7:22920060-22958923(+)	148	-20.01	15	0.7333	0.7333
>ssc-miR-132	chr7:22920060-22958923(+)	148	-21.69	19	0.5789	0.7368
>ssc-miR-133a-3p	chr7:22920060-22958923(+)	143	-26.68	18	0.6667	0.7778
>ssc-miR-133a-3p	chr7:22920060-22958923(+)	145	-21.28	8	1	1
>ssc-miR-133a-3p	chr7:22920060-22958923(+)	145	-24.55	17	0.8235	0.8235
>ssc-miR-133b	chr7:22920060-22958923(+)	140	-22.11	17	0.7059	0.8235
>ssc-miR-133b	chr7:22920060-22958923(+)	153	-25.75	20	0.7	0.8
>ssc-miR-1343	chr7:22920060-22958923(+)	140	-22.43	17	0.7059	0.8235
>ssc-miR-1343	chr7:22920060-22958923(+)	141	-19.8	8	0.875	1
>ssc-miR-1343	chr7:22920060-22958923(+)	141	-20.45	8	0.875	1
>ssc-miR-1343	chr7:22920060-22958923(+)	142	-18.37	17	0.6471	0.8235
>ssc-miR-1343	chr7:22920060-22958923(+)	142	-23.58	19	0.6842	0.7895
>ssc-miR-1343	chr7:22920060-22958923(+)	145	-20.59	12	0.75	0.8333
>ssc-miR-1343	chr7:22920060-22958923(+)	146	-25.4	21	0.7143	0.8095
>ssc-miR-1343	chr7:22920060-22958923(+)	155	-20.13	14	0.7857	0.8571
>ssc-miR-1343	chr7:22920060-22958923(+)	161	-32.12	18	0.7222	0.8889
>ssc-miR-136-5p	chr7:22920060-22958923(+)	142	-19.44	20	0.8	0.9
>ssc-miR-136-5p	chr7:22920060-22958923(+)	151	-19.63	18	0.7222	0.8333
>ssc-miR-138	chr7:22920060-22958923(+)	141	-18.73	17	0.7647	0.8235
>ssc-miR-138	chr7:22920060-22958923(+)	141	-19.39	20	0.7	0.8
>ssc-miR-138	chr7:22920060-22958923(+)	141	-19.45	12	0.8333	0.9167
>ssc-miR-138	chr7:22920060-22958923(+)	141	-19.66	18	0.6667	0.8333
>ssc-miR-138	chr7:22920060-22958923(+)	142	-19.74	15	0.6	0.8667
>ssc-miR-138	chr7:22920060-22958923(+)	145	-21.87	20	0.75	0.8
>ssc-miR-138	chr7:22920060-22958923(+)	151	-27.56	17	0.8235	0.8235
>ssc-miR-138	chr7:22920060-22958923(+)	153	-19.1	20	0.75	0.75
>ssc-miR-1388	chr7:22920060-22958923(+)	145	-18.78	14	0.7857	0.7857
>ssc-miR-1388	chr7:22920060-22958923(+)	147	-25.55	18	0.7778	0.8889
>ssc-miR-1388	chr7:22920060-22958923(+)	163	-18.23	18	0.7778	0.7778
>ssc-miR-139-3p	chr7:22920060-22958923(+)	144	-27.09	18	0.6667	0.8889
>ssc-miR-139-3p	chr7:22920060-22958923(+)	148	-21.77	17	0.7059	0.7647
>ssc-miR-139-3p	chr7:22920060-22958923(+)	148	-27.36	17	0.7647	0.8824
>ssc-miR-139-5p	chr7:22920060-22958923(+)	140	-20.77	19	0.5789	0.7895
>ssc-miR-139-5p	chr7:22920060-22958923(+)	146	-27.38	20	0.8	0.85
>ssc-miR-140-3p	chr7:22920060-22958923(+)	141	-21.25	20	0.7	0.8
>ssc-miR-140-3p	chr7:22920060-22958923(+)	142	-19.15	9	0.8889	0.8889
>ssc-miR-140-3p	chr7:22920060-22958923(+)	146	-18.81	16	0.75	0.875
>ssc-miR-140-3p	chr7:22920060-22958923(+)	146	-21.43	20	0.65	0.7
>ssc-miR-140-3p	chr7:22920060-22958923(+)	147	-19.26	10	0.8	1
>ssc-miR-140-3p	chr7:22920060-22958923(+)	147	-27.75	19	0.7368	0.8421
>ssc-miR-140-3p	chr7:22920060-22958923(+)	148	-19.63	19	0.6316	0.6842
>ssc-miR-140-3p	chr7:22920060-22958923(+)	148	-21.25	19	0.6316	0.6842
>ssc-miR-140-3p	chr7:22920060-22958923(+)	152	-22	21	0.619	0.7619
>ssc-miR-140-3p	chr7:22920060-22958923(+)	153	-23.94	18	0.7222	0.7778
>ssc-miR-140-3p	chr7:22920060-22958923(+)	156	-21.16	11	0.9091	1
>ssc-miR-140-3p	chr7:22920060-22958923(+)	156	-24.31	11	0.9091	1
>ssc-miR-140-3p	chr7:22920060-22958923(+)	159	-26.53	20	0.7	0.8
>ssc-miR-140-3p	chr7:22920060-22958923(+)	164	-28.45	19	0.7368	0.7895
>ssc-miR-141	chr7:22920060-22958923(+)	142	-22.01	18	0.8333	0.8889
>ssc-miR-141	chr7:22920060-22958923(+)	143	-18.79	17	0.7059	0.7059
>ssc-miR-141	chr7:22920060-22958923(+)	155	-18.3	19	0.7895	0.7895
>ssc-miR-142-3p	chr7:22920060-22958923(+)	140	-22.68	19	0.6316	0.8947
>ssc-miR-142-3p	chr7:22920060-22958923(+)	143	-18.36	20	0.6	0.85
>ssc-miR-143-3p	chr7:22920060-22958923(+)	153	-20.02	22	0.6818	0.7727
>ssc-miR-143-3p	chr7:22920060-22958923(+)	154	-21.46	17	0.7647	0.8824
>ssc-miR-143-5p	chr7:22920060-22958923(+)	144	-18.95	18	0.6667	0.7222
>ssc-miR-143-5p	chr7:22920060-22958923(+)	145	-26.06	15	0.7333	0.9333
>ssc-miR-143-5p	chr7:22920060-22958923(+)	148	-20.18	11	0.8182	0.9091
>ssc-miR-1468	chr7:22920060-22958923(+)	145	-18.76	24	0.625	0.7083
>ssc-miR-146a-5p	chr7:22920060-22958923(+)	145	-20.09	19	0.6842	0.8421
>ssc-miR-146a-5p	chr7:22920060-22958923(+)	146	-19.08	20	0.6	0.9
>ssc-miR-146b	chr7:22920060-22958923(+)	143	-20.66	18	0.6111	0.8333
>ssc-miR-146b	chr7:22920060-22958923(+)	144	-20.84	18	0.7222	0.8333
>ssc-miR-146b	chr7:22920060-22958923(+)	150	-22.34	20	0.65	0.9
>ssc-miR-148a-3p	chr7:22920060-22958923(+)	153	-20.07	22	0.7273	0.7273
>ssc-miR-148a-5p	chr7:22920060-22958923(+)	160	-19.07	17	0.8235	0.8235
>ssc-miR-148b-3p	chr7:22920060-22958923(+)	147	-18.88	16	0.875	0.875
>ssc-miR-148b-3p	chr7:22920060-22958923(+)	161	-20.66	22	0.7727	0.7727
>ssc-miR-148b-5p	chr7:22920060-22958923(+)	140	-24.94	22	0.6818	0.8182
>ssc-miR-148b-5p	chr7:22920060-22958923(+)	143	-19.49	15	0.8	0.9333
>ssc-miR-148b-5p	chr7:22920060-22958923(+)	161	-20.47	20	0.7	0.75
>ssc-miR-148b-5p	chr7:22920060-22958923(+)	170	-24.78	19	0.7895	0.8947
>ssc-miR-149	chr7:22920060-22958923(+)	143	-23.51	14	0.7857	0.8571
>ssc-miR-149	chr7:22920060-22958923(+)	147	-28.27	20	0.65	0.85
>ssc-miR-149	chr7:22920060-22958923(+)	147	-28.27	20	0.65	0.85
>ssc-miR-149	chr7:22920060-22958923(+)	153	-30.62	20	0.75	0.9
>ssc-miR-149	chr7:22920060-22958923(+)	154	-19.2	17	0.7059	0.7647
>ssc-miR-149	chr7:22920060-22958923(+)	159	-25.16	20	0.7	0.8
>ssc-miR-150	chr7:22920060-22958923(+)	140	-18.52	18	0.6667	0.7778
>ssc-miR-150	chr7:22920060-22958923(+)	143	-20.28	20	0.7	0.75
>ssc-miR-150	chr7:22920060-22958923(+)	149	-30.35	20	0.7	0.9
>ssc-miR-151-5p	chr7:22920060-22958923(+)	140	-19.63	17	0.7059	0.8235
>ssc-miR-151-5p	chr7:22920060-22958923(+)	141	-19.18	18	0.6667	0.8333
>ssc-miR-151-5p	chr7:22920060-22958923(+)	141	-19.24	18	0.6667	0.8333
>ssc-miR-151-5p	chr7:22920060-22958923(+)	145	-23.66	14	0.8571	0.9286
>ssc-miR-151-5p	chr7:22920060-22958923(+)	150	-21.8	17	0.7647	0.8235
>ssc-miR-152	chr7:22920060-22958923(+)	152	-19.03	21	0.7143	0.7619
>ssc-miR-15a	chr7:22920060-22958923(+)	146	-18.57	19	0.6316	0.7368
>ssc-miR-16	chr7:22920060-22958923(+)	147	-18.04	10	0.9	0.9
>ssc-miR-17-3p	chr7:22920060-22958923(+)	140	-23.84	19	0.6842	0.7895
>ssc-miR-17-3p	chr7:22920060-22958923(+)	141	-19.27	20	0.7	0.8
>ssc-miR-17-3p	chr7:22920060-22958923(+)	141	-24.4	26	0.6154	0.6538
>ssc-miR-17-3p	chr7:22920060-22958923(+)	144	-23.01	19	0.7895	0.7895
>ssc-miR-17-3p	chr7:22920060-22958923(+)	147	-19.39	18	0.6111	0.7222
>ssc-miR-17-3p	chr7:22920060-22958923(+)	149	-24.28	24	0.6667	0.75
>ssc-miR-17-3p	chr7:22920060-22958923(+)	150	-20.53	19	0.7895	0.8421
>ssc-miR-17-3p	chr7:22920060-22958923(+)	158	-23.09	20	0.7	0.8
>ssc-miR-181a	chr7:22920060-22958923(+)	151	-18.68	21	0.7143	0.7619
>ssc-miR-181b	chr7:22920060-22958923(+)	140	-19.54	20	0.8	0.8
>ssc-miR-181b	chr7:22920060-22958923(+)	156	-18.44	21	0.6667	0.7619
>ssc-miR-181b	chr7:22920060-22958923(+)	158	-18.89	20	0.75	0.75
>ssc-miR-181c	chr7:22920060-22958923(+)	150	-19.07	19	0.7368	0.7895
>ssc-miR-181d-5p	chr7:22920060-22958923(+)	154	-18.9	20	0.65	0.9
>ssc-miR-181d-5p	chr7:22920060-22958923(+)	155	-18.89	20	0.65	0.8
>ssc-miR-181d-5p	chr7:22920060-22958923(+)	156	-19.29	21	0.6667	0.7619
>ssc-miR-182	chr7:22920060-22958923(+)	156	-21.23	20	0.75	0.9
>ssc-miR-183	chr7:22920060-22958923(+)	141	-19.73	20	0.7	0.8
>ssc-miR-183	chr7:22920060-22958923(+)	145	-25.21	18	0.6667	0.8889
>ssc-miR-1839-3p	chr7:22920060-22958923(+)	145	-19.75	18	0.6667	0.8889
>ssc-miR-1839-3p	chr7:22920060-22958923(+)	166	-19.55	13	0.9231	1
>ssc-miR-184	chr7:22920060-22958923(+)	141	-22.76	18	0.7778	0.7778
>ssc-miR-184	chr7:22920060-22958923(+)	153	-24.11	16	0.8125	0.875
>ssc-miR-184	chr7:22920060-22958923(+)	153	-24.11	16	0.8125	0.875
>ssc-miR-1842	chr7:22920060-22958923(+)	141	-22.91	16	0.8125	0.875
>ssc-miR-1842	chr7:22920060-22958923(+)	141	-27.73	18	0.6667	0.8333
>ssc-miR-1842	chr7:22920060-22958923(+)	141	-27.73	18	0.6667	0.8333
>ssc-miR-1842	chr7:22920060-22958923(+)	146	-25.4	17	0.7059	0.8235
>ssc-miR-1842	chr7:22920060-22958923(+)	147	-22.93	17	0.7059	0.7647
>ssc-miR-1842	chr7:22920060-22958923(+)	147	-23.07	17	0.7059	0.7647
>ssc-miR-1842	chr7:22920060-22958923(+)	148	-21.46	18	0.6667	0.7778
>ssc-miR-1842	chr7:22920060-22958923(+)	152	-23.38	19	0.7368	0.7895
>ssc-miR-1842	chr7:22920060-22958923(+)	160	-30.21	19	0.7895	0.8421
>ssc-miR-1842	chr7:22920060-22958923(+)	168	-32.63	19	0.8421	0.8947
>ssc-miR-185	chr7:22920060-22958923(+)	142	-20.28	21	0.7143	0.7619
>ssc-miR-185	chr7:22920060-22958923(+)	148	-24.73	17	0.6471	0.8235
>ssc-miR-185	chr7:22920060-22958923(+)	157	-19.67	16	0.75	0.8125
>ssc-miR-185	chr7:22920060-22958923(+)	162	-26.81	19	0.7368	0.8421
>ssc-miR-186-3p	chr7:22920060-22958923(+)	157	-21.79	12	0.8333	1
>ssc-miR-186-5p	chr7:22920060-22958923(+)	151	-19.75	19	0.7368	0.8947
>ssc-miR-186-5p	chr7:22920060-22958923(+)	152	-22.86	19	0.7895	0.8947
>ssc-miR-187	chr7:22920060-22958923(+)	152	-20.03	17	0.7647	0.9412
>ssc-miR-187	chr7:22920060-22958923(+)	162	-27.31	19	0.7368	0.8421
>ssc-miR-18b	chr7:22920060-22958923(+)	147	-18.29	18	0.6667	0.8333
>ssc-miR-191	chr7:22920060-22958923(+)	143	-21.11	20	0.8	0.8
>ssc-miR-191	chr7:22920060-22958923(+)	145	-18.73	17	0.8235	0.8235
>ssc-miR-191	chr7:22920060-22958923(+)	153	-21.36	21	0.7143	0.7619
>ssc-miR-192	chr7:22920060-22958923(+)	150	-19.17	18	0.7222	0.8333
>ssc-miR-193a-3p	chr7:22920060-22958923(+)	140	-22.31	18	0.7222	0.7778
>ssc-miR-193a-3p	chr7:22920060-22958923(+)	146	-20.08	16	0.8125	0.8125
>ssc-miR-193a-3p	chr7:22920060-22958923(+)	147	-26.59	22	0.6818	0.7727
>ssc-miR-193a-5p	chr7:22920060-22958923(+)	140	-18.82	7	1	1
>ssc-miR-193a-5p	chr7:22920060-22958923(+)	143	-23.29	14	0.7857	0.8571
>ssc-miR-193a-5p	chr7:22920060-22958923(+)	146	-28.25	19	0.8421	0.8421
>ssc-miR-193a-5p	chr7:22920060-22958923(+)	147	-28.95	20	0.75	0.9
>ssc-miR-193a-5p	chr7:22920060-22958923(+)	156	-21.93	19	0.6842	0.7368
>ssc-miR-193a-5p	chr7:22920060-22958923(+)	158	-23.08	17	0.7647	0.7647
>ssc-miR-194a-3p	chr7:22920060-22958923(+)	140	-19.69	15	0.6667	0.8667
>ssc-miR-194a-3p	chr7:22920060-22958923(+)	140	-28.44	16	0.875	0.9375
>ssc-miR-194a-3p	chr7:22920060-22958923(+)	141	-22.79	20	0.6	0.9
>ssc-miR-194a-3p	chr7:22920060-22958923(+)	142	-20.3	22	0.5909	0.6818
>ssc-miR-194a-3p	chr7:22920060-22958923(+)	143	-20.29	14	0.6429	0.7857
>ssc-miR-194a-3p	chr7:22920060-22958923(+)	143	-23.46	18	0.6111	0.8333
>ssc-miR-194a-3p	chr7:22920060-22958923(+)	145	-18.61	8	1	1
>ssc-miR-194a-3p	chr7:22920060-22958923(+)	145	-24.66	17	0.7059	0.9412
>ssc-miR-194a-3p	chr7:22920060-22958923(+)	147	-18.48	18	0.6111	0.7222
>ssc-miR-194a-3p	chr7:22920060-22958923(+)	148	-19.21	17	0.7059	0.7647
>ssc-miR-194a-3p	chr7:22920060-22958923(+)	149	-26.74	17	0.7647	0.9412
>ssc-miR-194a-3p	chr7:22920060-22958923(+)	151	-19.21	16	0.75	0.8125
>ssc-miR-194a-3p	chr7:22920060-22958923(+)	151	-20.1	16	0.75	0.8125
>ssc-miR-194a-3p	chr7:22920060-22958923(+)	151	-22.36	18	0.7222	0.8333
>ssc-miR-194a-3p	chr7:22920060-22958923(+)	155	-21.67	14	0.7857	0.8571
>ssc-miR-194b-3p	chr7:22920060-22958923(+)	140	-18.39	11	0.8182	1
>ssc-miR-194b-3p	chr7:22920060-22958923(+)	141	-19.28	16	0.6875	0.8125
>ssc-miR-194b-3p	chr7:22920060-22958923(+)	143	-21.43	22	0.5909	0.8182
>ssc-miR-194b-3p	chr7:22920060-22958923(+)	144	-18.69	11	0.9091	1
>ssc-miR-194b-3p	chr7:22920060-22958923(+)	151	-18.22	22	0.6364	0.7273
>ssc-miR-194b-3p	chr7:22920060-22958923(+)	152	-18.82	11	0.8182	1
>ssc-miR-194b-3p	chr7:22920060-22958923(+)	153	-19.45	14	0.8571	0.8571
>ssc-miR-194b-5p	chr7:22920060-22958923(+)	140	-19.63	17	0.7059	0.8235
>ssc-miR-195	chr7:22920060-22958923(+)	151	-18.42	12	0.9167	0.9167
>ssc-miR-196a	chr7:22920060-22958923(+)	142	-20.59	19	0.6316	0.8421
>ssc-miR-196a	chr7:22920060-22958923(+)	150	-19.99	19	0.6842	0.8947
>ssc-miR-196b-3p	chr7:22920060-22958923(+)	148	-18.78	11	0.8182	0.9091
>ssc-miR-196b-5p	chr7:22920060-22958923(+)	150	-20.31	19	0.6842	0.8947
>ssc-miR-196b-5p	chr7:22920060-22958923(+)	150	-25.04	19	0.6842	0.8947
>ssc-miR-199a-3p	chr7:22920060-22958923(+)	140	-23.91	17	0.8235	0.8824
>ssc-miR-199a-3p	chr7:22920060-22958923(+)	156	-23.51	19	0.7368	0.8421
>ssc-miR-199a-5p	chr7:22920060-22958923(+)	140	-19.99	21	0.7143	0.8095
>ssc-miR-199a-5p	chr7:22920060-22958923(+)	141	-20.95	22	0.7727	0.7727
>ssc-miR-199a-5p	chr7:22920060-22958923(+)	146	-18.42	18	0.7222	0.8889
>ssc-miR-199a-5p	chr7:22920060-22958923(+)	161	-28.6	20	0.7	0.75
>ssc-miR-199b-3p	chr7:22920060-22958923(+)	156	-23.81	19	0.7368	0.8421
>ssc-miR-199b-3p	chr7:22920060-22958923(+)	169	-25.03	18	0.8333	0.8889
>ssc-miR-199b-5p	chr7:22920060-22958923(+)	157	-21.56	20	0.75	0.8
>ssc-miR-202-3p	chr7:22920060-22958923(+)	145	-20.3	16	0.6875	0.875
>ssc-miR-204	chr7:22920060-22958923(+)	144	-23.89	19	0.6316	0.7895
>ssc-miR-204	chr7:22920060-22958923(+)	144	-27.59	15	0.6667	0.9333
>ssc-miR-204	chr7:22920060-22958923(+)	156	-25.91	15	0.8667	0.9333
>ssc-miR-204	chr7:22920060-22958923(+)	157	-22.89	20	0.7	0.85
>ssc-miR-204	chr7:22920060-22958923(+)	158	-19.85	16	0.8125	0.875
>ssc-miR-205	chr7:22920060-22958923(+)	142	-23.62	17	0.6471	0.8235
>ssc-miR-205	chr7:22920060-22958923(+)	147	-26.67	14	0.7857	0.9286
>ssc-miR-205	chr7:22920060-22958923(+)	149	-27.8	20	0.75	0.85
>ssc-miR-205	chr7:22920060-22958923(+)	152	-24.61	19	0.6842	0.8421
>ssc-miR-205	chr7:22920060-22958923(+)	158	-30.06	18	0.8333	0.9444
>ssc-miR-205	chr7:22920060-22958923(+)	158	-30.06	18	0.8333	0.9444
>ssc-miR-206	chr7:22920060-22958923(+)	149	-22.16	21	0.7619	0.8095
>ssc-miR-21-3p	chr7:22920060-22958923(+)	146	-18.5	15	0.6667	0.8667
>ssc-miR-21-3p	chr7:22920060-22958923(+)	160	-23.54	18	0.7222	0.8889
>ssc-miR-210	chr7:22920060-22958923(+)	140	-24.4	19	0.6842	0.8421
>ssc-miR-212	chr7:22920060-22958923(+)	140	-19.4	14	0.7857	0.8571
>ssc-miR-212	chr7:22920060-22958923(+)	142	-20.25	19	0.6842	0.7895
>ssc-miR-212	chr7:22920060-22958923(+)	143	-24.5	20	0.7	0.9
>ssc-miR-212	chr7:22920060-22958923(+)	146	-18.21	19	0.6842	0.6842
>ssc-miR-212	chr7:22920060-22958923(+)	148	-19.83	20	0.7	0.75
>ssc-miR-212	chr7:22920060-22958923(+)	150	-23.83	19	0.7368	0.8421
>ssc-miR-212	chr7:22920060-22958923(+)	152	-20.37	19	0.6316	0.7368
>ssc-miR-212	chr7:22920060-22958923(+)	156	-26.47	17	0.8235	0.9412
>ssc-miR-212	chr7:22920060-22958923(+)	169	-26.8	20	0.7	0.85
>ssc-miR-214-3p	chr7:22920060-22958923(+)	140	-19.78	15	0.7333	0.8
>ssc-miR-214-3p	chr7:22920060-22958923(+)	145	-29.9	17	0.8824	0.9412
>ssc-miR-214-3p	chr7:22920060-22958923(+)	150	-22.74	19	0.6842	0.7368
>ssc-miR-214-3p	chr7:22920060-22958923(+)	151	-18.98	14	0.7857	0.7857
>ssc-miR-214-3p	chr7:22920060-22958923(+)	152	-18.7	17	0.7647	0.7647
>ssc-miR-214-3p	chr7:22920060-22958923(+)	153	-18.89	18	0.7222	0.7778
>ssc-miR-214-3p	chr7:22920060-22958923(+)	155	-21.21	18	0.7222	0.7222
>ssc-miR-214-3p	chr7:22920060-22958923(+)	158	-23.25	15	0.8667	0.8667
>ssc-miR-214-5p	chr7:22920060-22958923(+)	140	-26.52	17	0.8235	0.8824
>ssc-miR-214-5p	chr7:22920060-22958923(+)	143	-20.88	17	0.7059	0.8235
>ssc-miR-214-5p	chr7:22920060-22958923(+)	143	-22.75	21	0.619	0.8095
>ssc-miR-214-5p	chr7:22920060-22958923(+)	143	-22.95	21	0.619	0.8095
>ssc-miR-214-5p	chr7:22920060-22958923(+)	144	-24.45	19	0.7368	0.8421
>ssc-miR-214-5p	chr7:22920060-22958923(+)	151	-19.05	20	0.6	0.8
>ssc-miR-216	chr7:22920060-22958923(+)	144	-24.68	22	0.6818	0.7273
>ssc-miR-216	chr7:22920060-22958923(+)	147	-21.43	20	0.8	0.85
>ssc-miR-216	chr7:22920060-22958923(+)	148	-23.64	21	0.6667	0.8095
>ssc-miR-216	chr7:22920060-22958923(+)	153	-21.75	20	0.7	0.8
>ssc-miR-216	chr7:22920060-22958923(+)	159	-19.39	20	0.75	0.75
>ssc-miR-218	chr7:22920060-22958923(+)	157	-19.03	21	0.7619	0.7619
>ssc-miR-218-5p	chr7:22920060-22958923(+)	157	-19.03	21	0.7619	0.7619
>ssc-miR-218b	chr7:22920060-22958923(+)	162	-19.03	22	0.7727	0.7727
>ssc-miR-219a	chr7:22920060-22958923(+)	140	-21.56	19	0.6316	0.7368
>ssc-miR-219a	chr7:22920060-22958923(+)	143	-25.15	18	0.7222	0.8889
>ssc-miR-219a	chr7:22920060-22958923(+)	143	-26.35	20	0.75	0.85
>ssc-miR-219a	chr7:22920060-22958923(+)	148	-27.76	19	0.5789	0.8947
>ssc-miR-219a	chr7:22920060-22958923(+)	149	-18.96	16	0.75	0.875
>ssc-miR-22-3p	chr7:22920060-22958923(+)	141	-23.04	11	0.9091	1
>ssc-miR-22-3p	chr7:22920060-22958923(+)	143	-18.38	21	0.619	0.6667
>ssc-miR-22-3p	chr7:22920060-22958923(+)	144	-18.28	11	0.7273	0.9091
>ssc-miR-22-3p	chr7:22920060-22958923(+)	154	-20.48	13	0.7692	0.9231
>ssc-miR-22-3p	chr7:22920060-22958923(+)	156	-18.84	15	0.7333	0.8667
>ssc-miR-22-3p	chr7:22920060-22958923(+)	159	-20.89	16	0.8125	0.875
>ssc-miR-22-5p	chr7:22920060-22958923(+)	140	-18.14	19	0.7368	0.7895
>ssc-miR-22-5p	chr7:22920060-22958923(+)	142	-19.82	18	0.7778	0.8333
>ssc-miR-22-5p	chr7:22920060-22958923(+)	166	-21.1	19	0.7368	0.8947
>ssc-miR-221-3p	chr7:22920060-22958923(+)	144	-19.21	15	0.6667	0.9333
>ssc-miR-221-5p	chr7:22920060-22958923(+)	142	-23.57	19	0.7368	0.8947
>ssc-miR-221-5p	chr7:22920060-22958923(+)	144	-20.37	23	0.6087	0.8261
>ssc-miR-221-5p	chr7:22920060-22958923(+)	146	-19.49	23	0.5652	0.6957
>ssc-miR-221-5p	chr7:22920060-22958923(+)	155	-19.26	24	0.6667	0.7917
>ssc-miR-221-5p	chr7:22920060-22958923(+)	161	-20.89	26	0.8077	0.8077
>ssc-miR-222	chr7:22920060-22958923(+)	140	-21.13	19	0.7368	0.7895
>ssc-miR-222	chr7:22920060-22958923(+)	149	-19.88	20	0.65	0.8
>ssc-miR-222	chr7:22920060-22958923(+)	150	-24.09	21	0.619	0.8095
>ssc-miR-222	chr7:22920060-22958923(+)	173	-20.52	20	0.75	0.85
>ssc-miR-222	chr7:22920060-22958923(+)	173	-21.28	20	0.75	0.85
>ssc-miR-224	chr7:22920060-22958923(+)	152	-19.43	23	0.5652	0.7826
>ssc-miR-224	chr7:22920060-22958923(+)	153	-20.15	14	0.8571	0.8571
>ssc-miR-224	chr7:22920060-22958923(+)	153	-20.15	14	0.8571	0.8571
>ssc-miR-224	chr7:22920060-22958923(+)	168	-24.85	22	0.7727	0.7727
>ssc-miR-2320-5p	chr7:22920060-22958923(+)	140	-22.3	17	0.7059	0.8235
>ssc-miR-2320-5p	chr7:22920060-22958923(+)	141	-21.85	19	0.7368	0.8421
>ssc-miR-2320-5p	chr7:22920060-22958923(+)	142	-21.29	9	0.8889	0.8889
>ssc-miR-2320-5p	chr7:22920060-22958923(+)	145	-20.32	21	0.6667	0.7143
>ssc-miR-2320-5p	chr7:22920060-22958923(+)	145	-24.2	18	0.7222	0.8333
>ssc-miR-2320-5p	chr7:22920060-22958923(+)	147	-18.85	21	0.619	0.7143
>ssc-miR-2320-5p	chr7:22920060-22958923(+)	148	-19.25	20	0.7	0.75
>ssc-miR-2320-5p	chr7:22920060-22958923(+)	154	-24.78	19	0.7368	0.7368
>ssc-miR-2320-5p	chr7:22920060-22958923(+)	154	-32.49	24	0.7083	0.7083
>ssc-miR-2320-5p	chr7:22920060-22958923(+)	157	-23.57	18	0.7778	0.7778
>ssc-miR-2366	chr7:22920060-22958923(+)	143	-18.93	19	0.6842	0.7368
>ssc-miR-2366	chr7:22920060-22958923(+)	145	-22.41	8	1	1
>ssc-miR-2366	chr7:22920060-22958923(+)	145	-22.41	8	1	1
>ssc-miR-2366	chr7:22920060-22958923(+)	148	-26.92	19	0.6316	0.8421
>ssc-miR-2366	chr7:22920060-22958923(+)	151	-26.11	20	0.65	0.75
>ssc-miR-2366	chr7:22920060-22958923(+)	153	-23.49	16	0.75	0.75
>ssc-miR-23a	chr7:22920060-22958923(+)	146	-18.77	21	0.6667	0.8095
>ssc-miR-23a	chr7:22920060-22958923(+)	146	-21.45	17	0.8235	0.8824
>ssc-miR-23a	chr7:22920060-22958923(+)	157	-19.51	22	0.6818	0.8182
>ssc-miR-23b	chr7:22920060-22958923(+)	146	-21.45	17	0.8235	0.8824
>ssc-miR-24-1-5p	chr7:22920060-22958923(+)	141	-20	20	0.65	0.7
>ssc-miR-24-1-5p	chr7:22920060-22958923(+)	142	-21.74	22	0.7727	0.7727
>ssc-miR-24-1-5p	chr7:22920060-22958923(+)	154	-26.65	21	0.6667	0.8095
>ssc-miR-24-3p	chr7:22920060-22958923(+)	140	-20.76	18	0.6667	0.8333
>ssc-miR-24-3p	chr7:22920060-22958923(+)	140	-20.76	18	0.6667	0.8333
>ssc-miR-24-3p	chr7:22920060-22958923(+)	140	-21.07	15	0.6667	0.8667
>ssc-miR-24-3p	chr7:22920060-22958923(+)	141	-22.02	16	0.6875	0.8125
>ssc-miR-24-3p	chr7:22920060-22958923(+)	141	-22.26	14	0.7857	0.9286
>ssc-miR-24-3p	chr7:22920060-22958923(+)	145	-20.67	8	1	1
>ssc-miR-24-3p	chr7:22920060-22958923(+)	146	-19.69	21	0.7143	0.8095
>ssc-miR-24-3p	chr7:22920060-22958923(+)	146	-22.21	19	0.7368	0.7895
>ssc-miR-24-3p	chr7:22920060-22958923(+)	148	-21.69	18	0.7222	0.7222
>ssc-miR-24-3p	chr7:22920060-22958923(+)	149	-18.2	14	0.7857	0.8571
>ssc-miR-24-3p	chr7:22920060-22958923(+)	152	-22.05	22	0.7273	0.7273
>ssc-miR-24-3p	chr7:22920060-22958923(+)	153	-18.65	12	0.8333	0.9167
>ssc-miR-24-3p	chr7:22920060-22958923(+)	153	-18.65	12	0.8333	0.9167
>ssc-miR-24-3p	chr7:22920060-22958923(+)	158	-24.76	23	0.7391	0.7391
>ssc-miR-2411	chr7:22920060-22958923(+)	140	-19.23	19	0.6316	0.8947
>ssc-miR-26a	chr7:22920060-22958923(+)	148	-31	19	0.8421	0.9474
>ssc-miR-26b-3p	chr7:22920060-22958923(+)	144	-19	11	0.8182	0.8182
>ssc-miR-26b-3p	chr7:22920060-22958923(+)	147	-19.32	18	0.7778	0.8889
>ssc-miR-26b-3p	chr7:22920060-22958923(+)	155	-28.13	10	1	1
>ssc-miR-26b-3p	chr7:22920060-22958923(+)	162	-19.16	19	0.7368	0.8421
>ssc-miR-26b-3p	chr7:22920060-22958923(+)	162	-19.16	19	0.7368	0.8421
>ssc-miR-26b-5p	chr7:22920060-22958923(+)	144	-27.9	19	0.7895	0.9474
>ssc-miR-27a	chr7:22920060-22958923(+)	140	-19.59	11	0.8182	1
>ssc-miR-27a	chr7:22920060-22958923(+)	141	-19.5	18	0.7222	0.7778
>ssc-miR-27a	chr7:22920060-22958923(+)	163	-20.94	18	0.7778	0.7778
>ssc-miR-27b-3p	chr7:22920060-22958923(+)	141	-25.14	22	0.6818	0.7727
>ssc-miR-27b-3p	chr7:22920060-22958923(+)	159	-18.21	18	0.7222	0.7778
>ssc-miR-27b-5p	chr7:22920060-22958923(+)	151	-21.53	20	0.7	0.85
>ssc-miR-28-3p	chr7:22920060-22958923(+)	141	-27.22	17	0.8235	0.9412
>ssc-miR-28-5p	chr7:22920060-22958923(+)	140	-19.94	15	0.6667	0.8667
>ssc-miR-28-5p	chr7:22920060-22958923(+)	140	-20.23	19	0.7368	0.7895
>ssc-miR-28-5p	chr7:22920060-22958923(+)	143	-26.38	19	0.7895	0.8947
>ssc-miR-28-5p	chr7:22920060-22958923(+)	153	-18.7	15	0.8	0.8667
>ssc-miR-28-5p	chr7:22920060-22958923(+)	158	-22.56	23	0.6957	0.7826
>ssc-miR-296-3p	chr7:22920060-22958923(+)	141	-23.47	20	0.65	0.85
>ssc-miR-296-3p	chr7:22920060-22958923(+)	141	-23.77	15	0.8	0.8667
>ssc-miR-296-3p	chr7:22920060-22958923(+)	141	-29.15	18	0.6667	0.8333
>ssc-miR-296-3p	chr7:22920060-22958923(+)	142	-20.08	9	0.8889	0.8889
>ssc-miR-296-3p	chr7:22920060-22958923(+)	144	-23.07	19	0.7368	0.8421
>ssc-miR-296-3p	chr7:22920060-22958923(+)	145	-23.07	16	0.6875	0.875
>ssc-miR-296-3p	chr7:22920060-22958923(+)	148	-22.65	15	0.8	0.8667
>ssc-miR-296-3p	chr7:22920060-22958923(+)	154	-19.77	19	0.6316	0.8421
>ssc-miR-296-3p	chr7:22920060-22958923(+)	158	-21.3	19	0.7368	0.7895
>ssc-miR-296-3p	chr7:22920060-22958923(+)	163	-25.81	14	0.8571	0.9286
>ssc-miR-296-5p	chr7:22920060-22958923(+)	141	-18.42	12	0.75	0.75
>ssc-miR-296-5p	chr7:22920060-22958923(+)	141	-24.34	12	0.75	0.75
>ssc-miR-296-5p	chr7:22920060-22958923(+)	145	-18.73	8	1	1
>ssc-miR-296-5p	chr7:22920060-22958923(+)	145	-18.79	8	1	1
>ssc-miR-296-5p	chr7:22920060-22958923(+)	145	-20.84	17	0.7647	0.7647
>ssc-miR-296-5p	chr7:22920060-22958923(+)	147	-21.9	10	0.9	0.9
>ssc-miR-296-5p	chr7:22920060-22958923(+)	149	-27.79	12	0.8333	0.8333
>ssc-miR-296-5p	chr7:22920060-22958923(+)	154	-21.73	13	0.8462	0.8462
>ssc-miR-296-5p	chr7:22920060-22958923(+)	154	-23.94	17	0.7059	0.7647
>ssc-miR-296-5p	chr7:22920060-22958923(+)	154	-28.71	21	0.7143	0.7143
>ssc-miR-299	chr7:22920060-22958923(+)	156	-21.89	15	0.8667	0.9333
>ssc-miR-29a-3p	chr7:22920060-22958923(+)	145	-21.41	19	0.6842	0.7895
>ssc-miR-29a-3p	chr7:22920060-22958923(+)	156	-18.94	19	0.7368	0.7895
>ssc-miR-29a-3p	chr7:22920060-22958923(+)	159	-18.5	20	0.75	0.75
>ssc-miR-29b	chr7:22920060-22958923(+)	152	-18.94	15	0.6667	0.8667
>ssc-miR-29c	chr7:22920060-22958923(+)	156	-18.87	19	0.6316	0.7895
>ssc-miR-30a-3p	chr7:22920060-22958923(+)	155	-18.12	18	0.6667	0.7778
>ssc-miR-30a-3p	chr7:22920060-22958923(+)	155	-20.71	18	0.7778	0.8333
>ssc-miR-30b-3p	chr7:22920060-22958923(+)	140	-19.39	11	0.8182	1
>ssc-miR-30b-3p	chr7:22920060-22958923(+)	149	-19.29	16	0.75	0.875
>ssc-miR-30b-3p	chr7:22920060-22958923(+)	156	-22.11	13	0.9231	0.9231
>ssc-miR-30c-1-3p	chr7:22920060-22958923(+)	142	-20.4	17	0.6471	0.8235
>ssc-miR-30c-1-3p	chr7:22920060-22958923(+)	142	-21.35	12	0.9167	0.9167
>ssc-miR-30c-1-3p	chr7:22920060-22958923(+)	143	-19.6	10	0.8	0.9
>ssc-miR-30c-1-3p	chr7:22920060-22958923(+)	144	-20.22	20	0.7	0.85
>ssc-miR-30c-1-3p	chr7:22920060-22958923(+)	144	-20.22	20	0.7	0.85
>ssc-miR-30c-1-3p	chr7:22920060-22958923(+)	144	-22.6	14	0.7857	0.9286
>ssc-miR-30c-1-3p	chr7:22920060-22958923(+)	144	-24.75	18	0.6667	0.8889
>ssc-miR-30c-1-3p	chr7:22920060-22958923(+)	149	-19.79	16	0.75	0.875
>ssc-miR-30c-1-3p	chr7:22920060-22958923(+)	155	-21.02	10	1	1
>ssc-miR-30c-3p	chr7:22920060-22958923(+)	140	-20.27	13	0.8462	0.9231
>ssc-miR-30c-3p	chr7:22920060-22958923(+)	142	-18.96	24	0.5833	0.7083
>ssc-miR-30c-3p	chr7:22920060-22958923(+)	143	-19.56	16	0.75	0.875
>ssc-miR-30c-3p	chr7:22920060-22958923(+)	144	-18.78	18	0.6667	0.8333
>ssc-miR-30c-3p	chr7:22920060-22958923(+)	147	-20.32	10	0.9	0.9
>ssc-miR-30c-3p	chr7:22920060-22958923(+)	155	-31.1	21	0.7143	0.8571
>ssc-miR-30c-3p	chr7:22920060-22958923(+)	157	-20.24	21	0.7143	0.8095
>ssc-miR-30e-3p	chr7:22920060-22958923(+)	145	-18.4	8	1	1
>ssc-miR-30e-3p	chr7:22920060-22958923(+)	147	-19.52	17	0.7059	0.7647
>ssc-miR-30e-5p	chr7:22920060-22958923(+)	170	-19.14	21	0.8095	0.8571
>ssc-miR-31	chr7:22920060-22958923(+)	146	-19.96	20	0.7	0.8
>ssc-miR-31	chr7:22920060-22958923(+)	150	-22.26	22	0.6818	0.7273
>ssc-miR-31	chr7:22920060-22958923(+)	157	-20.13	12	0.9167	0.9167
>ssc-miR-31	chr7:22920060-22958923(+)	163	-22.37	14	0.8571	0.9286
>ssc-miR-320	chr7:22920060-22958923(+)	144	-23.65	20	0.7	0.8
>ssc-miR-320	chr7:22920060-22958923(+)	148	-31.53	21	0.7619	0.8571
>ssc-miR-320	chr7:22920060-22958923(+)	149	-22.77	20	0.55	0.75
>ssc-miR-320	chr7:22920060-22958923(+)	150	-23.89	27	0.6296	0.7037
>ssc-miR-320	chr7:22920060-22958923(+)	151	-26.9	20	0.75	0.8
>ssc-miR-320	chr7:22920060-22958923(+)	153	-18.44	20	0.55	0.8
>ssc-miR-323	chr7:22920060-22958923(+)	140	-27.39	19	0.6842	0.8421
>ssc-miR-324	chr7:22920060-22958923(+)	140	-23.88	18	0.6667	0.7778
>ssc-miR-324	chr7:22920060-22958923(+)	140	-24.55	21	0.619	0.7619
>ssc-miR-324	chr7:22920060-22958923(+)	155	-31.28	19	0.7895	0.8947
>ssc-miR-324	chr7:22920060-22958923(+)	158	-35.07	20	0.85	0.9
>ssc-miR-324	chr7:22920060-22958923(+)	158	-35.07	20	0.85	0.9
>ssc-miR-324	chr7:22920060-22958923(+)	165	-27.88	20	0.7	0.8
>ssc-miR-325	chr7:22920060-22958923(+)	152	-24.62	19	0.7368	0.9474
>ssc-miR-326	chr7:22920060-22958923(+)	140	-22.7	19	0.7368	0.7895
>ssc-miR-326	chr7:22920060-22958923(+)	140	-22.7	19	0.7368	0.7895
>ssc-miR-326	chr7:22920060-22958923(+)	141	-36.63	19	0.7368	0.8947
>ssc-miR-326	chr7:22920060-22958923(+)	146	-20.91	17	0.7059	0.8235
>ssc-miR-326	chr7:22920060-22958923(+)	147	-28.06	17	0.7647	0.8824
>ssc-miR-326	chr7:22920060-22958923(+)	147	-31.35	14	0.7857	0.9286
>ssc-miR-326	chr7:22920060-22958923(+)	147	-34.63	14	0.7857	0.9286
>ssc-miR-326	chr7:22920060-22958923(+)	148	-18.99	13	0.8462	0.8462
>ssc-miR-326	chr7:22920060-22958923(+)	149	-26.84	16	0.75	0.875
>ssc-miR-326	chr7:22920060-22958923(+)	149	-27.4	16	0.75	0.875
>ssc-miR-326	chr7:22920060-22958923(+)	153	-22.41	16	0.8125	0.875
>ssc-miR-326	chr7:22920060-22958923(+)	154	-23.91	17	0.7647	0.8824
>ssc-miR-326	chr7:22920060-22958923(+)	155	-27.55	10	1	1
>ssc-miR-328	chr7:22920060-22958923(+)	144	-28.75	19	0.7895	0.7895
>ssc-miR-328	chr7:22920060-22958923(+)	146	-28.02	18	0.7222	0.8889
>ssc-miR-328	chr7:22920060-22958923(+)	146	-30.79	21	0.7619	0.7619
>ssc-miR-328	chr7:22920060-22958923(+)	154	-28.68	16	0.8125	0.8125
>ssc-miR-328	chr7:22920060-22958923(+)	154	-28.68	16	0.8125	0.8125
>ssc-miR-330	chr7:22920060-22958923(+)	141	-19.59	15	0.8	0.8
>ssc-miR-330	chr7:22920060-22958923(+)	141	-21.45	19	0.6842	0.8947
>ssc-miR-330	chr7:22920060-22958923(+)	143	-20.33	19	0.6842	0.8421
>ssc-miR-330	chr7:22920060-22958923(+)	143	-21.06	20	0.7	0.75
>ssc-miR-330	chr7:22920060-22958923(+)	143	-22.02	22	0.7727	0.8182
>ssc-miR-330	chr7:22920060-22958923(+)	144	-24.1	17	0.7647	0.8235
>ssc-miR-330	chr7:22920060-22958923(+)	147	-18.22	10	0.9	0.9
>ssc-miR-330	chr7:22920060-22958923(+)	147	-21.15	20	0.65	0.8
>ssc-miR-330	chr7:22920060-22958923(+)	147	-23.34	20	0.65	0.85
>ssc-miR-330	chr7:22920060-22958923(+)	147	-23.88	20	0.7	0.8
>ssc-miR-330	chr7:22920060-22958923(+)	147	-24.98	20	0.6	0.9
>ssc-miR-330	chr7:22920060-22958923(+)	147	-29.16	25	0.68	0.76
>ssc-miR-330	chr7:22920060-22958923(+)	150	-20.59	21	0.6667	0.7619
>ssc-miR-330	chr7:22920060-22958923(+)	150	-25.71	17	0.7059	0.8824
>ssc-miR-330	chr7:22920060-22958923(+)	151	-27.5	22	0.6818	0.8636
>ssc-miR-330	chr7:22920060-22958923(+)	152	-26.76	21	0.6667	0.8571
>ssc-miR-330	chr7:22920060-22958923(+)	152	-27.68	19	0.6842	0.8421
>ssc-miR-330	chr7:22920060-22958923(+)	157	-25.9	20	0.65	0.75
>ssc-miR-330	chr7:22920060-22958923(+)	157	-29.4	14	0.8571	0.9286
>ssc-miR-330	chr7:22920060-22958923(+)	169	-36.81	20	0.75	0.95
>ssc-miR-331-3p	chr7:22920060-22958923(+)	140	-25.36	17	0.7647	0.8235
>ssc-miR-331-3p	chr7:22920060-22958923(+)	141	-24.54	17	0.7647	0.8235
>ssc-miR-331-3p	chr7:22920060-22958923(+)	141	-31.04	21	0.7143	0.8095
>ssc-miR-331-3p	chr7:22920060-22958923(+)	142	-25.38	19	0.6842	0.7895
>ssc-miR-331-3p	chr7:22920060-22958923(+)	142	-27.1	19	0.6842	0.7895
>ssc-miR-331-3p	chr7:22920060-22958923(+)	143	-22.34	12	0.8333	0.8333
>ssc-miR-331-3p	chr7:22920060-22958923(+)	145	-23.7	20	0.65	0.75
>ssc-miR-331-3p	chr7:22920060-22958923(+)	145	-24.37	20	0.65	0.75
>ssc-miR-331-3p	chr7:22920060-22958923(+)	146	-25.19	18	0.7778	0.8333
>ssc-miR-331-3p	chr7:22920060-22958923(+)	147	-21.42	10	0.9	0.9
>ssc-miR-331-3p	chr7:22920060-22958923(+)	147	-21.5	10	0.9	0.9
>ssc-miR-331-3p	chr7:22920060-22958923(+)	149	-24.72	16	0.6875	0.75
>ssc-miR-331-3p	chr7:22920060-22958923(+)	149	-27.52	16	0.6875	0.75
>ssc-miR-331-3p	chr7:22920060-22958923(+)	150	-31.45	19	0.7895	0.8421
>ssc-miR-331-3p	chr7:22920060-22958923(+)	152	-31.04	23	0.6957	0.7826
>ssc-miR-331-3p	chr7:22920060-22958923(+)	161	-31.03	18	0.7778	0.8333
>ssc-miR-331-5p	chr7:22920060-22958923(+)	144	-24.63	18	0.6667	0.8889
>ssc-miR-338	chr7:22920060-22958923(+)	140	-18.31	7	1	1
>ssc-miR-338	chr7:22920060-22958923(+)	143	-20.44	18	0.7222	0.8889
>ssc-miR-338	chr7:22920060-22958923(+)	148	-20.32	19	0.6316	0.6842
>ssc-miR-338	chr7:22920060-22958923(+)	148	-23.44	19	0.6316	0.8421
>ssc-miR-339	chr7:22920060-22958923(+)	140	-29.41	21	0.7143	0.7619
>ssc-miR-339	chr7:22920060-22958923(+)	141	-30.3	14	0.7857	0.9286
>ssc-miR-339	chr7:22920060-22958923(+)	141	-30.3	14	0.7857	0.9286
>ssc-miR-339	chr7:22920060-22958923(+)	142	-27.57	21	0.619	0.8095
>ssc-miR-339	chr7:22920060-22958923(+)	144	-18.94	11	0.8182	0.8182
>ssc-miR-339	chr7:22920060-22958923(+)	147	-21.53	16	0.75	0.75
>ssc-miR-339	chr7:22920060-22958923(+)	150	-23.91	19	0.6842	0.7368
>ssc-miR-339	chr7:22920060-22958923(+)	150	-26.78	18	0.7778	0.7778
>ssc-miR-339	chr7:22920060-22958923(+)	154	-23.59	20	0.7	0.75
>ssc-miR-339-3p	chr7:22920060-22958923(+)	140	-22.08	7	1	1
>ssc-miR-339-3p	chr7:22920060-22958923(+)	141	-21	18	0.7222	0.7222
>ssc-miR-339-3p	chr7:22920060-22958923(+)	141	-21	18	0.7222	0.7222
>ssc-miR-339-3p	chr7:22920060-22958923(+)	141	-23.66	18	0.7222	0.7778
>ssc-miR-339-3p	chr7:22920060-22958923(+)	144	-19.35	15	0.6667	0.7333
>ssc-miR-339-3p	chr7:22920060-22958923(+)	144	-20.56	17	0.7059	0.7059
>ssc-miR-339-3p	chr7:22920060-22958923(+)	145	-29.72	17	0.8235	0.8235
>ssc-miR-339-3p	chr7:22920060-22958923(+)	145	-29.72	17	0.8235	0.8235
>ssc-miR-339-3p	chr7:22920060-22958923(+)	147	-30.22	17	0.7647	0.8235
>ssc-miR-339-3p	chr7:22920060-22958923(+)	148	-29.45	15	0.7333	0.9333
>ssc-miR-339-3p	chr7:22920060-22958923(+)	152	-24.85	17	0.7647	0.7647
>ssc-miR-339-3p	chr7:22920060-22958923(+)	159	-21.38	18	0.7222	0.7778
>ssc-miR-339-3p	chr7:22920060-22958923(+)	159	-21.38	18	0.7222	0.7778
>ssc-miR-339-5p	chr7:22920060-22958923(+)	140	-29.41	21	0.7143	0.7619
>ssc-miR-339-5p	chr7:22920060-22958923(+)	141	-30.54	14	0.7857	0.9286
>ssc-miR-339-5p	chr7:22920060-22958923(+)	141	-30.54	14	0.7857	0.9286
>ssc-miR-339-5p	chr7:22920060-22958923(+)	142	-24.9	21	0.7143	0.8095
>ssc-miR-339-5p	chr7:22920060-22958923(+)	142	-27.57	21	0.619	0.8095
>ssc-miR-339-5p	chr7:22920060-22958923(+)	143	-21.23	19	0.7368	0.7895
>ssc-miR-339-5p	chr7:22920060-22958923(+)	143	-27.54	20	0.8	0.8
>ssc-miR-339-5p	chr7:22920060-22958923(+)	145	-21.23	22	0.6818	0.6818
>ssc-miR-339-5p	chr7:22920060-22958923(+)	147	-21.53	16	0.75	0.75
>ssc-miR-339-5p	chr7:22920060-22958923(+)	154	-23.59	20	0.7	0.75
>ssc-miR-339-5p	chr7:22920060-22958923(+)	154	-23.91	19	0.7368	0.7368
>ssc-miR-339-5p	chr7:22920060-22958923(+)	155	-26.78	19	0.7895	0.7895
>ssc-miR-33b-3p	chr7:22920060-22958923(+)	145	-20.18	8	1	1
>ssc-miR-33b-3p	chr7:22920060-22958923(+)	148	-27.07	19	0.6842	0.7895
>ssc-miR-342	chr7:22920060-22958923(+)	144	-18.1	14	0.7857	0.7857
>ssc-miR-342	chr7:22920060-22958923(+)	153	-28.02	27	0.7037	0.7778
>ssc-miR-342	chr7:22920060-22958923(+)	155	-18.66	10	1	1
>ssc-miR-342	chr7:22920060-22958923(+)	156	-19.11	17	0.7647	0.8235
>ssc-miR-345-3p	chr7:22920060-22958923(+)	142	-24.78	19	0.7895	0.8421
>ssc-miR-345-3p	chr7:22920060-22958923(+)	142	-24.78	19	0.7895	0.8421
>ssc-miR-345-5p	chr7:22920060-22958923(+)	142	-25.1	13	0.7692	0.9231
>ssc-miR-345-5p	chr7:22920060-22958923(+)	143	-23.69	18	0.8333	0.8333
>ssc-miR-345-5p	chr7:22920060-22958923(+)	143	-27.48	14	0.7857	0.8571
>ssc-miR-34a	chr7:22920060-22958923(+)	140	-21.65	19	0.7368	0.7895
>ssc-miR-34a	chr7:22920060-22958923(+)	141	-18.57	19	0.6316	0.6842
>ssc-miR-34a	chr7:22920060-22958923(+)	142	-19.09	18	0.6667	0.8889
>ssc-miR-34a	chr7:22920060-22958923(+)	142	-21.06	15	0.8	0.8667
>ssc-miR-34a	chr7:22920060-22958923(+)	142	-23.99	15	0.7333	0.9333
>ssc-miR-34a	chr7:22920060-22958923(+)	144	-19.67	20	0.65	0.7
>ssc-miR-34c	chr7:22920060-22958923(+)	140	-20.85	7	1	1
>ssc-miR-34c	chr7:22920060-22958923(+)	140	-20.91	24	0.7083	0.75
>ssc-miR-34c	chr7:22920060-22958923(+)	141	-19.11	12	0.75	0.75
>ssc-miR-34c	chr7:22920060-22958923(+)	143	-18.57	10	0.8	0.9
>ssc-miR-34c	chr7:22920060-22958923(+)	143	-21.72	20	0.75	0.85
>ssc-miR-34c	chr7:22920060-22958923(+)	149	-19.51	16	0.6875	0.75
>ssc-miR-361-3p	chr7:22920060-22958923(+)	141	-20.24	22	0.6364	0.8636
>ssc-miR-361-3p	chr7:22920060-22958923(+)	141	-23.09	17	0.7647	0.8235
>ssc-miR-361-3p	chr7:22920060-22958923(+)	141	-24.01	22	0.6364	0.8636
>ssc-miR-361-3p	chr7:22920060-22958923(+)	141	-24.01	22	0.6364	0.8636
>ssc-miR-361-3p	chr7:22920060-22958923(+)	142	-20.14	20	0.75	0.8
>ssc-miR-361-3p	chr7:22920060-22958923(+)	144	-24.81	24	0.625	0.7917
>ssc-miR-361-3p	chr7:22920060-22958923(+)	144	-29.3	21	0.7619	0.8095
>ssc-miR-361-3p	chr7:22920060-22958923(+)	145	-19.61	8	1	1
>ssc-miR-361-3p	chr7:22920060-22958923(+)	145	-23.52	18	0.7222	0.8333
>ssc-miR-361-3p	chr7:22920060-22958923(+)	145	-23.64	14	0.6429	0.9286
>ssc-miR-361-3p	chr7:22920060-22958923(+)	146	-22.29	18	0.7778	0.8333
>ssc-miR-361-3p	chr7:22920060-22958923(+)	148	-23.06	19	0.6316	0.8421
>ssc-miR-361-3p	chr7:22920060-22958923(+)	148	-24.67	21	0.6667	0.8095
>ssc-miR-361-3p	chr7:22920060-22958923(+)	149	-24.04	18	0.6667	0.7778
>ssc-miR-361-3p	chr7:22920060-22958923(+)	150	-19.08	19	0.6316	0.7895
>ssc-miR-361-3p	chr7:22920060-22958923(+)	150	-29.63	20	0.75	0.9
>ssc-miR-361-3p	chr7:22920060-22958923(+)	151	-20.18	21	0.619	0.7619
>ssc-miR-361-3p	chr7:22920060-22958923(+)	152	-25.51	17	0.7647	0.7647
>ssc-miR-361-3p	chr7:22920060-22958923(+)	152	-25.51	17	0.7647	0.7647
>ssc-miR-361-3p	chr7:22920060-22958923(+)	152	-26.54	21	0.5714	0.8095
>ssc-miR-361-3p	chr7:22920060-22958923(+)	153	-24.81	20	0.65	0.7
>ssc-miR-361-3p	chr7:22920060-22958923(+)	153	-26.02	16	0.75	0.9375
>ssc-miR-361-3p	chr7:22920060-22958923(+)	161	-29.27	16	0.75	0.875
>ssc-miR-362	chr7:22920060-22958923(+)	140	-19.95	24	0.6667	0.75
>ssc-miR-362	chr7:22920060-22958923(+)	140	-19.95	24	0.6667	0.75
>ssc-miR-362	chr7:22920060-22958923(+)	142	-20.37	13	0.7692	0.9231
>ssc-miR-362	chr7:22920060-22958923(+)	145	-20.61	22	0.6818	0.7273
>ssc-miR-362	chr7:22920060-22958923(+)	148	-20.57	18	0.7778	0.7778
>ssc-miR-362	chr7:22920060-22958923(+)	148	-25.19	26	0.6923	0.7692
>ssc-miR-362	chr7:22920060-22958923(+)	149	-18.56	25	0.6	0.72
>ssc-miR-362	chr7:22920060-22958923(+)	150	-25.5	23	0.6957	0.7391
>ssc-miR-362	chr7:22920060-22958923(+)	151	-20.96	14	0.7857	1
>ssc-miR-365-5p	chr7:22920060-22958923(+)	141	-24.1	18	0.6667	0.8333
>ssc-miR-365-5p	chr7:22920060-22958923(+)	143	-23.06	17	0.8235	0.8824
>ssc-miR-365-5p	chr7:22920060-22958923(+)	144	-18.33	21	0.6667	0.7619
>ssc-miR-365-5p	chr7:22920060-22958923(+)	144	-24.14	22	0.6818	0.7273
>ssc-miR-365-5p	chr7:22920060-22958923(+)	148	-24.96	22	0.6818	0.7727
>ssc-miR-365-5p	chr7:22920060-22958923(+)	153	-38.23	20	0.85	0.95
>ssc-miR-370	chr7:22920060-22958923(+)	140	-22.57	16	0.75	0.875
>ssc-miR-370	chr7:22920060-22958923(+)	141	-23.82	16	0.6875	0.8125
>ssc-miR-370	chr7:22920060-22958923(+)	143	-25.28	22	0.5455	0.7273
>ssc-miR-370	chr7:22920060-22958923(+)	150	-32.14	23	0.7391	0.7826
>ssc-miR-370	chr7:22920060-22958923(+)	157	-24.12	18	0.7778	0.7778
>ssc-miR-370	chr7:22920060-22958923(+)	158	-27.43	19	0.7368	0.7895
>ssc-miR-370	chr7:22920060-22958923(+)	166	-32.79	23	0.7826	0.7826
>ssc-miR-370	chr7:22920060-22958923(+)	167	-29.44	20	0.75	0.85
>ssc-miR-371-5p	chr7:22920060-22958923(+)	146	-21.15	18	0.6667	0.9444
>ssc-miR-371-5p	chr7:22920060-22958923(+)	155	-18.21	21	0.619	0.8095
>ssc-miR-376b	chr7:22920060-22958923(+)	150	-18.09	9	1	1
>ssc-miR-376b	chr7:22920060-22958923(+)	153	-18.22	16	0.75	0.9375
>ssc-miR-376c	chr7:22920060-22958923(+)	146	-22.44	28	0.6071	0.6786
>ssc-miR-376c	chr7:22920060-22958923(+)	160	-21.3	19	0.7368	0.8947
>ssc-miR-376c	chr7:22920060-22958923(+)	161	-18.49	19	0.7368	0.8421
>ssc-miR-378	chr7:22920060-22958923(+)	141	-25.58	19	0.7895	0.8421
>ssc-miR-378	chr7:22920060-22958923(+)	142	-19.99	17	0.7059	0.7647
>ssc-miR-378	chr7:22920060-22958923(+)	142	-24.04	17	0.7647	0.8824
>ssc-miR-378	chr7:22920060-22958923(+)	144	-18.72	22	0.6818	0.6818
>ssc-miR-378	chr7:22920060-22958923(+)	144	-20.76	19	0.5789	0.6842
>ssc-miR-378	chr7:22920060-22958923(+)	156	-22.39	17	0.7647	0.8235
>ssc-miR-378	chr7:22920060-22958923(+)	156	-22.39	17	0.7647	0.8235
>ssc-miR-378	chr7:22920060-22958923(+)	158	-25.06	21	0.7619	0.7619
>ssc-miR-378b-3p	chr7:22920060-22958923(+)	142	-19.45	17	0.7059	0.7647
>ssc-miR-378b-3p	chr7:22920060-22958923(+)	142	-24.04	17	0.7647	0.8824
>ssc-miR-378b-3p	chr7:22920060-22958923(+)	144	-18.59	22	0.6818	0.6818
>ssc-miR-378b-3p	chr7:22920060-22958923(+)	156	-20.59	17	0.7647	0.8235
>ssc-miR-378b-3p	chr7:22920060-22958923(+)	156	-20.59	17	0.7647	0.8235
>ssc-miR-378b-3p	chr7:22920060-22958923(+)	156	-21.29	19	0.7895	0.7895
>ssc-miR-381-5p	chr7:22920060-22958923(+)	140	-18.82	15	0.7333	0.8
>ssc-miR-381-5p	chr7:22920060-22958923(+)	140	-26.48	22	0.5455	0.8182
>ssc-miR-381-5p	chr7:22920060-22958923(+)	158	-24.88	21	0.6667	0.8095
>ssc-miR-382	chr7:22920060-22958923(+)	142	-18.29	20	0.6	0.85
>ssc-miR-382	chr7:22920060-22958923(+)	144	-21.7	17	0.7059	0.8824
>ssc-miR-383	chr7:22920060-22958923(+)	140	-19.04	14	0.7857	0.8571
>ssc-miR-383	chr7:22920060-22958923(+)	142	-25.22	17	0.7647	0.8824
>ssc-miR-383	chr7:22920060-22958923(+)	143	-19.68	18	0.6111	0.6667
>ssc-miR-383	chr7:22920060-22958923(+)	154	-21.59	17	0.7059	0.7647
>ssc-miR-383	chr7:22920060-22958923(+)	158	-23.34	17	0.7059	0.8235
>ssc-miR-383	chr7:22920060-22958923(+)	158	-25.71	17	0.7059	0.8235
>ssc-miR-383	chr7:22920060-22958923(+)	158	-25.71	17	0.7059	0.8235
>ssc-miR-383	chr7:22920060-22958923(+)	158	-26.73	17	0.7059	0.8235
>ssc-miR-383	chr7:22920060-22958923(+)	162	-18.23	17	0.7647	0.8235
>ssc-miR-423-3p	chr7:22920060-22958923(+)	140	-37.46	22	0.7727	0.8636
>ssc-miR-423-3p	chr7:22920060-22958923(+)	145	-26.78	18	0.7222	0.8333
>ssc-miR-423-3p	chr7:22920060-22958923(+)	146	-21	9	0.8889	1
>ssc-miR-423-3p	chr7:22920060-22958923(+)	150	-29.97	23	0.7391	0.7826
>ssc-miR-423-5p	chr7:22920060-22958923(+)	140	-21.29	7	1	1
>ssc-miR-423-5p	chr7:22920060-22958923(+)	140	-21.29	7	1	1
>ssc-miR-423-5p	chr7:22920060-22958923(+)	140	-25.31	21	0.6667	0.8571
>ssc-miR-423-5p	chr7:22920060-22958923(+)	144	-26.73	21	0.6667	0.9048
>ssc-miR-423-5p	chr7:22920060-22958923(+)	145	-21.2	20	0.6	0.65
>ssc-miR-423-5p	chr7:22920060-22958923(+)	145	-24.39	18	0.7222	0.8333
>ssc-miR-423-5p	chr7:22920060-22958923(+)	145	-25.22	20	0.75	0.8
>ssc-miR-423-5p	chr7:22920060-22958923(+)	148	-27.26	19	0.7895	0.8421
>ssc-miR-423-5p	chr7:22920060-22958923(+)	149	-18.76	18	0.7222	0.7222
>ssc-miR-423-5p	chr7:22920060-22958923(+)	149	-18.76	18	0.7222	0.7222
>ssc-miR-423-5p	chr7:22920060-22958923(+)	149	-27.12	20	0.75	0.85
>ssc-miR-423-5p	chr7:22920060-22958923(+)	153	-24.76	20	0.6	0.9
>ssc-miR-423-5p	chr7:22920060-22958923(+)	157	-29.33	20	0.75	0.8
>ssc-miR-423-5p	chr7:22920060-22958923(+)	170	-28.32	17	0.7647	0.9412
>ssc-miR-425-3p	chr7:22920060-22958923(+)	145	-21.79	20	0.75	0.8
>ssc-miR-425-3p	chr7:22920060-22958923(+)	148	-21.65	19	0.7895	0.8421
>ssc-miR-429	chr7:22920060-22958923(+)	166	-23.09	19	0.8421	0.9474
>ssc-miR-432-3p	chr7:22920060-22958923(+)	140	-24.27	17	0.7059	0.8235
>ssc-miR-432-3p	chr7:22920060-22958923(+)	140	-25.88	17	0.7059	0.8235
>ssc-miR-432-5p	chr7:22920060-22958923(+)	141	-22.89	22	0.6818	0.7727
>ssc-miR-432-5p	chr7:22920060-22958923(+)	142	-20.2	17	0.6471	0.8235
>ssc-miR-432-5p	chr7:22920060-22958923(+)	145	-20.09	18	0.7222	0.8333
>ssc-miR-432-5p	chr7:22920060-22958923(+)	147	-29.23	19	0.8421	0.8947
>ssc-miR-432-5p	chr7:22920060-22958923(+)	150	-29.31	19	0.6842	0.8947
>ssc-miR-4331-3p	chr7:22920060-22958923(+)	141	-24.32	16	0.625	0.875
>ssc-miR-4331-3p	chr7:22920060-22958923(+)	142	-26.8	12	0.8333	1
>ssc-miR-4331-3p	chr7:22920060-22958923(+)	143	-20.74	20	0.6	0.85
>ssc-miR-4331-3p	chr7:22920060-22958923(+)	143	-22.12	17	0.7647	0.7647
>ssc-miR-4331-3p	chr7:22920060-22958923(+)	147	-20.37	20	0.65	0.85
>ssc-miR-4331-3p	chr7:22920060-22958923(+)	149	-34.26	17	0.9412	0.9412
>ssc-miR-4331-3p	chr7:22920060-22958923(+)	149	-34.26	17	0.9412	0.9412
>ssc-miR-4331-3p	chr7:22920060-22958923(+)	149	-34.26	17	0.9412	0.9412
>ssc-miR-4331-3p	chr7:22920060-22958923(+)	151	-25.14	16	0.8125	0.9375
>ssc-miR-4331-3p	chr7:22920060-22958923(+)	151	-36.47	19	0.8947	0.8947
>ssc-miR-4331-3p	chr7:22920060-22958923(+)	152	-25.21	19	0.6316	0.7368
>ssc-miR-4331-3p	chr7:22920060-22958923(+)	152	-33.45	20	0.85	0.9
>ssc-miR-4331-3p	chr7:22920060-22958923(+)	154	-36.16	18	0.9444	0.9444
>ssc-miR-4331-3p	chr7:22920060-22958923(+)	158	-36.29	17	0.9412	0.9412
>ssc-miR-4331-3p	chr7:22920060-22958923(+)	159	-28.46	20	0.8	0.85
>ssc-miR-4331-3p	chr7:22920060-22958923(+)	159	-38.98	18	0.8889	0.9444
>ssc-miR-4331-3p	chr7:22920060-22958923(+)	163	-39.9	18	0.9444	0.9444
>ssc-miR-4331-3p	chr7:22920060-22958923(+)	168	-24.11	19	0.6842	0.8947
>ssc-miR-4331-3p	chr7:22920060-22958923(+)	184	-38.72	19	0.8947	0.8947
>ssc-miR-4331-3p	chr7:22920060-22958923(+)	184	-40.58	19	0.8947	0.8947
>ssc-miR-4331-3p	chr7:22920060-22958923(+)	186	-38.29	17	0.9412	1
>ssc-miR-4331-3p	chr7:22920060-22958923(+)	187	-38.5	18	0.8889	1
>ssc-miR-4331-3p	chr7:22920060-22958923(+)	191	-43.68	18	0.9444	1
>ssc-miR-4331-3p	chr7:22920060-22958923(+)	200	-48.63	19	1	1
>ssc-miR-4331-3p	chr7:22920060-22958923(+)	200	-49.15	19	1	1
>ssc-miR-4331-5p	chr7:22920060-22958923(+)	140	-24.9	19	0.6316	0.7368
>ssc-miR-4331-5p	chr7:22920060-22958923(+)	147	-22.3	20	0.65	0.7
>ssc-miR-4331-5p	chr7:22920060-22958923(+)	148	-26.14	15	0.9333	0.9333
>ssc-miR-4331-5p	chr7:22920060-22958923(+)	160	-35.08	19	0.8947	0.8947
>ssc-miR-4334-3p	chr7:22920060-22958923(+)	141	-27.57	20	0.65	0.8
>ssc-miR-4334-3p	chr7:22920060-22958923(+)	141	-28.95	14	0.7857	0.9286
>ssc-miR-4334-3p	chr7:22920060-22958923(+)	141	-28.95	14	0.7857	0.9286
>ssc-miR-4334-3p	chr7:22920060-22958923(+)	144	-18.8	11	0.8182	0.8182
>ssc-miR-4334-3p	chr7:22920060-22958923(+)	146	-26.24	9	0.8889	1
>ssc-miR-4334-3p	chr7:22920060-22958923(+)	147	-21.53	16	0.75	0.75
>ssc-miR-4334-3p	chr7:22920060-22958923(+)	147	-23.05	16	0.75	0.75
>ssc-miR-4334-3p	chr7:22920060-22958923(+)	149	-23.59	19	0.6842	0.7368
>ssc-miR-4334-5p	chr7:22920060-22958923(+)	140	-20.94	15	0.6667	0.8667
>ssc-miR-4334-5p	chr7:22920060-22958923(+)	140	-24.57	14	0.7857	0.8571
>ssc-miR-4334-5p	chr7:22920060-22958923(+)	142	-18.65	9	0.8889	0.8889
>ssc-miR-4334-5p	chr7:22920060-22958923(+)	142	-22.58	16	0.625	0.8125
>ssc-miR-4334-5p	chr7:22920060-22958923(+)	142	-22.58	16	0.625	0.8125
>ssc-miR-4334-5p	chr7:22920060-22958923(+)	142	-26.47	15	0.8	0.8667
>ssc-miR-4334-5p	chr7:22920060-22958923(+)	142	-26.47	15	0.8	0.8667
>ssc-miR-4334-5p	chr7:22920060-22958923(+)	143	-18.9	16	0.625	0.8125
>ssc-miR-4334-5p	chr7:22920060-22958923(+)	144	-24.15	15	0.6	0.8
>ssc-miR-4334-5p	chr7:22920060-22958923(+)	145	-20.38	14	0.7857	0.7857
>ssc-miR-4334-5p	chr7:22920060-22958923(+)	151	-21.62	12	0.9167	0.9167
>ssc-miR-4334-5p	chr7:22920060-22958923(+)	152	-23.17	17	0.7059	0.8235
>ssc-miR-4334-5p	chr7:22920060-22958923(+)	152	-24.23	17	0.7059	0.8235
>ssc-miR-4334-5p	chr7:22920060-22958923(+)	155	-21.99	16	0.75	0.875
>ssc-miR-4334-5p	chr7:22920060-22958923(+)	157	-20.78	16	0.6875	0.875
>ssc-miR-4335	chr7:22920060-22958923(+)	141	-29.02	14	0.7857	0.9286
>ssc-miR-4335	chr7:22920060-22958923(+)	141	-29.02	14	0.7857	0.9286
>ssc-miR-4335	chr7:22920060-22958923(+)	146	-22.83	17	0.7059	0.8235
>ssc-miR-4335	chr7:22920060-22958923(+)	148	-22.27	20	0.7	0.75
>ssc-miR-4335	chr7:22920060-22958923(+)	149	-22.46	18	0.7222	0.7222
>ssc-miR-4335	chr7:22920060-22958923(+)	150	-31.66	16	0.75	0.9375
>ssc-miR-4335	chr7:22920060-22958923(+)	151	-23.96	16	0.75	0.8125
>ssc-miR-4335	chr7:22920060-22958923(+)	154	-34.6	16	0.8125	0.9375
>ssc-miR-4335	chr7:22920060-22958923(+)	157	-27.48	21	0.6667	0.8095
>ssc-miR-4335	chr7:22920060-22958923(+)	163	-28.72	16	0.875	0.875
>ssc-miR-4335	chr7:22920060-22958923(+)	165	-30.28	16	0.8125	0.875
>ssc-miR-4335	chr7:22920060-22958923(+)	168	-34.19	17	0.8824	0.8824
>ssc-miR-4337	chr7:22920060-22958923(+)	162	-24.47	22	0.7273	0.8182
>ssc-miR-4338	chr7:22920060-22958923(+)	147	-18.29	18	0.6667	0.8333
>ssc-miR-4338	chr7:22920060-22958923(+)	158	-19.08	18	0.8333	0.8333
>ssc-miR-4338	chr7:22920060-22958923(+)	168	-18.9	19	0.7895	0.7895
>ssc-miR-4339	chr7:22920060-22958923(+)	141	-31.01	23	0.6522	0.8261
>ssc-miR-4339	chr7:22920060-22958923(+)	144	-28.75	22	0.6818	0.8182
>ssc-miR-4339	chr7:22920060-22958923(+)	144	-28.75	22	0.6818	0.8182
>ssc-miR-4339	chr7:22920060-22958923(+)	146	-25.25	19	0.7368	0.7895
>ssc-miR-4339	chr7:22920060-22958923(+)	152	-23.59	23	0.6957	0.6957
>ssc-miR-4339	chr7:22920060-22958923(+)	152	-23.59	23	0.6957	0.6957
>ssc-miR-4339	chr7:22920060-22958923(+)	155	-21.18	10	1	1
>ssc-miR-4339	chr7:22920060-22958923(+)	156	-29.75	21	0.8095	0.8095
>ssc-miR-4339	chr7:22920060-22958923(+)	168	-36.76	24	0.75	0.7917
>ssc-miR-450b-3p	chr7:22920060-22958923(+)	145	-18.7	22	0.7273	0.7727
>ssc-miR-450b-3p	chr7:22920060-22958923(+)	147	-22.02	17	0.7647	0.8235
>ssc-miR-450b-3p	chr7:22920060-22958923(+)	149	-19.92	18	0.7222	0.8889
>ssc-miR-450b-3p	chr7:22920060-22958923(+)	152	-18.59	18	0.6667	0.8333
>ssc-miR-450b-3p	chr7:22920060-22958923(+)	153	-18.28	18	0.6667	0.8333
>ssc-miR-450b-3p	chr7:22920060-22958923(+)	154	-20.6	13	0.7692	0.9231
>ssc-miR-450b-3p	chr7:22920060-22958923(+)	162	-21.92	19	0.7895	0.7895
>ssc-miR-450b-5p	chr7:22920060-22958923(+)	143	-18.26	23	0.6522	0.7391
>ssc-miR-450c-3p	chr7:22920060-22958923(+)	140	-19.55	17	0.8235	0.8824
>ssc-miR-450c-3p	chr7:22920060-22958923(+)	143	-19.1	14	0.7143	0.9286
>ssc-miR-450c-3p	chr7:22920060-22958923(+)	163	-18.13	20	0.75	0.8
>ssc-miR-454	chr7:22920060-22958923(+)	142	-18.02	21	0.8095	0.8095
>ssc-miR-455-3p	chr7:22920060-22958923(+)	160	-21.44	19	0.7895	0.8421
>ssc-miR-484	chr7:22920060-22958923(+)	140	-25.89	17	0.7059	0.8235
>ssc-miR-484	chr7:22920060-22958923(+)	144	-32.41	19	0.7368	0.8421
>ssc-miR-484	chr7:22920060-22958923(+)	145	-21.94	18	0.6667	0.7222
>ssc-miR-484	chr7:22920060-22958923(+)	145	-22.97	18	0.7222	0.8333
>ssc-miR-484	chr7:22920060-22958923(+)	145	-22.99	21	0.619	0.7143
>ssc-miR-484	chr7:22920060-22958923(+)	145	-29.48	19	0.7368	0.7895
>ssc-miR-484	chr7:22920060-22958923(+)	145	-29.72	16	0.875	0.875
>ssc-miR-484	chr7:22920060-22958923(+)	145	-34.07	18	0.7222	0.8333
>ssc-miR-484	chr7:22920060-22958923(+)	147	-19.48	19	0.7368	0.7368
>ssc-miR-484	chr7:22920060-22958923(+)	149	-25.95	18	0.6667	0.7778
>ssc-miR-484	chr7:22920060-22958923(+)	149	-28.33	14	0.7857	0.8571
>ssc-miR-484	chr7:22920060-22958923(+)	150	-30.13	17	0.7647	0.8235
>ssc-miR-484	chr7:22920060-22958923(+)	153	-31.63	18	0.7778	0.8889
>ssc-miR-484	chr7:22920060-22958923(+)	153	-31.63	18	0.7778	0.8889
>ssc-miR-486	chr7:22920060-22958923(+)	140	-29.53	19	0.6842	0.8421
>ssc-miR-486	chr7:22920060-22958923(+)	141	-21.12	14	0.7857	0.9286
>ssc-miR-486	chr7:22920060-22958923(+)	155	-22.43	16	0.8125	0.8125
>ssc-miR-490	chr7:22920060-22958923(+)	141	-21.63	17	0.7647	0.8235
>ssc-miR-490	chr7:22920060-22958923(+)	142	-18.66	13	0.7692	0.9231
>ssc-miR-490	chr7:22920060-22958923(+)	144	-19.3	20	0.75	0.8
>ssc-miR-490	chr7:22920060-22958923(+)	147	-24.87	16	0.8125	0.875
>ssc-miR-490	chr7:22920060-22958923(+)	147	-24.88	16	0.8125	0.875
>ssc-miR-490	chr7:22920060-22958923(+)	159	-21.45	18	0.6667	0.8333
>ssc-miR-490	chr7:22920060-22958923(+)	159	-33.13	19	0.8421	0.8947
>ssc-miR-490	chr7:22920060-22958923(+)	160	-23.03	18	0.7778	0.8333
>ssc-miR-490	chr7:22920060-22958923(+)	164	-26.11	19	0.7895	0.8947
>ssc-miR-490-3p	chr7:22920060-22958923(+)	141	-21.63	17	0.7647	0.8235
>ssc-miR-490-3p	chr7:22920060-22958923(+)	142	-18.66	13	0.7692	0.9231
>ssc-miR-490-3p	chr7:22920060-22958923(+)	144	-19.3	20	0.75	0.8
>ssc-miR-490-3p	chr7:22920060-22958923(+)	147	-24.87	16	0.8125	0.875
>ssc-miR-490-3p	chr7:22920060-22958923(+)	147	-24.88	16	0.8125	0.875
>ssc-miR-490-3p	chr7:22920060-22958923(+)	159	-21.45	18	0.6667	0.8333
>ssc-miR-490-3p	chr7:22920060-22958923(+)	159	-33.13	19	0.8421	0.8947
>ssc-miR-490-3p	chr7:22920060-22958923(+)	160	-23.03	18	0.7778	0.8333
>ssc-miR-490-3p	chr7:22920060-22958923(+)	164	-26.11	19	0.7895	0.8947
>ssc-miR-490-5p	chr7:22920060-22958923(+)	140	-21.39	18	0.7222	0.8889
>ssc-miR-490-5p	chr7:22920060-22958923(+)	143	-25.99	18	0.7222	0.8889
>ssc-miR-490-5p	chr7:22920060-22958923(+)	146	-25.72	17	0.8235	0.8824
>ssc-miR-491	chr7:22920060-22958923(+)	140	-21	7	1	1
>ssc-miR-491	chr7:22920060-22958923(+)	142	-21.27	9	0.8889	0.8889
>ssc-miR-491	chr7:22920060-22958923(+)	142	-21.27	9	0.8889	0.8889
>ssc-miR-491	chr7:22920060-22958923(+)	143	-21.61	20	0.65	0.8
>ssc-miR-491	chr7:22920060-22958923(+)	151	-20.25	14	0.7857	0.7857
>ssc-miR-491	chr7:22920060-22958923(+)	167	-28.13	18	0.7778	0.8333
>ssc-miR-493-3p	chr7:22920060-22958923(+)	142	-18.62	19	0.6842	0.7895
>ssc-miR-493-3p	chr7:22920060-22958923(+)	144	-20.72	19	0.7368	0.8421
>ssc-miR-493-3p	chr7:22920060-22958923(+)	145	-21.38	23	0.6522	0.6957
>ssc-miR-493-3p	chr7:22920060-22958923(+)	145	-21.38	23	0.6522	0.6957
>ssc-miR-493-3p	chr7:22920060-22958923(+)	147	-18.17	19	0.7368	0.7368
>ssc-miR-493-3p	chr7:22920060-22958923(+)	150	-23.48	16	0.8125	0.875
>ssc-miR-493-3p	chr7:22920060-22958923(+)	151	-19.62	18	0.6667	0.7222
>ssc-miR-493-5p	chr7:22920060-22958923(+)	144	-24.5	18	0.7222	0.9444
>ssc-miR-493-5p	chr7:22920060-22958923(+)	150	-25.1	13	0.8462	1
>ssc-miR-493-5p	chr7:22920060-22958923(+)	150	-25.1	13	0.8462	1
>ssc-miR-497	chr7:22920060-22958923(+)	140	-18.15	7	1	1
>ssc-miR-497	chr7:22920060-22958923(+)	143	-20.11	18	0.6111	0.6667
>ssc-miR-499-3p	chr7:22920060-22958923(+)	141	-20.16	12	0.8333	0.9167
>ssc-miR-499-3p	chr7:22920060-22958923(+)	142	-21.01	22	0.7727	0.8182
>ssc-miR-499-3p	chr7:22920060-22958923(+)	159	-19.4	21	0.7143	0.7619
>ssc-miR-499-5p	chr7:22920060-22958923(+)	167	-22.05	18	0.7778	0.8333
>ssc-miR-500-3p	chr7:22920060-22958923(+)	143	-19.12	16	0.6875	0.75
>ssc-miR-500-3p	chr7:22920060-22958923(+)	147	-25.65	14	0.7857	0.9286
>ssc-miR-500-3p	chr7:22920060-22958923(+)	147	-25.65	14	0.7857	0.9286
>ssc-miR-500-3p	chr7:22920060-22958923(+)	148	-18.33	18	0.7222	0.7222
>ssc-miR-500-5p	chr7:22920060-22958923(+)	140	-19.11	20	0.6	0.85
>ssc-miR-500-5p	chr7:22920060-22958923(+)	142	-19.01	15	0.8	0.8667
>ssc-miR-500-5p	chr7:22920060-22958923(+)	143	-22.54	19	0.6316	0.8947
>ssc-miR-500-5p	chr7:22920060-22958923(+)	143	-23.19	21	0.6667	0.7619
>ssc-miR-500-5p	chr7:22920060-22958923(+)	144	-18.19	19	0.7895	0.7895
>ssc-miR-500-5p	chr7:22920060-22958923(+)	147	-20.26	16	0.8125	0.875
>ssc-miR-500-5p	chr7:22920060-22958923(+)	148	-24.87	20	0.7	0.85
>ssc-miR-500-5p	chr7:22920060-22958923(+)	151	-20.5	24	0.6667	0.7083
>ssc-miR-503	chr7:22920060-22958923(+)	140	-19.9	20	0.65	0.8
>ssc-miR-503	chr7:22920060-22958923(+)	140	-23.26	22	0.6364	0.7273
>ssc-miR-503	chr7:22920060-22958923(+)	145	-24.07	20	0.65	0.75
>ssc-miR-503	chr7:22920060-22958923(+)	151	-20.46	18	0.7222	0.8333
>ssc-miR-503	chr7:22920060-22958923(+)	155	-24.78	22	0.7273	0.7273
>ssc-miR-503	chr7:22920060-22958923(+)	176	-32.35	19	0.8421	0.8421
>ssc-miR-504	chr7:22920060-22958923(+)	140	-21.74	17	0.7059	0.8235
>ssc-miR-504	chr7:22920060-22958923(+)	141	-26.56	16	0.75	0.9375
>ssc-miR-504	chr7:22920060-22958923(+)	141	-27.96	18	0.7778	0.8889
>ssc-miR-504	chr7:22920060-22958923(+)	142	-24.37	20	0.6	0.85
>ssc-miR-504	chr7:22920060-22958923(+)	149	-20.26	20	0.6	0.7
>ssc-miR-504	chr7:22920060-22958923(+)	149	-28.55	18	0.7222	0.8889
>ssc-miR-504	chr7:22920060-22958923(+)	150	-18.84	9	1	1
>ssc-miR-504	chr7:22920060-22958923(+)	153	-25.98	20	0.65	0.85
>ssc-miR-504	chr7:22920060-22958923(+)	153	-25.98	20	0.65	0.85
>ssc-miR-504	chr7:22920060-22958923(+)	162	-20.15	19	0.7895	0.7895
>ssc-miR-532-3p	chr7:22920060-22958923(+)	144	-22.18	19	0.6842	0.6842
>ssc-miR-532-3p	chr7:22920060-22958923(+)	146	-32.94	21	0.8095	0.8571
>ssc-miR-532-3p	chr7:22920060-22958923(+)	150	-21.76	18	0.7222	0.7778
>ssc-miR-532-3p	chr7:22920060-22958923(+)	160	-22.57	15	0.8	0.8667
>ssc-miR-532-3p	chr7:22920060-22958923(+)	160	-28.53	19	0.7368	0.7368
>ssc-miR-532-5p	chr7:22920060-22958923(+)	140	-22.66	18	0.7778	0.8333
>ssc-miR-532-5p	chr7:22920060-22958923(+)	151	-20.07	17	0.8235	0.8235
>ssc-miR-532-5p	chr7:22920060-22958923(+)	154	-22.87	15	0.8	0.8667
>ssc-miR-542-5p	chr7:22920060-22958923(+)	141	-18.77	16	0.75	0.75
>ssc-miR-542-5p	chr7:22920060-22958923(+)	141	-25.49	20	0.65	0.85
>ssc-miR-542-5p	chr7:22920060-22958923(+)	142	-22.84	17	0.7647	0.8824
>ssc-miR-542-5p	chr7:22920060-22958923(+)	145	-23.18	17	0.8235	0.8235
>ssc-miR-542-5p	chr7:22920060-22958923(+)	152	-24.96	17	0.8235	0.8824
>ssc-miR-542-5p	chr7:22920060-22958923(+)	153	-29.09	18	0.7778	0.8889
>ssc-miR-551a	chr7:22920060-22958923(+)	146	-22.86	15	0.7333	0.8
>ssc-miR-615	chr7:22920060-22958923(+)	150	-23.62	20	0.65	0.75
>ssc-miR-615	chr7:22920060-22958923(+)	151	-23.39	16	0.75	0.8125
>ssc-miR-615	chr7:22920060-22958923(+)	153	-22.3	14	0.8571	0.8571
>ssc-miR-615	chr7:22920060-22958923(+)	155	-25.01	16	0.8125	0.8125
>ssc-miR-628-3p	chr7:22920060-22958923(+)	145	-18.23	20	0.6	0.8
>ssc-miR-628-3p	chr7:22920060-22958923(+)	145	-20.92	18	0.6667	0.8889
>ssc-miR-652	chr7:22920060-22958923(+)	140	-18.76	7	1	1
>ssc-miR-652	chr7:22920060-22958923(+)	140	-18.76	7	1	1
>ssc-miR-652	chr7:22920060-22958923(+)	141	-24.84	20	0.6	0.75
>ssc-miR-652	chr7:22920060-22958923(+)	141	-24.84	20	0.6	0.75
>ssc-miR-652	chr7:22920060-22958923(+)	143	-19.39	23	0.6522	0.7391
>ssc-miR-652	chr7:22920060-22958923(+)	143	-24.88	18	0.7778	0.8333
>ssc-miR-652	chr7:22920060-22958923(+)	146	-23.23	23	0.6087	0.6957
>ssc-miR-652	chr7:22920060-22958923(+)	146	-26.79	25	0.68	0.8
>ssc-miR-6529	chr7:22920060-22958923(+)	141	-21.55	12	0.8333	0.9167
>ssc-miR-6529	chr7:22920060-22958923(+)	141	-23.02	18	0.7222	0.7778
>ssc-miR-6529	chr7:22920060-22958923(+)	144	-18.5	19	0.7368	0.8421
>ssc-miR-660	chr7:22920060-22958923(+)	140	-22.86	19	0.6842	0.8421
>ssc-miR-660	chr7:22920060-22958923(+)	145	-23.03	12	0.8333	1
>ssc-miR-660	chr7:22920060-22958923(+)	152	-19.77	19	0.6842	0.7895
>ssc-miR-660	chr7:22920060-22958923(+)	158	-19.27	19	0.7368	0.7895
>ssc-miR-664-3p	chr7:22920060-22958923(+)	143	-22.59	16	0.75	0.875
>ssc-miR-664-3p	chr7:22920060-22958923(+)	144	-19.27	19	0.7368	0.8421
>ssc-miR-664-5p	chr7:22920060-22958923(+)	141	-21.52	20	0.6	0.6
>ssc-miR-664-5p	chr7:22920060-22958923(+)	142	-19.26	19	0.6316	0.8421
>ssc-miR-664-5p	chr7:22920060-22958923(+)	144	-23.03	19	0.7368	0.8421
>ssc-miR-664-5p	chr7:22920060-22958923(+)	144	-23.42	15	0.7333	0.8667
>ssc-miR-664-5p	chr7:22920060-22958923(+)	145	-21.46	20	0.6	0.8
>ssc-miR-664-5p	chr7:22920060-22958923(+)	147	-18.37	20	0.6	0.75
>ssc-miR-664-5p	chr7:22920060-22958923(+)	147	-21.68	10	0.9	0.9
>ssc-miR-664-5p	chr7:22920060-22958923(+)	148	-21.41	17	0.7059	0.7647
>ssc-miR-664-5p	chr7:22920060-22958923(+)	151	-20.26	18	0.7222	0.8333
>ssc-miR-664-5p	chr7:22920060-22958923(+)	153	-25.85	20	0.75	0.9
>ssc-miR-664-5p	chr7:22920060-22958923(+)	155	-22.5	20	0.65	0.8
>ssc-miR-664-5p	chr7:22920060-22958923(+)	155	-25.91	20	0.65	0.8
>ssc-miR-664-5p	chr7:22920060-22958923(+)	159	-26.64	20	0.7	0.8
>ssc-miR-664-5p	chr7:22920060-22958923(+)	159	-28	20	0.7	0.8
>ssc-miR-670	chr7:22920060-22958923(+)	141	-18.33	22	0.6818	0.7273
>ssc-miR-670	chr7:22920060-22958923(+)	141	-23.84	19	0.6842	0.8947
>ssc-miR-670	chr7:22920060-22958923(+)	145	-20.13	26	0.6538	0.6923
>ssc-miR-670	chr7:22920060-22958923(+)	149	-22.43	26	0.6538	0.7308
>ssc-miR-671-3p	chr7:22920060-22958923(+)	141	-28.02	16	0.75	0.9375
>ssc-miR-671-3p	chr7:22920060-22958923(+)	146	-24.77	19	0.7368	0.8421
>ssc-miR-671-5p	chr7:22920060-22958923(+)	141	-22.15	18	0.6667	0.8333
>ssc-miR-671-5p	chr7:22920060-22958923(+)	141	-25.04	20	0.65	0.8
>ssc-miR-671-5p	chr7:22920060-22958923(+)	141	-25.04	20	0.65	0.8
>ssc-miR-671-5p	chr7:22920060-22958923(+)	141	-31.98	23	0.6957	0.7826
>ssc-miR-671-5p	chr7:22920060-22958923(+)	142	-27.44	19	0.7368	0.8947
>ssc-miR-671-5p	chr7:22920060-22958923(+)	142	-28.3	21	0.6667	0.7619
>ssc-miR-671-5p	chr7:22920060-22958923(+)	144	-26.41	18	0.7778	0.8889
>ssc-miR-671-5p	chr7:22920060-22958923(+)	149	-22.68	15	0.8	0.8
>ssc-miR-671-5p	chr7:22920060-22958923(+)	155	-25.28	10	1	1
>ssc-miR-671-5p	chr7:22920060-22958923(+)	160	-26.36	19	0.5789	0.8947
>ssc-miR-676-3p	chr7:22920060-22958923(+)	150	-21.3	18	0.7778	0.8889
>ssc-miR-676-3p	chr7:22920060-22958923(+)	158	-22.44	17	0.7059	1
>ssc-miR-6782-3p	chr7:22920060-22958923(+)	140	-24.36	19	0.7368	0.7895
>ssc-miR-6782-3p	chr7:22920060-22958923(+)	141	-22.97	12	0.75	1
>ssc-miR-6782-3p	chr7:22920060-22958923(+)	141	-25.59	12	0.75	1
>ssc-miR-6782-3p	chr7:22920060-22958923(+)	141	-25.59	12	0.75	1
>ssc-miR-6782-3p	chr7:22920060-22958923(+)	141	-25.65	12	0.75	1
>ssc-miR-7-5p	chr7:22920060-22958923(+)	144	-19.3	26	0.5769	0.8077
>ssc-miR-7-5p	chr7:22920060-22958923(+)	157	-20.92	22	0.7273	0.8182
>ssc-miR-708-5p	chr7:22920060-22958923(+)	142	-19.51	18	0.7222	0.8333
>ssc-miR-708-5p	chr7:22920060-22958923(+)	147	-20.3	22	0.7273	0.7727
>ssc-miR-708-5p	chr7:22920060-22958923(+)	148	-20.75	19	0.6316	0.8421
>ssc-miR-708-5p	chr7:22920060-22958923(+)	149	-22.48	20	0.65	0.75
>ssc-miR-708-5p	chr7:22920060-22958923(+)	153	-22.24	20	0.7	0.8
>ssc-miR-7134-5p	chr7:22920060-22958923(+)	146	-27.76	17	0.6471	0.8824
>ssc-miR-7134-5p	chr7:22920060-22958923(+)	150	-20.28	15	0.8	0.8
>ssc-miR-7134-5p	chr7:22920060-22958923(+)	150	-20.28	15	0.8	0.8
>ssc-miR-7135-3p	chr7:22920060-22958923(+)	142	-19.51	19	0.7895	0.8421
>ssc-miR-7135-3p	chr7:22920060-22958923(+)	143	-20.24	19	0.6842	0.8421
>ssc-miR-7135-3p	chr7:22920060-22958923(+)	143	-21.28	18	0.5556	0.8889
>ssc-miR-7135-3p	chr7:22920060-22958923(+)	143	-21.28	18	0.5556	0.8889
>ssc-miR-7135-3p	chr7:22920060-22958923(+)	143	-22.38	19	0.6842	0.8421
>ssc-miR-7135-3p	chr7:22920060-22958923(+)	146	-19.59	9	0.8889	1
>ssc-miR-7135-3p	chr7:22920060-22958923(+)	148	-21.67	19	0.7895	0.8421
>ssc-miR-7135-3p	chr7:22920060-22958923(+)	148	-22.38	19	0.6316	0.8421
>ssc-miR-7135-3p	chr7:22920060-22958923(+)	150	-19.14	19	0.6842	0.7368
>ssc-miR-7135-3p	chr7:22920060-22958923(+)	150	-22.12	20	0.75	0.8
>ssc-miR-7135-3p	chr7:22920060-22958923(+)	150	-23.72	19	0.6842	0.8947
>ssc-miR-7135-3p	chr7:22920060-22958923(+)	152	-21.14	19	0.6316	0.8947
>ssc-miR-7135-3p	chr7:22920060-22958923(+)	154	-25.16	20	0.75	0.85
>ssc-miR-7135-3p	chr7:22920060-22958923(+)	159	-20.51	20	0.7	0.8
>ssc-miR-7135-3p	chr7:22920060-22958923(+)	160	-21.34	19	0.6842	0.7895
>ssc-miR-7135-3p	chr7:22920060-22958923(+)	166	-24.36	21	0.7619	0.8095
>ssc-miR-7135-3p	chr7:22920060-22958923(+)	170	-27.64	19	0.8421	0.8421
>ssc-miR-7135-3p	chr7:22920060-22958923(+)	170	-27.64	19	0.8421	0.8421
>ssc-miR-7135-5p	chr7:22920060-22958923(+)	140	-19.98	7	1	1
>ssc-miR-7135-5p	chr7:22920060-22958923(+)	140	-23.81	18	0.7778	0.7778
>ssc-miR-7135-5p	chr7:22920060-22958923(+)	143	-21.88	21	0.7619	0.8095
>ssc-miR-7135-5p	chr7:22920060-22958923(+)	143	-22.48	18	0.7222	0.7222
>ssc-miR-7135-5p	chr7:22920060-22958923(+)	144	-18.61	19	0.6842	0.7368
>ssc-miR-7135-5p	chr7:22920060-22958923(+)	156	-27.74	17	0.8235	0.9412
>ssc-miR-7135-5p	chr7:22920060-22958923(+)	159	-20.03	18	0.8333	0.8333
>ssc-miR-7135-5p	chr7:22920060-22958923(+)	159	-22.22	18	0.8333	0.8333
>ssc-miR-7136-3p	chr7:22920060-22958923(+)	142	-19.87	19	0.7368	0.7895
>ssc-miR-7136-3p	chr7:22920060-22958923(+)	147	-19.05	20	0.6	0.75
>ssc-miR-7136-3p	chr7:22920060-22958923(+)	149	-18.73	16	0.6875	0.75
>ssc-miR-7136-3p	chr7:22920060-22958923(+)	150	-19.6	20	0.65	0.75
>ssc-miR-7136-3p	chr7:22920060-22958923(+)	151	-19.05	10	0.9	1
>ssc-miR-7136-5p	chr7:22920060-22958923(+)	142	-20.72	15	0.8	0.8667
>ssc-miR-7136-5p	chr7:22920060-22958923(+)	146	-23.57	19	0.7368	0.7895
>ssc-miR-7136-5p	chr7:22920060-22958923(+)	151	-19.75	14	0.7857	0.7857
>ssc-miR-7136-5p	chr7:22920060-22958923(+)	152	-25.42	19	0.7368	0.7895
>ssc-miR-7136-5p	chr7:22920060-22958923(+)	152	-28.1	19	0.7368	0.7895
>ssc-miR-7136-5p	chr7:22920060-22958923(+)	153	-22.24	18	0.7222	0.7778
>ssc-miR-7136-5p	chr7:22920060-22958923(+)	153	-22.24	18	0.7222	0.7778
>ssc-miR-7136-5p	chr7:22920060-22958923(+)	153	-27.26	16	0.8125	0.875
>ssc-miR-7137-3p	chr7:22920060-22958923(+)	140	-20.74	19	0.6316	0.7368
>ssc-miR-7137-3p	chr7:22920060-22958923(+)	140	-23.51	18	0.6667	0.7778
>ssc-miR-7137-3p	chr7:22920060-22958923(+)	140	-23.51	18	0.6667	0.7778
>ssc-miR-7137-3p	chr7:22920060-22958923(+)	144	-29.73	18	0.7222	0.9444
>ssc-miR-7137-3p	chr7:22920060-22958923(+)	145	-18.03	8	1	1
>ssc-miR-7137-3p	chr7:22920060-22958923(+)	145	-19.1	8	1	1
>ssc-miR-7137-3p	chr7:22920060-22958923(+)	146	-34.08	16	0.8125	1
>ssc-miR-7137-3p	chr7:22920060-22958923(+)	147	-29.22	17	0.7059	0.8824
>ssc-miR-7137-3p	chr7:22920060-22958923(+)	157	-27.23	15	0.9333	0.9333
>ssc-miR-7137-5p	chr7:22920060-22958923(+)	140	-18.6	18	0.7222	0.7778
>ssc-miR-7137-5p	chr7:22920060-22958923(+)	140	-19.81	18	0.7222	0.7778
>ssc-miR-7137-5p	chr7:22920060-22958923(+)	140	-19.86	11	0.8182	1
>ssc-miR-7137-5p	chr7:22920060-22958923(+)	140	-21.2	15	0.7333	0.8
>ssc-miR-7137-5p	chr7:22920060-22958923(+)	141	-22.22	18	0.7222	0.7778
>ssc-miR-7137-5p	chr7:22920060-22958923(+)	143	-29.62	14	0.8571	1
>ssc-miR-7137-5p	chr7:22920060-22958923(+)	152	-27.67	17	0.7647	0.7647
>ssc-miR-7138-3p	chr7:22920060-22958923(+)	146	-24.75	18	0.7778	0.8333
>ssc-miR-7138-3p	chr7:22920060-22958923(+)	147	-27.07	20	0.65	0.85
>ssc-miR-7138-5p	chr7:22920060-22958923(+)	140	-18.66	7	1	1
>ssc-miR-7138-5p	chr7:22920060-22958923(+)	140	-20.41	7	1	1
>ssc-miR-7138-5p	chr7:22920060-22958923(+)	140	-21.27	7	1	1
>ssc-miR-7138-5p	chr7:22920060-22958923(+)	141	-19.37	17	0.7647	0.8235
>ssc-miR-7138-5p	chr7:22920060-22958923(+)	142	-18.66	20	0.65	0.65
>ssc-miR-7138-5p	chr7:22920060-22958923(+)	142	-23.58	24	0.625	0.6667
>ssc-miR-7138-5p	chr7:22920060-22958923(+)	143	-23.36	20	0.8	0.8
>ssc-miR-7138-5p	chr7:22920060-22958923(+)	145	-24.87	18	0.7222	0.8333
>ssc-miR-7138-5p	chr7:22920060-22958923(+)	149	-18.36	12	0.8333	0.8333
>ssc-miR-7139-3p	chr7:22920060-22958923(+)	144	-21.97	19	0.7368	0.8421
>ssc-miR-7139-3p	chr7:22920060-22958923(+)	144	-26.85	19	0.6842	0.8947
>ssc-miR-7139-3p	chr7:22920060-22958923(+)	144	-29.79	19	0.6842	0.8947
>ssc-miR-7139-3p	chr7:22920060-22958923(+)	146	-20.09	15	0.7333	0.8
>ssc-miR-7139-3p	chr7:22920060-22958923(+)	146	-20.09	15	0.7333	0.8
>ssc-miR-7139-3p	chr7:22920060-22958923(+)	150	-29.43	22	0.7273	0.8182
>ssc-miR-7139-3p	chr7:22920060-22958923(+)	154	-27.43	19	0.7368	0.8947
>ssc-miR-7139-3p	chr7:22920060-22958923(+)	157	-25.76	12	0.9167	0.9167
>ssc-miR-7139-3p	chr7:22920060-22958923(+)	157	-31.69	19	0.8947	0.8947
>ssc-miR-7139-5p	chr7:22920060-22958923(+)	145	-20.69	22	0.7273	0.8182
>ssc-miR-7140-3p	chr7:22920060-22958923(+)	140	-23.32	19	0.6842	0.7895
>ssc-miR-7140-3p	chr7:22920060-22958923(+)	141	-22.36	17	0.7059	0.8824
>ssc-miR-7140-3p	chr7:22920060-22958923(+)	146	-24.27	18	0.7778	0.8333
>ssc-miR-7140-3p	chr7:22920060-22958923(+)	154	-18.49	17	0.7059	0.7647
>ssc-miR-7140-3p	chr7:22920060-22958923(+)	156	-19.05	18	0.7222	0.8333
>ssc-miR-7140-5p	chr7:22920060-22958923(+)	147	-19.38	14	0.7857	0.9286
>ssc-miR-7140-5p	chr7:22920060-22958923(+)	158	-18.49	17	0.7059	0.8235
>ssc-miR-7141-3p	chr7:22920060-22958923(+)	141	-18.67	16	0.6875	0.8125
>ssc-miR-7142-3p	chr7:22920060-22958923(+)	141	-18.49	20	0.7	0.8
>ssc-miR-7142-3p	chr7:22920060-22958923(+)	154	-19.03	18	0.7778	0.8333
>ssc-miR-7142-5p	chr7:22920060-22958923(+)	140	-23.24	17	0.7647	0.8235
>ssc-miR-7142-5p	chr7:22920060-22958923(+)	142	-29.63	17	0.7647	0.8824
>ssc-miR-7142-5p	chr7:22920060-22958923(+)	145	-25.98	19	0.6842	0.7895
>ssc-miR-7142-5p	chr7:22920060-22958923(+)	148	-30.76	21	0.6667	0.8095
>ssc-miR-7142-5p	chr7:22920060-22958923(+)	148	-30.76	21	0.6667	0.8095
>ssc-miR-7142-5p	chr7:22920060-22958923(+)	152	-27.51	17	0.8235	0.8824
>ssc-miR-7143-3p	chr7:22920060-22958923(+)	145	-21.39	20	0.75	0.8
>ssc-miR-7143-5p	chr7:22920060-22958923(+)	140	-21.7	7	1	1
>ssc-miR-7143-5p	chr7:22920060-22958923(+)	143	-22.87	19	0.6842	0.8421
>ssc-miR-7143-5p	chr7:22920060-22958923(+)	144	-19.68	19	0.5789	0.6842
>ssc-miR-7143-5p	chr7:22920060-22958923(+)	149	-20.67	12	0.75	0.9167
>ssc-miR-7143-5p	chr7:22920060-22958923(+)	150	-18.25	21	0.6667	0.7143
>ssc-miR-7143-5p	chr7:22920060-22958923(+)	151	-21.61	20	0.75	0.8
>ssc-miR-7143-5p	chr7:22920060-22958923(+)	153	-24.23	20	0.65	0.85
>ssc-miR-7143-5p	chr7:22920060-22958923(+)	159	-22.66	20	0.75	0.75
>ssc-miR-7144-3p	chr7:22920060-22958923(+)	140	-19.17	7	1	1
>ssc-miR-7144-3p	chr7:22920060-22958923(+)	140	-28.41	19	0.6842	0.8421
>ssc-miR-7144-3p	chr7:22920060-22958923(+)	140	-28.41	19	0.6842	0.8421
>ssc-miR-7144-3p	chr7:22920060-22958923(+)	141	-21.75	12	0.75	1
>ssc-miR-7144-3p	chr7:22920060-22958923(+)	141	-21.75	12	0.75	1
>ssc-miR-7144-3p	chr7:22920060-22958923(+)	141	-23.52	16	0.75	0.9375
>ssc-miR-7144-3p	chr7:22920060-22958923(+)	141	-24.97	21	0.7143	0.7619
>ssc-miR-7144-3p	chr7:22920060-22958923(+)	141	-24.97	21	0.7143	0.7619
>ssc-miR-7144-3p	chr7:22920060-22958923(+)	141	-25.13	12	0.8333	0.9167
>ssc-miR-7144-3p	chr7:22920060-22958923(+)	143	-24.32	16	0.75	0.875
>ssc-miR-7144-3p	chr7:22920060-22958923(+)	146	-20.11	20	0.7	0.75
>ssc-miR-7144-5p	chr7:22920060-22958923(+)	142	-22.46	21	0.6667	0.7619
>ssc-miR-7144-5p	chr7:22920060-22958923(+)	143	-19.84	19	0.6842	0.8421
>ssc-miR-7144-5p	chr7:22920060-22958923(+)	143	-20.1	21	0.6667	0.8095
>ssc-miR-7144-5p	chr7:22920060-22958923(+)	144	-18.05	18	0.7222	0.7778
>ssc-miR-7144-5p	chr7:22920060-22958923(+)	144	-21.62	17	0.7059	0.8824
>ssc-miR-7144-5p	chr7:22920060-22958923(+)	146	-20.24	17	0.6471	0.8235
>ssc-miR-7144-5p	chr7:22920060-22958923(+)	146	-20.25	17	0.6471	0.8235
>ssc-miR-7144-5p	chr7:22920060-22958923(+)	152	-21.11	18	0.7778	0.8333
>ssc-miR-7144-5p	chr7:22920060-22958923(+)	155	-21.04	16	0.8125	0.8125
>ssc-miR-744	chr7:22920060-22958923(+)	144	-24.89	19	0.5789	0.6842
>ssc-miR-744	chr7:22920060-22958923(+)	144	-27.38	19	0.7895	0.7895
>ssc-miR-744	chr7:22920060-22958923(+)	145	-26.92	8	1	1
>ssc-miR-744	chr7:22920060-22958923(+)	145	-27	12	0.8333	1
>ssc-miR-744	chr7:22920060-22958923(+)	146	-25.96	15	0.8	0.9333
>ssc-miR-744	chr7:22920060-22958923(+)	146	-28.5	16	0.8125	0.875
>ssc-miR-744	chr7:22920060-22958923(+)	147	-27.45	20	0.8	0.85
>ssc-miR-744	chr7:22920060-22958923(+)	148	-24.58	19	0.6316	0.6842
>ssc-miR-758	chr7:22920060-22958923(+)	141	-19.8	16	0.6875	0.8125
>ssc-miR-769-3p	chr7:22920060-22958923(+)	140	-22.01	22	0.7273	0.7727
>ssc-miR-769-3p	chr7:22920060-22958923(+)	140	-23.36	20	0.7	0.9
>ssc-miR-769-3p	chr7:22920060-22958923(+)	140	-25.21	21	0.619	0.7619
>ssc-miR-769-3p	chr7:22920060-22958923(+)	140	-28.08	21	0.6667	0.8571
>ssc-miR-769-3p	chr7:22920060-22958923(+)	140	-28.18	22	0.5909	0.7727
>ssc-miR-769-3p	chr7:22920060-22958923(+)	141	-27.19	21	0.7143	0.8095
>ssc-miR-769-3p	chr7:22920060-22958923(+)	142	-30.39	20	0.75	0.85
>ssc-miR-769-3p	chr7:22920060-22958923(+)	147	-21.86	20	0.65	0.85
>ssc-miR-769-3p	chr7:22920060-22958923(+)	154	-23.62	19	0.6842	0.7895
>ssc-miR-769-3p	chr7:22920060-22958923(+)	156	-24.77	15	0.6667	0.9333
>ssc-miR-769-3p	chr7:22920060-22958923(+)	176	-36.55	23	0.7826	0.8261
>ssc-miR-769-5p	chr7:22920060-22958923(+)	141	-20	16	0.6875	0.8125
>ssc-miR-769-5p	chr7:22920060-22958923(+)	142	-21.45	19	0.7368	0.8947
>ssc-miR-769-5p	chr7:22920060-22958923(+)	143	-24.18	14	0.7857	0.8571
>ssc-miR-769-5p	chr7:22920060-22958923(+)	143	-25.41	18	0.7222	0.8889
>ssc-miR-769-5p	chr7:22920060-22958923(+)	144	-25.6	15	0.6667	0.9333
>ssc-miR-769-5p	chr7:22920060-22958923(+)	145	-21.09	12	0.75	0.8333
>ssc-miR-769-5p	chr7:22920060-22958923(+)	150	-18.74	16	0.6875	0.875
>ssc-miR-769-5p	chr7:22920060-22958923(+)	151	-19.68	19	0.7368	0.7895
>ssc-miR-7857-3p	chr7:22920060-22958923(+)	140	-24.14	19	0.6842	0.8421
>ssc-miR-7857-3p	chr7:22920060-22958923(+)	143	-18.69	16	0.75	0.875
>ssc-miR-7857-3p	chr7:22920060-22958923(+)	150	-21.51	19	0.7368	0.8421
>ssc-miR-802	chr7:22920060-22958923(+)	142	-18.7	19	0.6842	0.7895
>ssc-miR-802	chr7:22920060-22958923(+)	145	-18.18	12	0.8333	1
>ssc-miR-874	chr7:22920060-22958923(+)	140	-26.05	18	0.7222	0.7222
>ssc-miR-874	chr7:22920060-22958923(+)	140	-27.8	18	0.7222	0.7222
>ssc-miR-874	chr7:22920060-22958923(+)	140	-29.51	22	0.6818	0.7273
>ssc-miR-874	chr7:22920060-22958923(+)	142	-18.51	9	0.8889	0.8889
>ssc-miR-874	chr7:22920060-22958923(+)	144	-23.56	11	0.8182	0.8182
>ssc-miR-874	chr7:22920060-22958923(+)	145	-22.33	8	1	1
>ssc-miR-874	chr7:22920060-22958923(+)	145	-23.26	8	1	1
>ssc-miR-874	chr7:22920060-22958923(+)	146	-21.86	16	0.75	0.75
>ssc-miR-874	chr7:22920060-22958923(+)	147	-27.19	10	0.9	0.9
>ssc-miR-874	chr7:22920060-22958923(+)	148	-33.67	19	0.6842	0.7895
>ssc-miR-874	chr7:22920060-22958923(+)	148	-35.08	19	0.6842	0.7895
>ssc-miR-874	chr7:22920060-22958923(+)	152	-23.61	22	0.6364	0.7273
>ssc-miR-874	chr7:22920060-22958923(+)	175	-35.81	20	0.8	0.9
>ssc-miR-885-3p	chr7:22920060-22958923(+)	145	-19.84	8	1	1
>ssc-miR-885-3p	chr7:22920060-22958923(+)	145	-28.87	18	0.7222	0.8333
>ssc-miR-885-3p	chr7:22920060-22958923(+)	156	-30.24	17	0.8235	0.9412
>ssc-miR-885-5p	chr7:22920060-22958923(+)	142	-18.51	15	0.8	0.8667
>ssc-miR-885-5p	chr7:22920060-22958923(+)	145	-18.88	12	0.8333	1
>ssc-miR-9	chr7:22920060-22958923(+)	142	-19.5	19	0.7368	0.8947
>ssc-miR-9	chr7:22920060-22958923(+)	146	-18.22	19	0.6842	0.8421
>ssc-miR-9	chr7:22920060-22958923(+)	146	-18.22	19	0.6842	0.8421
>ssc-miR-9-1	chr7:22920060-22958923(+)	142	-19.73	19	0.7368	0.8947
>ssc-miR-9-1	chr7:22920060-22958923(+)	146	-18.22	19	0.6842	0.8421
>ssc-miR-9-1	chr7:22920060-22958923(+)	146	-18.22	19	0.6842	0.8421
>ssc-miR-9-2	chr7:22920060-22958923(+)	142	-19.73	19	0.7368	0.8947
>ssc-miR-9-2	chr7:22920060-22958923(+)	146	-18.22	19	0.6842	0.8421
>ssc-miR-9-2	chr7:22920060-22958923(+)	146	-18.22	19	0.6842	0.8421
>ssc-miR-92a	chr7:22920060-22958923(+)	146	-24.22	19	0.8421	0.8421
>ssc-miR-92b-3p	chr7:22920060-22958923(+)	146	-26.34	19	0.8421	0.8421
>ssc-miR-92b-5p	chr7:22920060-22958923(+)	142	-23.57	21	0.619	0.7143
>ssc-miR-92b-5p	chr7:22920060-22958923(+)	142	-32.57	21	0.8095	0.8095
>ssc-miR-92b-5p	chr7:22920060-22958923(+)	144	-27.32	21	0.7143	0.8571
>ssc-miR-92b-5p	chr7:22920060-22958923(+)	144	-29.04	21	0.6667	0.7619
>ssc-miR-92b-5p	chr7:22920060-22958923(+)	147	-35.45	21	0.7619	0.8571
>ssc-miR-92b-5p	chr7:22920060-22958923(+)	148	-25.05	21	0.619	0.7143
>ssc-miR-92b-5p	chr7:22920060-22958923(+)	148	-26.05	21	0.6667	0.8095
>ssc-miR-92b-5p	chr7:22920060-22958923(+)	149	-37.51	20	0.75	0.85
>ssc-miR-92b-5p	chr7:22920060-22958923(+)	154	-33.21	21	0.6667	0.8095
>ssc-miR-92b-5p	chr7:22920060-22958923(+)	162	-24.87	21	0.7143	0.7143
>ssc-miR-935	chr7:22920060-22958923(+)	142	-30.05	19	0.6842	0.9474
>ssc-miR-935	chr7:22920060-22958923(+)	146	-19.8	19	0.7368	0.7895
>ssc-miR-9784-5p	chr7:22920060-22958923(+)	140	-21.13	19	0.6316	0.8947
>ssc-miR-9784-5p	chr7:22920060-22958923(+)	140	-26.23	20	0.8	0.85
>ssc-miR-9785-5p	chr7:22920060-22958923(+)	141	-24.41	19	0.7368	0.8421
>ssc-miR-9785-5p	chr7:22920060-22958923(+)	143	-27.56	22	0.6818	0.7727
>ssc-miR-9785-5p	chr7:22920060-22958923(+)	150	-32.8	19	0.6842	0.8947
>ssc-miR-9785-5p	chr7:22920060-22958923(+)	152	-29.21	20	0.7	0.9
>ssc-miR-9785-5p	chr7:22920060-22958923(+)	159	-22.9	20	0.7	0.8
>ssc-miR-9786-3p	chr7:22920060-22958923(+)	145	-24.3	18	0.7222	0.8333
>ssc-miR-9787-3p	chr7:22920060-22958923(+)	146	-19.77	17	0.7059	0.8235
>ssc-miR-9787-3p	chr7:22920060-22958923(+)	148	-18.3	20	0.7	0.75
>ssc-miR-9787-3p	chr7:22920060-22958923(+)	162	-22.48	17	0.7647	0.8235
>ssc-miR-9787-3p	chr7:22920060-22958923(+)	163	-25.08	17	0.8235	0.8824
>ssc-miR-9788-3p	chr7:22920060-22958923(+)	144	-19.2	15	0.7333	0.8667
>ssc-miR-9788-3p	chr7:22920060-22958923(+)	145	-20.73	20	0.65	0.7
>ssc-miR-9788-3p	chr7:22920060-22958923(+)	150	-27.43	20	0.75	0.8
>ssc-miR-9788-3p	chr7:22920060-22958923(+)	160	-30.38	19	0.7895	0.8421
>ssc-miR-9791-3p	chr7:22920060-22958923(+)	173	-26.07	18	0.8889	0.8889
>ssc-miR-9793-5p	chr7:22920060-22958923(+)	140	-22.12	18	0.7778	0.8333
>ssc-miR-9793-5p	chr7:22920060-22958923(+)	144	-18.03	18	0.7222	0.8333
>ssc-miR-9793-5p	chr7:22920060-22958923(+)	147	-18.84	16	0.8125	0.875
>ssc-miR-9794-3p	chr7:22920060-22958923(+)	149	-20.8	12	0.8333	0.8333
>ssc-miR-9796-3p	chr7:22920060-22958923(+)	141	-22.59	18	0.6667	0.8333
>ssc-miR-9796-3p	chr7:22920060-22958923(+)	142	-21.97	17	0.6471	0.8235
>ssc-miR-9796-3p	chr7:22920060-22958923(+)	143	-19.75	12	0.75	0.9167
>ssc-miR-9796-3p	chr7:22920060-22958923(+)	144	-20.76	17	0.7647	0.8824
>ssc-miR-9796-3p	chr7:22920060-22958923(+)	151	-18.33	10	0.9	1
>ssc-miR-9796-3p	chr7:22920060-22958923(+)	153	-21.17	16	0.6875	0.8125
>ssc-miR-9797-3p	chr7:22920060-22958923(+)	141	-26.09	18	0.7222	0.7778
>ssc-miR-9797-3p	chr7:22920060-22958923(+)	143	-23.86	18	0.6667	0.7778
>ssc-miR-9798-3p	chr7:22920060-22958923(+)	140	-23.58	17	0.7647	0.8235
>ssc-miR-9798-3p	chr7:22920060-22958923(+)	140	-23.58	17	0.7647	0.8235
>ssc-miR-9798-3p	chr7:22920060-22958923(+)	142	-20.75	18	0.7222	0.8333
>ssc-miR-9798-3p	chr7:22920060-22958923(+)	146	-26.72	17	0.6471	0.8824
>ssc-miR-9798-3p	chr7:22920060-22958923(+)	147	-18.93	18	0.6667	0.7778
>ssc-miR-9798-3p	chr7:22920060-22958923(+)	148	-19.54	14	0.7857	0.8571
>ssc-miR-9798-3p	chr7:22920060-22958923(+)	148	-20.99	18	0.6667	0.7778
>ssc-miR-9798-3p	chr7:22920060-22958923(+)	152	-18.11	18	0.7222	0.7778
>ssc-miR-9798-3p	chr7:22920060-22958923(+)	155	-31.52	18	0.8333	0.9444
>ssc-miR-9799-3p	chr7:22920060-22958923(+)	142	-21.5	16	0.8125	0.9375
>ssc-miR-9802-3p	chr7:22920060-22958923(+)	140	-23.88	11	0.8182	1
>ssc-miR-9802-3p	chr7:22920060-22958923(+)	140	-23.88	11	0.8182	1
>ssc-miR-9802-3p	chr7:22920060-22958923(+)	141	-26.22	19	0.6316	0.8421
>ssc-miR-9802-3p	chr7:22920060-22958923(+)	145	-23.87	19	0.6842	0.8421
>ssc-miR-9802-3p	chr7:22920060-22958923(+)	149	-24.31	19	0.7368	0.8421
>ssc-miR-9802-3p	chr7:22920060-22958923(+)	154	-26.44	17	0.7647	0.8824
>ssc-miR-9803-5p	chr7:22920060-22958923(+)	141	-19.12	18	0.7222	0.7778
>ssc-miR-9803-5p	chr7:22920060-22958923(+)	143	-18.65	18	0.6111	0.6667
>ssc-miR-9803-5p	chr7:22920060-22958923(+)	143	-19.36	23	0.6957	0.6957
>ssc-miR-9803-5p	chr7:22920060-22958923(+)	144	-21.75	19	0.7368	0.8421
>ssc-miR-9804-5p	chr7:22920060-22958923(+)	140	-23.05	7	1	1
>ssc-miR-9804-5p	chr7:22920060-22958923(+)	141	-25.05	16	0.6875	0.8125
>ssc-miR-9804-5p	chr7:22920060-22958923(+)	145	-20.17	17	0.7647	0.8824
>ssc-miR-9804-5p	chr7:22920060-22958923(+)	146	-19.04	18	0.7778	0.8333
>ssc-miR-9804-5p	chr7:22920060-22958923(+)	147	-25.63	18	0.7222	0.7778
>ssc-miR-9804-5p	chr7:22920060-22958923(+)	150	-21.64	17	0.6471	0.7647
>ssc-miR-9804-5p	chr7:22920060-22958923(+)	153	-19.62	16	0.6875	0.8125
>ssc-miR-9804-5p	chr7:22920060-22958923(+)	157	-20.65	18	0.7222	0.8333
>ssc-miR-9805-3p	chr7:22920060-22958923(+)	141	-18.1	18	0.6667	0.6667
>ssc-miR-9805-3p	chr7:22920060-22958923(+)	142	-18.6	22	0.5455	0.7273
>ssc-miR-9805-3p	chr7:22920060-22958923(+)	144	-19.52	20	0.75	0.8
>ssc-miR-9805-3p	chr7:22920060-22958923(+)	145	-18.84	12	0.75	0.8333
>ssc-miR-9805-3p	chr7:22920060-22958923(+)	145	-30.38	18	0.7222	0.8333
>ssc-miR-9805-3p	chr7:22920060-22958923(+)	146	-21.41	9	0.8889	1
>ssc-miR-9805-3p	chr7:22920060-22958923(+)	146	-22.04	15	0.7333	0.8
>ssc-miR-9805-3p	chr7:22920060-22958923(+)	147	-20.85	14	0.7143	0.7857
>ssc-miR-9805-3p	chr7:22920060-22958923(+)	147	-20.85	14	0.7143	0.7857
>ssc-miR-9805-3p	chr7:22920060-22958923(+)	148	-18.93	17	0.7059	0.7647
>ssc-miR-9805-3p	chr7:22920060-22958923(+)	148	-20.83	23	0.6957	0.7391
>ssc-miR-9805-3p	chr7:22920060-22958923(+)	149	-22.48	14	0.7143	0.9286
>ssc-miR-9805-3p	chr7:22920060-22958923(+)	150	-19.84	9	1	1
>ssc-miR-9805-3p	chr7:22920060-22958923(+)	150	-25.18	9	1	1
>ssc-miR-9805-3p	chr7:22920060-22958923(+)	152	-20.2	17	0.7059	0.8235
>ssc-miR-9805-3p	chr7:22920060-22958923(+)	152	-20.2	17	0.7059	0.8235
>ssc-miR-9806-5p	chr7:22920060-22958923(+)	149	-24.62	18	0.7222	0.8889
>ssc-miR-9806-5p	chr7:22920060-22958923(+)	155	-21.67	14	0.7857	0.8571
>ssc-miR-9807-5p	chr7:22920060-22958923(+)	148	-18.22	17	0.7059	0.7647
>ssc-miR-9808-3p	chr7:22920060-22958923(+)	140	-19.9	19	0.7368	0.8421
>ssc-miR-9808-3p	chr7:22920060-22958923(+)	140	-19.9	19	0.7368	0.8421
>ssc-miR-9808-3p	chr7:22920060-22958923(+)	142	-20.4	13	0.7692	0.9231
>ssc-miR-9808-3p	chr7:22920060-22958923(+)	144	-20.72	19	0.7895	0.8421
>ssc-miR-9809-3p	chr7:22920060-22958923(+)	140	-19.75	15	0.7333	1
>ssc-miR-9810-3p	chr7:22920060-22958923(+)	141	-20.19	12	0.8333	0.9167
>ssc-miR-9811-5p	chr7:22920060-22958923(+)	142	-18.1	17	0.6471	0.7647
>ssc-miR-9811-5p	chr7:22920060-22958923(+)	142	-22.72	20	0.7	0.75
>ssc-miR-9811-5p	chr7:22920060-22958923(+)	144	-23.69	15	0.7333	0.8667
>ssc-miR-9811-5p	chr7:22920060-22958923(+)	150	-18.13	17	0.5882	0.8235
>ssc-miR-9811-5p	chr7:22920060-22958923(+)	159	-26.75	14	0.7857	0.9286
>ssc-miR-9813-5p	chr7:22920060-22958923(+)	144	-23.91	17	0.7059	0.8824
>ssc-miR-9813-5p	chr7:22920060-22958923(+)	150	-19.63	13	0.7692	0.8462
>ssc-miR-9813-5p	chr7:22920060-22958923(+)	151	-21.69	17	0.7647	0.7647
>ssc-miR-9813-5p	chr7:22920060-22958923(+)	153	-20.22	16	0.6875	0.8125
>ssc-miR-9813-5p	chr7:22920060-22958923(+)	165	-24.27	18	0.8333	0.8333
>ssc-miR-9816-3p	chr7:22920060-22958923(+)	141	-25.28	17	0.7059	0.8824
>ssc-miR-9816-3p	chr7:22920060-22958923(+)	142	-24.2	20	0.6	0.85
>ssc-miR-9816-3p	chr7:22920060-22958923(+)	142	-24.2	20	0.6	0.85
>ssc-miR-9816-3p	chr7:22920060-22958923(+)	144	-19.29	17	0.6471	0.7647
>ssc-miR-9816-3p	chr7:22920060-22958923(+)	147	-24.83	14	0.7143	1
>ssc-miR-9816-3p	chr7:22920060-22958923(+)	149	-19.06	14	0.7857	0.8571
>ssc-miR-9817-5p	chr7:22920060-22958923(+)	144	-18.09	17	0.7647	0.8235
>ssc-miR-9817-5p	chr7:22920060-22958923(+)	144	-21.03	19	0.7368	0.8421
>ssc-miR-9820-5p	chr7:22920060-22958923(+)	140	-20.08	15	0.6667	0.8667
>ssc-miR-9820-5p	chr7:22920060-22958923(+)	141	-25.66	13	0.9231	0.9231
>ssc-miR-9820-5p	chr7:22920060-22958923(+)	142	-21.77	19	0.6842	0.9474
>ssc-miR-9820-5p	chr7:22920060-22958923(+)	142	-23.34	17	0.7059	0.9412
>ssc-miR-9820-5p	chr7:22920060-22958923(+)	143	-20.85	17	0.7059	0.7059
>ssc-miR-9820-5p	chr7:22920060-22958923(+)	143	-21.23	18	0.6111	1
>ssc-miR-9820-5p	chr7:22920060-22958923(+)	145	-22.8	8	1	1
>ssc-miR-9820-5p	chr7:22920060-22958923(+)	145	-22.8	8	1	1
>ssc-miR-9820-5p	chr7:22920060-22958923(+)	145	-28.61	26	0.6538	0.6538
>ssc-miR-9820-5p	chr7:22920060-22958923(+)	146	-20.27	17	0.6471	0.7059
>ssc-miR-9820-5p	chr7:22920060-22958923(+)	149	-24.01	19	0.6842	0.8947
>ssc-miR-9820-5p	chr7:22920060-22958923(+)	149	-24.01	19	0.6842	0.8947
>ssc-miR-9820-5p	chr7:22920060-22958923(+)	150	-23.16	9	1	1
>ssc-miR-9820-5p	chr7:22920060-22958923(+)	151	-22.24	18	0.6667	0.8889
>ssc-miR-9820-5p	chr7:22920060-22958923(+)	154	-23.26	19	0.7368	0.8947
>ssc-miR-9820-5p	chr7:22920060-22958923(+)	154	-23.86	15	0.8	0.8667
>ssc-miR-9820-5p	chr7:22920060-22958923(+)	155	-26.18	14	0.8571	1
>ssc-miR-9820-5p	chr7:22920060-22958923(+)	156	-26.85	11	0.9091	1
>ssc-miR-9820-5p	chr7:22920060-22958923(+)	158	-23	21	0.7143	0.7619
>ssc-miR-9820-5p	chr7:22920060-22958923(+)	158	-26.72	19	0.7368	0.7895
>ssc-miR-9821-5p	chr7:22920060-22958923(+)	143	-21.57	17	0.7647	0.8235
>ssc-miR-9821-5p	chr7:22920060-22958923(+)	149	-25.08	18	0.7778	0.8333
>ssc-miR-9821-5p	chr7:22920060-22958923(+)	151	-24.23	17	0.7647	0.7647
>ssc-miR-9821-5p	chr7:22920060-22958923(+)	151	-25.15	18	0.6667	0.8333
>ssc-miR-9822-3p	chr7:22920060-22958923(+)	142	-27.53	20	0.75	0.85
>ssc-miR-9822-3p	chr7:22920060-22958923(+)	144	-19.6	19	0.6316	0.7895
>ssc-miR-9822-3p	chr7:22920060-22958923(+)	144	-20.89	24	0.5833	0.6667
>ssc-miR-9822-3p	chr7:22920060-22958923(+)	144	-25.67	19	0.7895	0.8421
>ssc-miR-9822-3p	chr7:22920060-22958923(+)	145	-20.9	8	1	1
>ssc-miR-9822-3p	chr7:22920060-22958923(+)	145	-25.18	19	0.6842	0.8421
>ssc-miR-9822-3p	chr7:22920060-22958923(+)	150	-22.79	20	0.7	0.85
>ssc-miR-9823-5p	chr7:22920060-22958923(+)	151	-28.91	18	0.7222	0.8333
>ssc-miR-9823-5p	chr7:22920060-22958923(+)	151	-28.91	18	0.7222	0.8333
>ssc-miR-9824-5p	chr7:22920060-22958923(+)	142	-19.36	9	0.8889	0.8889
>ssc-miR-9824-5p	chr7:22920060-22958923(+)	142	-19.36	9	0.8889	0.8889
>ssc-miR-9824-5p	chr7:22920060-22958923(+)	142	-26.07	19	0.6316	0.8421
>ssc-miR-9824-5p	chr7:22920060-22958923(+)	143	-32.27	17	0.8235	0.8235
>ssc-miR-9824-5p	chr7:22920060-22958923(+)	143	-32.27	17	0.8235	0.8235
>ssc-miR-9824-5p	chr7:22920060-22958923(+)	145	-26.74	18	0.7222	0.8333
>ssc-miR-9824-5p	chr7:22920060-22958923(+)	149	-26.53	18	0.7778	0.8333
>ssc-miR-9824-5p	chr7:22920060-22958923(+)	150	-30.43	17	0.7059	0.8824
>ssc-miR-9825-5p	chr7:22920060-22958923(+)	141	-18.81	10	0.9	0.9
>ssc-miR-9825-5p	chr7:22920060-22958923(+)	149	-20.48	18	0.7778	0.8333
>ssc-miR-9825-5p	chr7:22920060-22958923(+)	150	-25.19	17	0.7647	0.8235
>ssc-miR-9825-5p	chr7:22920060-22958923(+)	151	-21.49	16	0.75	0.8125
>ssc-miR-9825-5p	chr7:22920060-22958923(+)	151	-21.49	16	0.75	0.8125
>ssc-miR-9825-5p	chr7:22920060-22958923(+)	155	-20.17	18	0.7778	0.8333
>ssc-miR-9827-5p	chr7:22920060-22958923(+)	140	-23.43	19	0.6842	0.8421
>ssc-miR-9827-5p	chr7:22920060-22958923(+)	152	-18.83	19	0.6842	0.8421
>ssc-miR-9827-5p	chr7:22920060-22958923(+)	154	-18.16	17	0.6471	0.8235
>ssc-miR-9828-3p	chr7:22920060-22958923(+)	145	-20.37	8	1	1
>ssc-miR-9828-3p	chr7:22920060-22958923(+)	153	-18.26	18	0.7222	0.7778
>ssc-miR-9828-3p	chr7:22920060-22958923(+)	154	-22.29	13	0.6923	1
>ssc-miR-9829-5p	chr7:22920060-22958923(+)	140	-19.92	16	0.75	0.875
>ssc-miR-9829-5p	chr7:22920060-22958923(+)	145	-22.59	18	0.7222	0.8333
>ssc-miR-9829-5p	chr7:22920060-22958923(+)	146	-18.05	15	0.7333	0.8
>ssc-miR-9829-5p	chr7:22920060-22958923(+)	147	-23.95	18	0.7222	0.7778
>ssc-miR-9829-5p	chr7:22920060-22958923(+)	156	-26.85	20	0.75	0.8
>ssc-miR-9829-5p	chr7:22920060-22958923(+)	156	-26.85	20	0.75	0.8
>ssc-miR-9829-5p	chr7:22920060-22958923(+)	160	-22.81	18	0.7222	0.8889
>ssc-miR-9829-5p	chr7:22920060-22958923(+)	164	-25.28	18	0.7778	0.8889
>ssc-miR-9830-5p	chr7:22920060-22958923(+)	144	-24.98	16	0.75	0.9375
>ssc-miR-9830-5p	chr7:22920060-22958923(+)	145	-18.98	12	0.8333	1
>ssc-miR-9830-5p	chr7:22920060-22958923(+)	147	-20.3	18	0.6667	0.8333
>ssc-miR-9831-3p	chr7:22920060-22958923(+)	140	-20.79	13	0.8462	0.9231
>ssc-miR-9831-3p	chr7:22920060-22958923(+)	145	-21.99	16	0.875	0.875
>ssc-miR-9831-3p	chr7:22920060-22958923(+)	146	-20.3	15	0.8	0.9333
>ssc-miR-9832-3p	chr7:22920060-22958923(+)	145	-18.82	18	0.6667	0.8889
>ssc-miR-9832-3p	chr7:22920060-22958923(+)	156	-19.95	13	0.9231	0.9231
>ssc-miR-9832-3p	chr7:22920060-22958923(+)	166	-24.71	13	0.9231	1
>ssc-miR-9834-5p	chr7:22920060-22958923(+)	140	-19.45	16	0.8125	0.8125
>ssc-miR-9835-3p	chr7:22920060-22958923(+)	140	-20.13	18	0.7222	0.7778
>ssc-miR-9835-3p	chr7:22920060-22958923(+)	140	-20.61	18	0.7222	0.7778
>ssc-miR-9835-3p	chr7:22920060-22958923(+)	141	-21.7	15	0.7333	0.8667
>ssc-miR-9835-3p	chr7:22920060-22958923(+)	145	-19.74	16	0.6875	0.875
>ssc-miR-9835-3p	chr7:22920060-22958923(+)	145	-19.79	8	1	1
>ssc-miR-9835-3p	chr7:22920060-22958923(+)	148	-25.3	21	0.7619	0.8095
>ssc-miR-9835-3p	chr7:22920060-22958923(+)	154	-29.16	22	0.7273	0.8182
>ssc-miR-9835-3p	chr7:22920060-22958923(+)	157	-26.17	18	0.7222	0.8333
>ssc-miR-9835-3p	chr7:22920060-22958923(+)	162	-28.45	19	0.8421	0.8947
>ssc-miR-9838-5p	chr7:22920060-22958923(+)	148	-18.23	17	0.7059	0.9412
>ssc-miR-9838-5p	chr7:22920060-22958923(+)	153	-19.38	16	0.6875	0.8125
>ssc-miR-9839-5p	chr7:22920060-22958923(+)	148	-18.62	15	0.8	0.8
>ssc-miR-9840-3p	chr7:22920060-22958923(+)	140	-18.57	17	0.7059	0.8824
>ssc-miR-9840-3p	chr7:22920060-22958923(+)	150	-31.21	21	0.7143	0.8095
>ssc-miR-9840-3p	chr7:22920060-22958923(+)	153	-19.24	16	0.6875	0.8125
>ssc-miR-9840-3p	chr7:22920060-22958923(+)	153	-24.71	22	0.6364	0.8182
>ssc-miR-9840-3p	chr7:22920060-22958923(+)	153	-28.59	21	0.7143	0.7619
>ssc-miR-9842-5p	chr7:22920060-22958923(+)	140	-18.8	7	1	1
>ssc-miR-9842-5p	chr7:22920060-22958923(+)	145	-19.13	20	0.65	0.9
>ssc-miR-9842-5p	chr7:22920060-22958923(+)	147	-22.1	12	0.8333	0.9167
>ssc-miR-9842-5p	chr7:22920060-22958923(+)	147	-32.24	20	0.75	0.9
>ssc-miR-9842-5p	chr7:22920060-22958923(+)	148	-24.22	19	0.7895	0.8421
>ssc-miR-9842-5p	chr7:22920060-22958923(+)	154	-21.22	19	0.7368	0.7368
>ssc-miR-9842-5p	chr7:22920060-22958923(+)	156	-18.78	19	0.6842	0.7368
>ssc-miR-9843-3p	chr7:22920060-22958923(+)	154	-21.05	19	0.7368	0.8947
>ssc-miR-9843-3p	chr7:22920060-22958923(+)	154	-22.26	21	0.7619	0.8571
>ssc-miR-9844-3p	chr7:22920060-22958923(+)	166	-18.28	17	0.7647	0.8824
>ssc-miR-9844-3p	chr7:22920060-22958923(+)	170	-20.87	17	0.7647	0.9412
>ssc-miR-9845-5p	chr7:22920060-22958923(+)	145	-21.57	12	0.6667	0.9167
>ssc-miR-9845-5p	chr7:22920060-22958923(+)	145	-27.2	19	0.6842	0.8421
>ssc-miR-9845-5p	chr7:22920060-22958923(+)	151	-22.67	16	0.75	0.8125
>ssc-miR-9846-3p	chr7:22920060-22958923(+)	141	-19	8	0.875	1
>ssc-miR-9846-3p	chr7:22920060-22958923(+)	142	-23.12	19	0.6842	0.7895
>ssc-miR-9846-3p	chr7:22920060-22958923(+)	142	-23.7	20	0.65	0.8
>ssc-miR-9846-3p	chr7:22920060-22958923(+)	143	-18.94	10	0.8	0.9
>ssc-miR-9846-3p	chr7:22920060-22958923(+)	145	-23.39	17	0.7647	0.8824
>ssc-miR-9846-3p	chr7:22920060-22958923(+)	145	-24.27	17	0.7647	0.8824
>ssc-miR-9846-3p	chr7:22920060-22958923(+)	151	-18.29	10	0.9	1
>ssc-miR-9846-3p	chr7:22920060-22958923(+)	153	-22.94	21	0.7143	0.7619
>ssc-miR-9847-3p	chr7:22920060-22958923(+)	140	-25.29	18	0.7778	0.8333
>ssc-miR-9847-3p	chr7:22920060-22958923(+)	141	-18.71	8	0.875	1
>ssc-miR-9847-3p	chr7:22920060-22958923(+)	141	-20.18	8	0.875	1
>ssc-miR-9847-3p	chr7:22920060-22958923(+)	142	-27	17	0.7647	0.8824
>ssc-miR-9847-3p	chr7:22920060-22958923(+)	142	-31.78	23	0.6522	0.7391
>ssc-miR-9847-3p	chr7:22920060-22958923(+)	147	-30.96	18	0.7222	0.7778
>ssc-miR-9847-3p	chr7:22920060-22958923(+)	150	-27.13	17	0.6471	0.9412
>ssc-miR-9847-3p	chr7:22920060-22958923(+)	150	-32.23	18	0.7778	0.8889
>ssc-miR-9847-3p	chr7:22920060-22958923(+)	156	-30.34	11	0.9091	1
>ssc-miR-9850-5p	chr7:22920060-22958923(+)	144	-21.01	15	0.7333	0.8667
>ssc-miR-9851-3p	chr7:22920060-22958923(+)	141	-18.62	8	0.875	1
>ssc-miR-9851-3p	chr7:22920060-22958923(+)	142	-24.76	18	0.7222	0.8333
>ssc-miR-9851-3p	chr7:22920060-22958923(+)	146	-29.04	19	0.7368	0.7895
>ssc-miR-9851-3p	chr7:22920060-22958923(+)	150	-24.53	19	0.5789	0.8421
>ssc-miR-9851-3p	chr7:22920060-22958923(+)	152	-21.81	17	0.7647	0.7647
>ssc-miR-9851-3p	chr7:22920060-22958923(+)	152	-26.42	19	0.7368	0.7895
>ssc-miR-9851-3p	chr7:22920060-22958923(+)	153	-23.23	16	0.75	0.75
>ssc-miR-9851-3p	chr7:22920060-22958923(+)	153	-23.23	16	0.75	0.75
>ssc-miR-9852-3p	chr7:22920060-22958923(+)	146	-27.16	17	0.8235	0.8824
>ssc-miR-9852-3p	chr7:22920060-22958923(+)	146	-27.16	17	0.8235	0.8824
>ssc-miR-9853-5p	chr7:22920060-22958923(+)	146	-31.04	16	0.8125	0.875
>ssc-miR-9853-5p	chr7:22920060-22958923(+)	148	-18.72	15	0.7333	0.7333
>ssc-miR-9853-5p	chr7:22920060-22958923(+)	149	-28.31	16	0.75	0.875
>ssc-miR-9854-5p	chr7:22920060-22958923(+)	157	-18.2	12	0.9167	0.9167
>ssc-miR-9855-5p	chr7:22920060-22958923(+)	142	-18.06	17	0.5882	0.8824
>ssc-miR-9856-3p	chr7:22920060-22958923(+)	143	-21.28	17	0.7647	0.8235
>ssc-miR-9857-5p	chr7:22920060-22958923(+)	147	-19.67	16	0.75	0.9375
>ssc-miR-9857-5p	chr7:22920060-22958923(+)	147	-20.03	22	0.6818	0.7727
>ssc-miR-9857-5p	chr7:22920060-22958923(+)	149	-23.74	17	0.8235	0.8824
>ssc-miR-9858-5p	chr7:22920060-22958923(+)	143	-21.25	16	0.75	0.875
>ssc-miR-9858-5p	chr7:22920060-22958923(+)	143	-24.32	16	0.75	0.875
>ssc-miR-9858-5p	chr7:22920060-22958923(+)	146	-22.1	17	0.6471	0.8824
>ssc-miR-9858-5p	chr7:22920060-22958923(+)	146	-26.56	12	0.9167	1
>ssc-miR-9858-5p	chr7:22920060-22958923(+)	149	-20.31	16	0.6875	0.75
>ssc-miR-9858-5p	chr7:22920060-22958923(+)	150	-19.23	16	0.6875	0.875
>ssc-miR-9858-5p	chr7:22920060-22958923(+)	154	-20.05	17	0.6471	0.8235
>ssc-miR-9858-5p	chr7:22920060-22958923(+)	161	-29.87	21	0.7143	0.8095
>ssc-miR-9859-3p	chr7:22920060-22958923(+)	170	-23.57	23	0.7826	0.8261
>ssc-miR-9860-5p	chr7:22920060-22958923(+)	141	-18.58	16	0.6875	0.8125
>ssc-miR-99a-5p	chr7:22920060-22958923(+)	157	-18.76	18	0.7222	0.8333

## Sheet: circRNA4
miRNA	coordinates	Score	Energy [kCal/Mol]	Length [nt]	Align length (Forward)	Aligh Length (Reverse)
>ssc-let-7a	chr7:22941376-22958923(+)	142	-18.06	19	0.6316	0.8421
>ssc-let-7a	chr7:22941376-22958923(+)	148	-20.66	18	0.7778	0.9444
>ssc-let-7a	chr7:22941376-22958923(+)	148	-22.86	19	0.6316	0.8421
>ssc-let-7a	chr7:22941376-22958923(+)	149	-20.01	16	0.75	0.875
>ssc-let-7a	chr7:22941376-22958923(+)	154	-21.42	19	0.7368	0.8947
>ssc-let-7c	chr7:22941376-22958923(+)	142	-20.4	19	0.6842	0.7895
>ssc-let-7c	chr7:22941376-22958923(+)	144	-19.97	18	0.7222	0.9444
>ssc-let-7c	chr7:22941376-22958923(+)	144	-23.37	19	0.5789	0.8421
>ssc-let-7c	chr7:22941376-22958923(+)	150	-20.73	19	0.6842	0.8947
>ssc-let-7c	chr7:22941376-22958923(+)	152	-23.22	19	0.6842	0.8421
>ssc-let-7d-5p	chr7:22941376-22958923(+)	146	-20.25	19	0.6842	0.8421
>ssc-let-7d-5p	chr7:22941376-22958923(+)	146	-21.88	19	0.6842	0.8421
>ssc-let-7d-5p	chr7:22941376-22958923(+)	152	-25.34	19	0.6842	0.8421
>ssc-let-7d-5p	chr7:22941376-22958923(+)	153	-18.28	16	0.8125	0.875
>ssc-let-7e	chr7:22941376-22958923(+)	144	-19.57	18	0.7778	0.8889
>ssc-let-7e	chr7:22941376-22958923(+)	152	-24.71	19	0.6316	0.8947
>ssc-let-7e	chr7:22941376-22958923(+)	157	-26.88	16	0.8125	0.9375
>ssc-let-7e	chr7:22941376-22958923(+)	162	-27.01	19	0.7895	0.9474
>ssc-let-7f-5p	chr7:22941376-22958923(+)	148	-20.66	18	0.7778	0.9444
>ssc-let-7f-5p	chr7:22941376-22958923(+)	158	-21.69	19	0.7895	0.8947
>ssc-let-7g	chr7:22941376-22958923(+)	144	-18.21	19	0.6316	0.7895
>ssc-let-7g	chr7:22941376-22958923(+)	148	-20.66	18	0.7778	0.9444
>ssc-let-7i-3p	chr7:22941376-22958923(+)	140	-22.14	19	0.7368	0.7895
>ssc-miR-100	chr7:22941376-22958923(+)	158	-20.17	19	0.7368	0.7895
>ssc-miR-103	chr7:22941376-22958923(+)	149	-27.13	20	0.75	0.8
>ssc-miR-10382	chr7:22941376-22958923(+)	141	-27.75	19	0.6842	0.7895
>ssc-miR-10382	chr7:22941376-22958923(+)	143	-28.45	19	0.7368	0.7895
>ssc-miR-10382	chr7:22941376-22958923(+)	145	-20.98	17	0.8235	0.8235
>ssc-miR-10382	chr7:22941376-22958923(+)	159	-29.55	18	0.7222	0.7778
>ssc-miR-10383	chr7:22941376-22958923(+)	141	-18.24	12	0.8333	0.9167
>ssc-miR-10383	chr7:22941376-22958923(+)	148	-21.92	17	0.7059	0.7647
>ssc-miR-10383	chr7:22941376-22958923(+)	166	-28.04	19	0.7895	0.8421
>ssc-miR-10384	chr7:22941376-22958923(+)	142	-22.78	19	0.6842	0.7895
>ssc-miR-10384	chr7:22941376-22958923(+)	144	-18.37	18	0.6667	0.8333
>ssc-miR-10384	chr7:22941376-22958923(+)	151	-27.52	20	0.75	0.8
>ssc-miR-10386	chr7:22941376-22958923(+)	149	-23.45	18	0.7778	0.8333
>ssc-miR-10387	chr7:22941376-22958923(+)	152	-23.37	19	0.6842	0.8421
>ssc-miR-10388	chr7:22941376-22958923(+)	144	-22.69	22	0.6818	0.7727
>ssc-miR-10388	chr7:22941376-22958923(+)	153	-23.95	20	0.65	0.8
>ssc-miR-10389	chr7:22941376-22958923(+)	145	-18.31	17	0.8235	0.8235
>ssc-miR-10391	chr7:22941376-22958923(+)	145	-21.15	18	0.7222	0.8333
>ssc-miR-10391	chr7:22941376-22958923(+)	158	-19.71	19	0.7368	0.7895
>ssc-miR-10391	chr7:22941376-22958923(+)	166	-25.7	19	0.7895	0.8421
>ssc-miR-107	chr7:22941376-22958923(+)	149	-24.61	20	0.75	0.8
>ssc-miR-10a-3p	chr7:22941376-22958923(+)	142	-21.33	19	0.7368	0.8947
>ssc-miR-122-5p	chr7:22941376-22958923(+)	144	-18.03	20	0.65	0.7
>ssc-miR-122-5p	chr7:22941376-22958923(+)	144	-18.65	15	0.7333	0.8667
>ssc-miR-122-5p	chr7:22941376-22958923(+)	144	-21.11	21	0.7619	0.8095
>ssc-miR-1224	chr7:22941376-22958923(+)	142	-20.74	15	0.8	0.8667
>ssc-miR-1224	chr7:22941376-22958923(+)	144	-27.31	19	0.7895	0.8421
>ssc-miR-1224	chr7:22941376-22958923(+)	156	-27.16	20	0.75	0.75
>ssc-miR-1249	chr7:22941376-22958923(+)	140	-28.06	19	0.6842	0.8421
>ssc-miR-1249	chr7:22941376-22958923(+)	142	-24.07	16	0.75	0.8125
>ssc-miR-1249	chr7:22941376-22958923(+)	147	-27.57	20	0.7	0.8
>ssc-miR-124a	chr7:22941376-22958923(+)	159	-23.46	18	0.7778	0.8889
>ssc-miR-125a	chr7:22941376-22958923(+)	145	-25.84	19	0.6842	0.7895
>ssc-miR-125a	chr7:22941376-22958923(+)	147	-23.56	17	0.7647	0.8235
>ssc-miR-125a	chr7:22941376-22958923(+)	149	-20.73	12	0.8333	0.8333
>ssc-miR-125a	chr7:22941376-22958923(+)	151	-26.95	20	0.8	0.8
>ssc-miR-125b	chr7:22941376-22958923(+)	143	-24.83	20	0.7	0.8
>ssc-miR-125b	chr7:22941376-22958923(+)	146	-22.64	12	0.9167	1
>ssc-miR-125b	chr7:22941376-22958923(+)	149	-20.26	12	0.8333	0.8333
>ssc-miR-127	chr7:22941376-22958923(+)	140	-26.21	19	0.6842	0.7895
>ssc-miR-127	chr7:22941376-22958923(+)	143	-24.03	25	0.6	0.64
>ssc-miR-127	chr7:22941376-22958923(+)	144	-18.04	21	0.619	0.7619
>ssc-miR-127	chr7:22941376-22958923(+)	146	-19.25	19	0.6842	0.6842
>ssc-miR-127	chr7:22941376-22958923(+)	146	-29.81	19	0.6842	0.8421
>ssc-miR-1271-3p	chr7:22941376-22958923(+)	146	-31.95	17	0.8235	0.8824
>ssc-miR-1271-3p	chr7:22941376-22958923(+)	150	-22.2	17	0.7647	0.7647
>ssc-miR-1271-5p	chr7:22941376-22958923(+)	158	-20.92	17	0.7647	0.7647
>ssc-miR-128	chr7:22941376-22958923(+)	149	-21.86	14	0.7857	0.8571
>ssc-miR-1285	chr7:22941376-22958923(+)	145	-30.73	22	0.7273	0.7273
>ssc-miR-1296-3p	chr7:22941376-22958923(+)	140	-22.88	14	0.7143	0.9286
>ssc-miR-1296-3p	chr7:22941376-22958923(+)	144	-19.04	14	0.7857	0.7857
>ssc-miR-1296-3p	chr7:22941376-22958923(+)	149	-21.05	12	0.75	0.9167
>ssc-miR-1296-3p	chr7:22941376-22958923(+)	157	-20.29	16	0.75	0.8125
>ssc-miR-1296-5p	chr7:22941376-22958923(+)	140	-28.56	15	0.8	0.9333
>ssc-miR-1296-5p	chr7:22941376-22958923(+)	143	-27.04	13	0.8462	0.9231
>ssc-miR-1296-5p	chr7:22941376-22958923(+)	144	-21.57	15	0.7333	0.8
>ssc-miR-1296-5p	chr7:22941376-22958923(+)	144	-29.83	15	0.7333	0.8667
>ssc-miR-1296-5p	chr7:22941376-22958923(+)	146	-18.02	13	0.6923	0.8462
>ssc-miR-1296-5p	chr7:22941376-22958923(+)	146	-23.3	19	0.7368	0.7895
>ssc-miR-1296-5p	chr7:22941376-22958923(+)	148	-28.42	18	0.8333	0.8889
>ssc-miR-1296-5p	chr7:22941376-22958923(+)	154	-31.22	20	0.8	0.9
>ssc-miR-129a-3p	chr7:22941376-22958923(+)	144	-20.49	14	0.7857	0.7857
>ssc-miR-1306-5p	chr7:22941376-22958923(+)	143	-24.12	14	0.7857	0.8571
>ssc-miR-1306-5p	chr7:22941376-22958923(+)	146	-20.6	15	0.7333	0.8
>ssc-miR-1306-5p	chr7:22941376-22958923(+)	148	-19.31	13	0.8462	0.8462
>ssc-miR-1307	chr7:22941376-22958923(+)	159	-30.32	14	0.7857	0.9286
>ssc-miR-130a	chr7:22941376-22958923(+)	144	-19.36	19	0.6842	0.8947
>ssc-miR-130a	chr7:22941376-22958923(+)	144	-20.52	19	0.6842	0.8947
>ssc-miR-130b-5p	chr7:22941376-22958923(+)	152	-21.62	15	0.8	0.9333
>ssc-miR-133a-3p	chr7:22941376-22958923(+)	143	-26.68	18	0.6667	0.7778
>ssc-miR-133a-3p	chr7:22941376-22958923(+)	145	-21.28	8	1	1
>ssc-miR-133a-3p	chr7:22941376-22958923(+)	145	-24.55	17	0.8235	0.8235
>ssc-miR-133b	chr7:22941376-22958923(+)	140	-22.11	17	0.7059	0.8235
>ssc-miR-133b	chr7:22941376-22958923(+)	153	-25.75	20	0.7	0.8
>ssc-miR-1343	chr7:22941376-22958923(+)	140	-22.43	17	0.7059	0.8235
>ssc-miR-1343	chr7:22941376-22958923(+)	155	-20.13	14	0.7857	0.8571
>ssc-miR-136-5p	chr7:22941376-22958923(+)	142	-19.44	20	0.8	0.9
>ssc-miR-136-5p	chr7:22941376-22958923(+)	151	-19.63	18	0.7222	0.8333
>ssc-miR-138	chr7:22941376-22958923(+)	151	-27.56	17	0.8235	0.8235
>ssc-miR-1388	chr7:22941376-22958923(+)	145	-18.78	14	0.7857	0.7857
>ssc-miR-139-3p	chr7:22941376-22958923(+)	148	-27.36	17	0.7647	0.8824
>ssc-miR-139-5p	chr7:22941376-22958923(+)	140	-20.77	19	0.5789	0.7895
>ssc-miR-139-5p	chr7:22941376-22958923(+)	146	-27.38	20	0.8	0.85
>ssc-miR-140-3p	chr7:22941376-22958923(+)	142	-19.15	9	0.8889	0.8889
>ssc-miR-140-3p	chr7:22941376-22958923(+)	147	-27.75	19	0.7368	0.8421
>ssc-miR-140-3p	chr7:22941376-22958923(+)	148	-21.25	19	0.6316	0.6842
>ssc-miR-140-3p	chr7:22941376-22958923(+)	153	-23.94	18	0.7222	0.7778
>ssc-miR-140-3p	chr7:22941376-22958923(+)	159	-26.53	20	0.7	0.8
>ssc-miR-140-3p	chr7:22941376-22958923(+)	164	-28.45	19	0.7368	0.7895
>ssc-miR-141	chr7:22941376-22958923(+)	155	-18.3	19	0.7895	0.7895
>ssc-miR-142-3p	chr7:22941376-22958923(+)	140	-22.68	19	0.6316	0.8947
>ssc-miR-143-3p	chr7:22941376-22958923(+)	153	-20.02	22	0.6818	0.7727
>ssc-miR-143-3p	chr7:22941376-22958923(+)	154	-21.46	17	0.7647	0.8824
>ssc-miR-143-5p	chr7:22941376-22958923(+)	144	-18.95	18	0.6667	0.7222
>ssc-miR-143-5p	chr7:22941376-22958923(+)	145	-26.06	15	0.7333	0.9333
>ssc-miR-143-5p	chr7:22941376-22958923(+)	148	-20.18	11	0.8182	0.9091
>ssc-miR-146a-5p	chr7:22941376-22958923(+)	146	-19.08	20	0.6	0.9
>ssc-miR-146b	chr7:22941376-22958923(+)	150	-22.34	20	0.65	0.9
>ssc-miR-148a-3p	chr7:22941376-22958923(+)	153	-20.07	22	0.7273	0.7273
>ssc-miR-148a-5p	chr7:22941376-22958923(+)	160	-19.07	17	0.8235	0.8235
>ssc-miR-148b-3p	chr7:22941376-22958923(+)	161	-20.66	22	0.7727	0.7727
>ssc-miR-148b-5p	chr7:22941376-22958923(+)	140	-24.94	22	0.6818	0.8182
>ssc-miR-148b-5p	chr7:22941376-22958923(+)	143	-19.49	15	0.8	0.9333
>ssc-miR-148b-5p	chr7:22941376-22958923(+)	161	-20.47	20	0.7	0.75
>ssc-miR-148b-5p	chr7:22941376-22958923(+)	170	-24.78	19	0.7895	0.8947
>ssc-miR-149	chr7:22941376-22958923(+)	147	-28.27	20	0.65	0.85
>ssc-miR-149	chr7:22941376-22958923(+)	154	-19.2	17	0.7059	0.7647
>ssc-miR-149	chr7:22941376-22958923(+)	159	-25.16	20	0.7	0.8
>ssc-miR-150	chr7:22941376-22958923(+)	143	-20.28	20	0.7	0.75
>ssc-miR-151-5p	chr7:22941376-22958923(+)	141	-19.24	18	0.6667	0.8333
>ssc-miR-151-5p	chr7:22941376-22958923(+)	150	-21.8	17	0.7647	0.8235
>ssc-miR-152	chr7:22941376-22958923(+)	152	-19.03	21	0.7143	0.7619
>ssc-miR-16	chr7:22941376-22958923(+)	147	-18.04	10	0.9	0.9
>ssc-miR-17-3p	chr7:22941376-22958923(+)	141	-24.4	26	0.6154	0.6538
>ssc-miR-17-3p	chr7:22941376-22958923(+)	147	-19.39	18	0.6111	0.7222
>ssc-miR-17-3p	chr7:22941376-22958923(+)	149	-24.28	24	0.6667	0.75
>ssc-miR-17-3p	chr7:22941376-22958923(+)	150	-20.53	19	0.7895	0.8421
>ssc-miR-181a	chr7:22941376-22958923(+)	151	-18.68	21	0.7143	0.7619
>ssc-miR-181b	chr7:22941376-22958923(+)	140	-19.54	20	0.8	0.8
>ssc-miR-181b	chr7:22941376-22958923(+)	158	-18.89	20	0.75	0.75
>ssc-miR-181c	chr7:22941376-22958923(+)	150	-19.07	19	0.7368	0.7895
>ssc-miR-181d-5p	chr7:22941376-22958923(+)	155	-18.89	20	0.65	0.8
>ssc-miR-1839-3p	chr7:22941376-22958923(+)	166	-19.55	13	0.9231	1
>ssc-miR-184	chr7:22941376-22958923(+)	153	-24.11	16	0.8125	0.875
>ssc-miR-1842	chr7:22941376-22958923(+)	141	-22.91	16	0.8125	0.875
>ssc-miR-1842	chr7:22941376-22958923(+)	141	-27.73	18	0.6667	0.8333
>ssc-miR-1842	chr7:22941376-22958923(+)	146	-25.4	17	0.7059	0.8235
>ssc-miR-1842	chr7:22941376-22958923(+)	147	-23.07	17	0.7059	0.7647
>ssc-miR-185	chr7:22941376-22958923(+)	148	-24.73	17	0.6471	0.8235
>ssc-miR-185	chr7:22941376-22958923(+)	162	-26.81	19	0.7368	0.8421
>ssc-miR-187	chr7:22941376-22958923(+)	162	-27.31	19	0.7368	0.8421
>ssc-miR-192	chr7:22941376-22958923(+)	150	-19.17	18	0.7222	0.8333
>ssc-miR-193a-3p	chr7:22941376-22958923(+)	146	-20.08	16	0.8125	0.8125
>ssc-miR-193a-3p	chr7:22941376-22958923(+)	147	-26.59	22	0.6818	0.7727
>ssc-miR-193a-5p	chr7:22941376-22958923(+)	147	-28.95	20	0.75	0.9
>ssc-miR-193a-5p	chr7:22941376-22958923(+)	156	-21.93	19	0.6842	0.7368
>ssc-miR-194a-3p	chr7:22941376-22958923(+)	140	-28.44	16	0.875	0.9375
>ssc-miR-194a-3p	chr7:22941376-22958923(+)	142	-20.3	22	0.5909	0.6818
>ssc-miR-194a-3p	chr7:22941376-22958923(+)	145	-24.66	17	0.7059	0.9412
>ssc-miR-194a-3p	chr7:22941376-22958923(+)	151	-19.21	16	0.75	0.8125
>ssc-miR-194a-3p	chr7:22941376-22958923(+)	155	-21.67	14	0.7857	0.8571
>ssc-miR-194b-3p	chr7:22941376-22958923(+)	140	-18.39	11	0.8182	1
>ssc-miR-194b-3p	chr7:22941376-22958923(+)	141	-19.28	16	0.6875	0.8125
>ssc-miR-194b-3p	chr7:22941376-22958923(+)	151	-18.22	22	0.6364	0.7273
>ssc-miR-194b-3p	chr7:22941376-22958923(+)	153	-19.45	14	0.8571	0.8571
>ssc-miR-196a	chr7:22941376-22958923(+)	142	-20.59	19	0.6316	0.8421
>ssc-miR-196b-5p	chr7:22941376-22958923(+)	150	-25.04	19	0.6842	0.8947
>ssc-miR-199a-3p	chr7:22941376-22958923(+)	140	-23.91	17	0.8235	0.8824
>ssc-miR-199a-3p	chr7:22941376-22958923(+)	156	-23.51	19	0.7368	0.8421
>ssc-miR-199a-5p	chr7:22941376-22958923(+)	141	-20.95	22	0.7727	0.7727
>ssc-miR-199b-3p	chr7:22941376-22958923(+)	156	-23.81	19	0.7368	0.8421
>ssc-miR-199b-3p	chr7:22941376-22958923(+)	169	-25.03	18	0.8333	0.8889
>ssc-miR-205	chr7:22941376-22958923(+)	142	-23.62	17	0.6471	0.8235
>ssc-miR-205	chr7:22941376-22958923(+)	147	-26.67	14	0.7857	0.9286
>ssc-miR-205	chr7:22941376-22958923(+)	158	-30.06	18	0.8333	0.9444
>ssc-miR-206	chr7:22941376-22958923(+)	149	-22.16	21	0.7619	0.8095
>ssc-miR-21-3p	chr7:22941376-22958923(+)	160	-23.54	18	0.7222	0.8889
>ssc-miR-210	chr7:22941376-22958923(+)	140	-24.4	19	0.6842	0.8421
>ssc-miR-212	chr7:22941376-22958923(+)	142	-20.25	19	0.6842	0.7895
>ssc-miR-212	chr7:22941376-22958923(+)	146	-18.21	19	0.6842	0.6842
>ssc-miR-212	chr7:22941376-22958923(+)	148	-19.83	20	0.7	0.75
>ssc-miR-212	chr7:22941376-22958923(+)	152	-20.37	19	0.6316	0.7368
>ssc-miR-212	chr7:22941376-22958923(+)	156	-26.47	17	0.8235	0.9412
>ssc-miR-212	chr7:22941376-22958923(+)	169	-26.8	20	0.7	0.85
>ssc-miR-214-3p	chr7:22941376-22958923(+)	140	-19.78	15	0.7333	0.8
>ssc-miR-214-3p	chr7:22941376-22958923(+)	150	-22.74	19	0.6842	0.7368
>ssc-miR-214-5p	chr7:22941376-22958923(+)	143	-20.88	17	0.7059	0.8235
>ssc-miR-214-5p	chr7:22941376-22958923(+)	143	-22.75	21	0.619	0.8095
>ssc-miR-216	chr7:22941376-22958923(+)	147	-21.43	20	0.8	0.85
>ssc-miR-216	chr7:22941376-22958923(+)	159	-19.39	20	0.75	0.75
>ssc-miR-219a	chr7:22941376-22958923(+)	140	-21.56	19	0.6316	0.7368
>ssc-miR-219a	chr7:22941376-22958923(+)	149	-18.96	16	0.75	0.875
>ssc-miR-22-3p	chr7:22941376-22958923(+)	154	-20.48	13	0.7692	0.9231
>ssc-miR-22-3p	chr7:22941376-22958923(+)	159	-20.89	16	0.8125	0.875
>ssc-miR-22-5p	chr7:22941376-22958923(+)	142	-19.82	18	0.7778	0.8333
>ssc-miR-221-3p	chr7:22941376-22958923(+)	144	-19.21	15	0.6667	0.9333
>ssc-miR-221-5p	chr7:22941376-22958923(+)	144	-20.37	23	0.6087	0.8261
>ssc-miR-221-5p	chr7:22941376-22958923(+)	146	-19.49	23	0.5652	0.6957
>ssc-miR-222	chr7:22941376-22958923(+)	140	-21.13	19	0.7368	0.7895
>ssc-miR-222	chr7:22941376-22958923(+)	149	-19.88	20	0.65	0.8
>ssc-miR-222	chr7:22941376-22958923(+)	173	-21.28	20	0.75	0.85
>ssc-miR-224	chr7:22941376-22958923(+)	152	-19.43	23	0.5652	0.7826
>ssc-miR-224	chr7:22941376-22958923(+)	153	-20.15	14	0.8571	0.8571
>ssc-miR-224	chr7:22941376-22958923(+)	168	-24.85	22	0.7727	0.7727
>ssc-miR-2320-5p	chr7:22941376-22958923(+)	148	-19.25	20	0.7	0.75
>ssc-miR-2320-5p	chr7:22941376-22958923(+)	157	-23.57	18	0.7778	0.7778
>ssc-miR-2366	chr7:22941376-22958923(+)	145	-22.41	8	1	1
>ssc-miR-23a	chr7:22941376-22958923(+)	146	-18.77	21	0.6667	0.8095
>ssc-miR-23a	chr7:22941376-22958923(+)	146	-21.45	17	0.8235	0.8824
>ssc-miR-23b	chr7:22941376-22958923(+)	146	-21.45	17	0.8235	0.8824
>ssc-miR-24-3p	chr7:22941376-22958923(+)	140	-20.76	18	0.6667	0.8333
>ssc-miR-24-3p	chr7:22941376-22958923(+)	140	-21.07	15	0.6667	0.8667
>ssc-miR-24-3p	chr7:22941376-22958923(+)	146	-19.69	21	0.7143	0.8095
>ssc-miR-24-3p	chr7:22941376-22958923(+)	148	-21.69	18	0.7222	0.7222
>ssc-miR-24-3p	chr7:22941376-22958923(+)	152	-22.05	22	0.7273	0.7273
>ssc-miR-24-3p	chr7:22941376-22958923(+)	153	-18.65	12	0.8333	0.9167
>ssc-miR-24-3p	chr7:22941376-22958923(+)	158	-24.76	23	0.7391	0.7391
>ssc-miR-26a	chr7:22941376-22958923(+)	148	-31	19	0.8421	0.9474
>ssc-miR-26b-3p	chr7:22941376-22958923(+)	144	-19	11	0.8182	0.8182
>ssc-miR-26b-3p	chr7:22941376-22958923(+)	162	-19.16	19	0.7368	0.8421
>ssc-miR-26b-5p	chr7:22941376-22958923(+)	144	-27.9	19	0.7895	0.9474
>ssc-miR-27a	chr7:22941376-22958923(+)	140	-19.59	11	0.8182	1
>ssc-miR-27b-3p	chr7:22941376-22958923(+)	141	-25.14	22	0.6818	0.7727
>ssc-miR-27b-5p	chr7:22941376-22958923(+)	151	-21.53	20	0.7	0.85
>ssc-miR-28-3p	chr7:22941376-22958923(+)	141	-27.22	17	0.8235	0.9412
>ssc-miR-28-5p	chr7:22941376-22958923(+)	140	-19.94	15	0.6667	0.8667
>ssc-miR-28-5p	chr7:22941376-22958923(+)	143	-26.38	19	0.7895	0.8947
>ssc-miR-28-5p	chr7:22941376-22958923(+)	158	-22.56	23	0.6957	0.7826
>ssc-miR-296-3p	chr7:22941376-22958923(+)	141	-29.15	18	0.6667	0.8333
>ssc-miR-296-3p	chr7:22941376-22958923(+)	142	-20.08	9	0.8889	0.8889
>ssc-miR-296-3p	chr7:22941376-22958923(+)	144	-23.07	19	0.7368	0.8421
>ssc-miR-296-3p	chr7:22941376-22958923(+)	154	-19.77	19	0.6316	0.8421
>ssc-miR-296-3p	chr7:22941376-22958923(+)	163	-25.81	14	0.8571	0.9286
>ssc-miR-296-5p	chr7:22941376-22958923(+)	145	-20.84	17	0.7647	0.7647
>ssc-miR-296-5p	chr7:22941376-22958923(+)	149	-27.79	12	0.8333	0.8333
>ssc-miR-296-5p	chr7:22941376-22958923(+)	154	-21.73	13	0.8462	0.8462
>ssc-miR-296-5p	chr7:22941376-22958923(+)	154	-28.71	21	0.7143	0.7143
>ssc-miR-29a-3p	chr7:22941376-22958923(+)	145	-21.41	19	0.6842	0.7895
>ssc-miR-29b	chr7:22941376-22958923(+)	152	-18.94	15	0.6667	0.8667
>ssc-miR-29c	chr7:22941376-22958923(+)	156	-18.87	19	0.6316	0.7895
>ssc-miR-30a-3p	chr7:22941376-22958923(+)	155	-20.71	18	0.7778	0.8333
>ssc-miR-30b-3p	chr7:22941376-22958923(+)	140	-19.39	11	0.8182	1
>ssc-miR-30c-1-3p	chr7:22941376-22958923(+)	142	-20.4	17	0.6471	0.8235
>ssc-miR-30c-1-3p	chr7:22941376-22958923(+)	143	-19.6	10	0.8	0.9
>ssc-miR-30c-1-3p	chr7:22941376-22958923(+)	144	-20.22	20	0.7	0.85
>ssc-miR-30c-1-3p	chr7:22941376-22958923(+)	144	-22.6	14	0.7857	0.9286
>ssc-miR-30c-1-3p	chr7:22941376-22958923(+)	149	-19.79	16	0.75	0.875
>ssc-miR-30c-3p	chr7:22941376-22958923(+)	140	-20.27	13	0.8462	0.9231
>ssc-miR-30c-3p	chr7:22941376-22958923(+)	143	-19.56	16	0.75	0.875
>ssc-miR-30c-3p	chr7:22941376-22958923(+)	147	-20.32	10	0.9	0.9
>ssc-miR-30c-3p	chr7:22941376-22958923(+)	157	-20.24	21	0.7143	0.8095
>ssc-miR-30e-3p	chr7:22941376-22958923(+)	147	-19.52	17	0.7059	0.7647
>ssc-miR-31	chr7:22941376-22958923(+)	150	-22.26	22	0.6818	0.7273
>ssc-miR-31	chr7:22941376-22958923(+)	157	-20.13	12	0.9167	0.9167
>ssc-miR-31	chr7:22941376-22958923(+)	163	-22.37	14	0.8571	0.9286
>ssc-miR-320	chr7:22941376-22958923(+)	151	-26.9	20	0.75	0.8
>ssc-miR-324	chr7:22941376-22958923(+)	140	-24.55	21	0.619	0.7619
>ssc-miR-324	chr7:22941376-22958923(+)	155	-31.28	19	0.7895	0.8947
>ssc-miR-324	chr7:22941376-22958923(+)	158	-35.07	20	0.85	0.9
>ssc-miR-324	chr7:22941376-22958923(+)	165	-27.88	20	0.7	0.8
>ssc-miR-325	chr7:22941376-22958923(+)	152	-24.62	19	0.7368	0.9474
>ssc-miR-326	chr7:22941376-22958923(+)	140	-22.7	19	0.7368	0.7895
>ssc-miR-326	chr7:22941376-22958923(+)	146	-20.91	17	0.7059	0.8235
>ssc-miR-326	chr7:22941376-22958923(+)	147	-28.06	17	0.7647	0.8824
>ssc-miR-326	chr7:22941376-22958923(+)	147	-34.63	14	0.7857	0.9286
>ssc-miR-326	chr7:22941376-22958923(+)	149	-26.84	16	0.75	0.875
>ssc-miR-326	chr7:22941376-22958923(+)	153	-22.41	16	0.8125	0.875
>ssc-miR-328	chr7:22941376-22958923(+)	144	-28.75	19	0.7895	0.7895
>ssc-miR-328	chr7:22941376-22958923(+)	154	-28.68	16	0.8125	0.8125
>ssc-miR-330	chr7:22941376-22958923(+)	141	-19.59	15	0.8	0.8
>ssc-miR-330	chr7:22941376-22958923(+)	141	-21.45	19	0.6842	0.8947
>ssc-miR-330	chr7:22941376-22958923(+)	143	-20.33	19	0.6842	0.8421
>ssc-miR-330	chr7:22941376-22958923(+)	147	-23.88	20	0.7	0.8
>ssc-miR-330	chr7:22941376-22958923(+)	147	-24.98	20	0.6	0.9
>ssc-miR-330	chr7:22941376-22958923(+)	147	-29.16	25	0.68	0.76
>ssc-miR-330	chr7:22941376-22958923(+)	152	-26.76	21	0.6667	0.8571
>ssc-miR-330	chr7:22941376-22958923(+)	152	-27.68	19	0.6842	0.8421
>ssc-miR-330	chr7:22941376-22958923(+)	157	-25.9	20	0.65	0.75
>ssc-miR-330	chr7:22941376-22958923(+)	169	-36.81	20	0.75	0.95
>ssc-miR-331-3p	chr7:22941376-22958923(+)	140	-25.36	17	0.7647	0.8235
>ssc-miR-331-3p	chr7:22941376-22958923(+)	141	-31.04	21	0.7143	0.8095
>ssc-miR-331-3p	chr7:22941376-22958923(+)	142	-25.38	19	0.6842	0.7895
>ssc-miR-331-3p	chr7:22941376-22958923(+)	142	-27.1	19	0.6842	0.7895
>ssc-miR-331-3p	chr7:22941376-22958923(+)	143	-22.34	12	0.8333	0.8333
>ssc-miR-331-3p	chr7:22941376-22958923(+)	145	-23.7	20	0.65	0.75
>ssc-miR-331-3p	chr7:22941376-22958923(+)	147	-21.5	10	0.9	0.9
>ssc-miR-331-3p	chr7:22941376-22958923(+)	149	-27.52	16	0.6875	0.75
>ssc-miR-331-3p	chr7:22941376-22958923(+)	150	-31.45	19	0.7895	0.8421
>ssc-miR-331-3p	chr7:22941376-22958923(+)	152	-31.04	23	0.6957	0.7826
>ssc-miR-331-3p	chr7:22941376-22958923(+)	161	-31.03	18	0.7778	0.8333
>ssc-miR-338	chr7:22941376-22958923(+)	143	-20.44	18	0.7222	0.8889
>ssc-miR-338	chr7:22941376-22958923(+)	148	-20.32	19	0.6316	0.6842
>ssc-miR-338	chr7:22941376-22958923(+)	148	-23.44	19	0.6316	0.8421
>ssc-miR-339	chr7:22941376-22958923(+)	141	-30.3	14	0.7857	0.9286
>ssc-miR-339	chr7:22941376-22958923(+)	147	-21.53	16	0.75	0.75
>ssc-miR-339	chr7:22941376-22958923(+)	150	-23.91	19	0.6842	0.7368
>ssc-miR-339-3p	chr7:22941376-22958923(+)	140	-22.08	7	1	1
>ssc-miR-339-3p	chr7:22941376-22958923(+)	141	-21	18	0.7222	0.7222
>ssc-miR-339-3p	chr7:22941376-22958923(+)	141	-23.66	18	0.7222	0.7778
>ssc-miR-339-3p	chr7:22941376-22958923(+)	144	-19.35	15	0.6667	0.7333
>ssc-miR-339-3p	chr7:22941376-22958923(+)	145	-29.72	17	0.8235	0.8235
>ssc-miR-339-3p	chr7:22941376-22958923(+)	148	-29.45	15	0.7333	0.9333
>ssc-miR-339-3p	chr7:22941376-22958923(+)	152	-24.85	17	0.7647	0.7647
>ssc-miR-339-3p	chr7:22941376-22958923(+)	159	-21.38	18	0.7222	0.7778
>ssc-miR-339-5p	chr7:22941376-22958923(+)	141	-30.54	14	0.7857	0.9286
>ssc-miR-339-5p	chr7:22941376-22958923(+)	147	-21.53	16	0.75	0.75
>ssc-miR-339-5p	chr7:22941376-22958923(+)	154	-23.91	19	0.7368	0.7368
>ssc-miR-33b-3p	chr7:22941376-22958923(+)	145	-20.18	8	1	1
>ssc-miR-33b-3p	chr7:22941376-22958923(+)	148	-27.07	19	0.6842	0.7895
>ssc-miR-342	chr7:22941376-22958923(+)	155	-18.66	10	1	1
>ssc-miR-342	chr7:22941376-22958923(+)	156	-19.11	17	0.7647	0.8235
>ssc-miR-345-3p	chr7:22941376-22958923(+)	142	-24.78	19	0.7895	0.8421
>ssc-miR-345-5p	chr7:22941376-22958923(+)	143	-23.69	18	0.8333	0.8333
>ssc-miR-34a	chr7:22941376-22958923(+)	142	-21.06	15	0.8	0.8667
>ssc-miR-34a	chr7:22941376-22958923(+)	144	-19.67	20	0.65	0.7
>ssc-miR-34c	chr7:22941376-22958923(+)	140	-20.91	24	0.7083	0.75
>ssc-miR-34c	chr7:22941376-22958923(+)	141	-19.11	12	0.75	0.75
>ssc-miR-34c	chr7:22941376-22958923(+)	143	-18.57	10	0.8	0.9
>ssc-miR-361-3p	chr7:22941376-22958923(+)	141	-23.09	17	0.7647	0.8235
>ssc-miR-361-3p	chr7:22941376-22958923(+)	141	-24.01	22	0.6364	0.8636
>ssc-miR-361-3p	chr7:22941376-22958923(+)	142	-20.14	20	0.75	0.8
>ssc-miR-361-3p	chr7:22941376-22958923(+)	145	-23.64	14	0.6429	0.9286
>ssc-miR-361-3p	chr7:22941376-22958923(+)	146	-22.29	18	0.7778	0.8333
>ssc-miR-361-3p	chr7:22941376-22958923(+)	148	-23.06	19	0.6316	0.8421
>ssc-miR-361-3p	chr7:22941376-22958923(+)	148	-24.67	21	0.6667	0.8095
>ssc-miR-361-3p	chr7:22941376-22958923(+)	149	-24.04	18	0.6667	0.7778
>ssc-miR-361-3p	chr7:22941376-22958923(+)	150	-29.63	20	0.75	0.9
>ssc-miR-361-3p	chr7:22941376-22958923(+)	152	-25.51	17	0.7647	0.7647
>ssc-miR-361-3p	chr7:22941376-22958923(+)	153	-26.02	16	0.75	0.9375
>ssc-miR-361-3p	chr7:22941376-22958923(+)	161	-29.27	16	0.75	0.875
>ssc-miR-362	chr7:22941376-22958923(+)	140	-19.95	24	0.6667	0.75
>ssc-miR-362	chr7:22941376-22958923(+)	145	-20.61	22	0.6818	0.7273
>ssc-miR-362	chr7:22941376-22958923(+)	148	-25.19	26	0.6923	0.7692
>ssc-miR-362	chr7:22941376-22958923(+)	149	-18.56	25	0.6	0.72
>ssc-miR-365-5p	chr7:22941376-22958923(+)	141	-24.1	18	0.6667	0.8333
>ssc-miR-365-5p	chr7:22941376-22958923(+)	143	-23.06	17	0.8235	0.8824
>ssc-miR-365-5p	chr7:22941376-22958923(+)	144	-18.33	21	0.6667	0.7619
>ssc-miR-365-5p	chr7:22941376-22958923(+)	144	-24.14	22	0.6818	0.7273
>ssc-miR-365-5p	chr7:22941376-22958923(+)	148	-24.96	22	0.6818	0.7727
>ssc-miR-370	chr7:22941376-22958923(+)	140	-22.57	16	0.75	0.875
>ssc-miR-370	chr7:22941376-22958923(+)	141	-23.82	16	0.6875	0.8125
>ssc-miR-370	chr7:22941376-22958923(+)	143	-25.28	22	0.5455	0.7273
>ssc-miR-370	chr7:22941376-22958923(+)	150	-32.14	23	0.7391	0.7826
>ssc-miR-376b	chr7:22941376-22958923(+)	150	-18.09	9	1	1
>ssc-miR-376b	chr7:22941376-22958923(+)	153	-18.22	16	0.75	0.9375
>ssc-miR-378	chr7:22941376-22958923(+)	142	-19.99	17	0.7059	0.7647
>ssc-miR-378	chr7:22941376-22958923(+)	156	-22.39	17	0.7647	0.8235
>ssc-miR-378b-3p	chr7:22941376-22958923(+)	142	-19.45	17	0.7059	0.7647
>ssc-miR-378b-3p	chr7:22941376-22958923(+)	156	-20.59	17	0.7647	0.8235
>ssc-miR-381-5p	chr7:22941376-22958923(+)	140	-26.48	22	0.5455	0.8182
>ssc-miR-382	chr7:22941376-22958923(+)	142	-18.29	20	0.6	0.85
>ssc-miR-383	chr7:22941376-22958923(+)	158	-25.71	17	0.7059	0.8235
>ssc-miR-383	chr7:22941376-22958923(+)	158	-25.71	17	0.7059	0.8235
>ssc-miR-423-3p	chr7:22941376-22958923(+)	140	-37.46	22	0.7727	0.8636
>ssc-miR-423-3p	chr7:22941376-22958923(+)	145	-26.78	18	0.7222	0.8333
>ssc-miR-423-3p	chr7:22941376-22958923(+)	150	-29.97	23	0.7391	0.7826
>ssc-miR-423-5p	chr7:22941376-22958923(+)	140	-21.29	7	1	1
>ssc-miR-423-5p	chr7:22941376-22958923(+)	144	-26.73	21	0.6667	0.9048
>ssc-miR-423-5p	chr7:22941376-22958923(+)	145	-21.2	20	0.6	0.65
>ssc-miR-423-5p	chr7:22941376-22958923(+)	149	-18.76	18	0.7222	0.7222
>ssc-miR-423-5p	chr7:22941376-22958923(+)	149	-27.12	20	0.75	0.85
>ssc-miR-429	chr7:22941376-22958923(+)	166	-23.09	19	0.8421	0.9474
>ssc-miR-432-3p	chr7:22941376-22958923(+)	140	-24.27	17	0.7059	0.8235
>ssc-miR-432-5p	chr7:22941376-22958923(+)	141	-22.89	22	0.6818	0.7727
>ssc-miR-432-5p	chr7:22941376-22958923(+)	142	-20.2	17	0.6471	0.8235
>ssc-miR-432-5p	chr7:22941376-22958923(+)	147	-29.23	19	0.8421	0.8947
>ssc-miR-432-5p	chr7:22941376-22958923(+)	150	-29.31	19	0.6842	0.8947
>ssc-miR-4331-3p	chr7:22941376-22958923(+)	143	-20.74	20	0.6	0.85
>ssc-miR-4331-3p	chr7:22941376-22958923(+)	151	-36.47	19	0.8947	0.8947
>ssc-miR-4331-3p	chr7:22941376-22958923(+)	152	-33.45	20	0.85	0.9
>ssc-miR-4331-3p	chr7:22941376-22958923(+)	154	-36.16	18	0.9444	0.9444
>ssc-miR-4331-3p	chr7:22941376-22958923(+)	168	-24.11	19	0.6842	0.8947
>ssc-miR-4331-3p	chr7:22941376-22958923(+)	184	-38.72	19	0.8947	0.8947
>ssc-miR-4331-3p	chr7:22941376-22958923(+)	191	-43.68	18	0.9444	1
>ssc-miR-4331-3p	chr7:22941376-22958923(+)	200	-48.63	19	1	1
>ssc-miR-4331-3p	chr7:22941376-22958923(+)	200	-49.15	19	1	1
>ssc-miR-4331-5p	chr7:22941376-22958923(+)	148	-26.14	15	0.9333	0.9333
>ssc-miR-4331-5p	chr7:22941376-22958923(+)	160	-35.08	19	0.8947	0.8947
>ssc-miR-4334-3p	chr7:22941376-22958923(+)	141	-28.95	14	0.7857	0.9286
>ssc-miR-4334-3p	chr7:22941376-22958923(+)	147	-21.53	16	0.75	0.75
>ssc-miR-4334-3p	chr7:22941376-22958923(+)	147	-23.05	16	0.75	0.75
>ssc-miR-4334-5p	chr7:22941376-22958923(+)	140	-24.57	14	0.7857	0.8571
>ssc-miR-4334-5p	chr7:22941376-22958923(+)	142	-22.58	16	0.625	0.8125
>ssc-miR-4334-5p	chr7:22941376-22958923(+)	142	-26.47	15	0.8	0.8667
>ssc-miR-4334-5p	chr7:22941376-22958923(+)	143	-18.9	16	0.625	0.8125
>ssc-miR-4334-5p	chr7:22941376-22958923(+)	144	-24.15	15	0.6	0.8
>ssc-miR-4334-5p	chr7:22941376-22958923(+)	151	-21.62	12	0.9167	0.9167
>ssc-miR-4335	chr7:22941376-22958923(+)	141	-29.02	14	0.7857	0.9286
>ssc-miR-4335	chr7:22941376-22958923(+)	148	-22.27	20	0.7	0.75
>ssc-miR-4335	chr7:22941376-22958923(+)	149	-22.46	18	0.7222	0.7222
>ssc-miR-4335	chr7:22941376-22958923(+)	150	-31.66	16	0.75	0.9375
>ssc-miR-4335	chr7:22941376-22958923(+)	151	-23.96	16	0.75	0.8125
>ssc-miR-4335	chr7:22941376-22958923(+)	157	-27.48	21	0.6667	0.8095
>ssc-miR-4335	chr7:22941376-22958923(+)	168	-34.19	17	0.8824	0.8824
>ssc-miR-4337	chr7:22941376-22958923(+)	162	-24.47	22	0.7273	0.8182
>ssc-miR-4339	chr7:22941376-22958923(+)	141	-31.01	23	0.6522	0.8261
>ssc-miR-4339	chr7:22941376-22958923(+)	144	-28.75	22	0.6818	0.8182
>ssc-miR-4339	chr7:22941376-22958923(+)	152	-23.59	23	0.6957	0.6957
>ssc-miR-4339	chr7:22941376-22958923(+)	155	-21.18	10	1	1
>ssc-miR-4339	chr7:22941376-22958923(+)	168	-36.76	24	0.75	0.7917
>ssc-miR-450b-3p	chr7:22941376-22958923(+)	147	-22.02	17	0.7647	0.8235
>ssc-miR-450b-3p	chr7:22941376-22958923(+)	149	-19.92	18	0.7222	0.8889
>ssc-miR-450b-3p	chr7:22941376-22958923(+)	153	-18.28	18	0.6667	0.8333
>ssc-miR-450b-3p	chr7:22941376-22958923(+)	154	-20.6	13	0.7692	0.9231
>ssc-miR-450b-5p	chr7:22941376-22958923(+)	143	-18.26	23	0.6522	0.7391
>ssc-miR-450c-3p	chr7:22941376-22958923(+)	140	-19.55	17	0.8235	0.8824
>ssc-miR-450c-3p	chr7:22941376-22958923(+)	143	-19.1	14	0.7143	0.9286
>ssc-miR-484	chr7:22941376-22958923(+)	145	-21.94	18	0.6667	0.7222
>ssc-miR-484	chr7:22941376-22958923(+)	145	-34.07	18	0.7222	0.8333
>ssc-miR-484	chr7:22941376-22958923(+)	147	-19.48	19	0.7368	0.7368
>ssc-miR-484	chr7:22941376-22958923(+)	149	-28.33	14	0.7857	0.8571
>ssc-miR-484	chr7:22941376-22958923(+)	150	-30.13	17	0.7647	0.8235
>ssc-miR-484	chr7:22941376-22958923(+)	153	-31.63	18	0.7778	0.8889
>ssc-miR-486	chr7:22941376-22958923(+)	140	-29.53	19	0.6842	0.8421
>ssc-miR-490	chr7:22941376-22958923(+)	142	-18.66	13	0.7692	0.9231
>ssc-miR-490	chr7:22941376-22958923(+)	144	-19.3	20	0.75	0.8
>ssc-miR-490	chr7:22941376-22958923(+)	147	-24.87	16	0.8125	0.875
>ssc-miR-490	chr7:22941376-22958923(+)	159	-21.45	18	0.6667	0.8333
>ssc-miR-490	chr7:22941376-22958923(+)	159	-33.13	19	0.8421	0.8947
>ssc-miR-490	chr7:22941376-22958923(+)	160	-23.03	18	0.7778	0.8333
>ssc-miR-490	chr7:22941376-22958923(+)	164	-26.11	19	0.7895	0.8947
>ssc-miR-490-3p	chr7:22941376-22958923(+)	142	-18.66	13	0.7692	0.9231
>ssc-miR-490-3p	chr7:22941376-22958923(+)	144	-19.3	20	0.75	0.8
>ssc-miR-490-3p	chr7:22941376-22958923(+)	147	-24.87	16	0.8125	0.875
>ssc-miR-490-3p	chr7:22941376-22958923(+)	159	-21.45	18	0.6667	0.8333
>ssc-miR-490-3p	chr7:22941376-22958923(+)	159	-33.13	19	0.8421	0.8947
>ssc-miR-490-3p	chr7:22941376-22958923(+)	160	-23.03	18	0.7778	0.8333
>ssc-miR-490-3p	chr7:22941376-22958923(+)	164	-26.11	19	0.7895	0.8947
>ssc-miR-490-5p	chr7:22941376-22958923(+)	143	-25.99	18	0.7222	0.8889
>ssc-miR-491	chr7:22941376-22958923(+)	142	-21.27	9	0.8889	0.8889
>ssc-miR-491	chr7:22941376-22958923(+)	167	-28.13	18	0.7778	0.8333
>ssc-miR-493-3p	chr7:22941376-22958923(+)	145	-21.38	23	0.6522	0.6957
>ssc-miR-493-3p	chr7:22941376-22958923(+)	147	-18.17	19	0.7368	0.7368
>ssc-miR-493-3p	chr7:22941376-22958923(+)	151	-19.62	18	0.6667	0.7222
>ssc-miR-493-5p	chr7:22941376-22958923(+)	150	-25.1	13	0.8462	1
>ssc-miR-497	chr7:22941376-22958923(+)	140	-18.15	7	1	1
>ssc-miR-499-3p	chr7:22941376-22958923(+)	142	-21.01	22	0.7727	0.8182
>ssc-miR-499-3p	chr7:22941376-22958923(+)	159	-19.4	21	0.7143	0.7619
>ssc-miR-500-3p	chr7:22941376-22958923(+)	147	-25.65	14	0.7857	0.9286
>ssc-miR-500-5p	chr7:22941376-22958923(+)	140	-19.11	20	0.6	0.85
>ssc-miR-500-5p	chr7:22941376-22958923(+)	142	-19.01	15	0.8	0.8667
>ssc-miR-500-5p	chr7:22941376-22958923(+)	143	-23.19	21	0.6667	0.7619
>ssc-miR-500-5p	chr7:22941376-22958923(+)	148	-24.87	20	0.7	0.85
>ssc-miR-500-5p	chr7:22941376-22958923(+)	151	-20.5	24	0.6667	0.7083
>ssc-miR-503	chr7:22941376-22958923(+)	140	-19.9	20	0.65	0.8
>ssc-miR-503	chr7:22941376-22958923(+)	140	-23.26	22	0.6364	0.7273
>ssc-miR-504	chr7:22941376-22958923(+)	140	-21.74	17	0.7059	0.8235
>ssc-miR-504	chr7:22941376-22958923(+)	141	-26.56	16	0.75	0.9375
>ssc-miR-504	chr7:22941376-22958923(+)	150	-18.84	9	1	1
>ssc-miR-504	chr7:22941376-22958923(+)	153	-25.98	20	0.65	0.85
>ssc-miR-532-3p	chr7:22941376-22958923(+)	144	-22.18	19	0.6842	0.6842
>ssc-miR-532-3p	chr7:22941376-22958923(+)	150	-21.76	18	0.7222	0.7778
>ssc-miR-615	chr7:22941376-22958923(+)	153	-22.3	14	0.8571	0.8571
>ssc-miR-615	chr7:22941376-22958923(+)	155	-25.01	16	0.8125	0.8125
>ssc-miR-628-3p	chr7:22941376-22958923(+)	145	-20.92	18	0.6667	0.8889
>ssc-miR-652	chr7:22941376-22958923(+)	140	-18.76	7	1	1
>ssc-miR-6529	chr7:22941376-22958923(+)	141	-23.02	18	0.7222	0.7778
>ssc-miR-6529	chr7:22941376-22958923(+)	144	-18.5	19	0.7368	0.8421
>ssc-miR-660	chr7:22941376-22958923(+)	152	-19.77	19	0.6842	0.7895
>ssc-miR-664-5p	chr7:22941376-22958923(+)	141	-21.52	20	0.6	0.6
>ssc-miR-664-5p	chr7:22941376-22958923(+)	142	-19.26	19	0.6316	0.8421
>ssc-miR-664-5p	chr7:22941376-22958923(+)	144	-23.03	19	0.7368	0.8421
>ssc-miR-664-5p	chr7:22941376-22958923(+)	145	-21.46	20	0.6	0.8
>ssc-miR-664-5p	chr7:22941376-22958923(+)	147	-21.68	10	0.9	0.9
>ssc-miR-664-5p	chr7:22941376-22958923(+)	151	-20.26	18	0.7222	0.8333
>ssc-miR-664-5p	chr7:22941376-22958923(+)	155	-22.5	20	0.65	0.8
>ssc-miR-664-5p	chr7:22941376-22958923(+)	159	-26.64	20	0.7	0.8
>ssc-miR-670	chr7:22941376-22958923(+)	141	-23.84	19	0.6842	0.8947
>ssc-miR-670	chr7:22941376-22958923(+)	145	-20.13	26	0.6538	0.6923
>ssc-miR-671-3p	chr7:22941376-22958923(+)	141	-28.02	16	0.75	0.9375
>ssc-miR-671-5p	chr7:22941376-22958923(+)	141	-22.15	18	0.6667	0.8333
>ssc-miR-671-5p	chr7:22941376-22958923(+)	141	-25.04	20	0.65	0.8
>ssc-miR-671-5p	chr7:22941376-22958923(+)	141	-31.98	23	0.6957	0.7826
>ssc-miR-671-5p	chr7:22941376-22958923(+)	142	-28.3	21	0.6667	0.7619
>ssc-miR-671-5p	chr7:22941376-22958923(+)	149	-22.68	15	0.8	0.8
>ssc-miR-671-5p	chr7:22941376-22958923(+)	155	-25.28	10	1	1
>ssc-miR-676-3p	chr7:22941376-22958923(+)	150	-21.3	18	0.7778	0.8889
>ssc-miR-6782-3p	chr7:22941376-22958923(+)	141	-22.97	12	0.75	1
>ssc-miR-6782-3p	chr7:22941376-22958923(+)	141	-25.59	12	0.75	1
>ssc-miR-6782-3p	chr7:22941376-22958923(+)	141	-25.65	12	0.75	1
>ssc-miR-7-5p	chr7:22941376-22958923(+)	144	-19.3	26	0.5769	0.8077
>ssc-miR-7-5p	chr7:22941376-22958923(+)	157	-20.92	22	0.7273	0.8182
>ssc-miR-708-5p	chr7:22941376-22958923(+)	147	-20.3	22	0.7273	0.7727
>ssc-miR-708-5p	chr7:22941376-22958923(+)	148	-20.75	19	0.6316	0.8421
>ssc-miR-7134-5p	chr7:22941376-22958923(+)	146	-27.76	17	0.6471	0.8824
>ssc-miR-7134-5p	chr7:22941376-22958923(+)	150	-20.28	15	0.8	0.8
>ssc-miR-7135-3p	chr7:22941376-22958923(+)	143	-21.28	18	0.5556	0.8889
>ssc-miR-7135-3p	chr7:22941376-22958923(+)	150	-19.14	19	0.6842	0.7368
>ssc-miR-7135-3p	chr7:22941376-22958923(+)	150	-23.72	19	0.6842	0.8947
>ssc-miR-7135-3p	chr7:22941376-22958923(+)	160	-21.34	19	0.6842	0.7895
>ssc-miR-7135-3p	chr7:22941376-22958923(+)	170	-27.64	19	0.8421	0.8421
>ssc-miR-7135-5p	chr7:22941376-22958923(+)	140	-19.98	7	1	1
>ssc-miR-7135-5p	chr7:22941376-22958923(+)	143	-22.48	18	0.7222	0.7222
>ssc-miR-7135-5p	chr7:22941376-22958923(+)	159	-20.03	18	0.8333	0.8333
>ssc-miR-7136-3p	chr7:22941376-22958923(+)	147	-19.05	20	0.6	0.75
>ssc-miR-7136-3p	chr7:22941376-22958923(+)	151	-19.05	10	0.9	1
>ssc-miR-7136-5p	chr7:22941376-22958923(+)	151	-19.75	14	0.7857	0.7857
>ssc-miR-7136-5p	chr7:22941376-22958923(+)	152	-25.42	19	0.7368	0.7895
>ssc-miR-7136-5p	chr7:22941376-22958923(+)	153	-22.24	18	0.7222	0.7778
>ssc-miR-7136-5p	chr7:22941376-22958923(+)	153	-27.26	16	0.8125	0.875
>ssc-miR-7137-3p	chr7:22941376-22958923(+)	140	-23.51	18	0.6667	0.7778
>ssc-miR-7137-3p	chr7:22941376-22958923(+)	144	-29.73	18	0.7222	0.9444
>ssc-miR-7137-3p	chr7:22941376-22958923(+)	147	-29.22	17	0.7059	0.8824
>ssc-miR-7137-3p	chr7:22941376-22958923(+)	157	-27.23	15	0.9333	0.9333
>ssc-miR-7137-5p	chr7:22941376-22958923(+)	140	-18.6	18	0.7222	0.7778
>ssc-miR-7137-5p	chr7:22941376-22958923(+)	141	-22.22	18	0.7222	0.7778
>ssc-miR-7137-5p	chr7:22941376-22958923(+)	143	-29.62	14	0.8571	1
>ssc-miR-7138-3p	chr7:22941376-22958923(+)	147	-27.07	20	0.65	0.85
>ssc-miR-7138-5p	chr7:22941376-22958923(+)	140	-18.66	7	1	1
>ssc-miR-7138-5p	chr7:22941376-22958923(+)	140	-21.27	7	1	1
>ssc-miR-7138-5p	chr7:22941376-22958923(+)	141	-19.37	17	0.7647	0.8235
>ssc-miR-7139-3p	chr7:22941376-22958923(+)	144	-21.97	19	0.7368	0.8421
>ssc-miR-7139-3p	chr7:22941376-22958923(+)	144	-26.85	19	0.6842	0.8947
>ssc-miR-7139-3p	chr7:22941376-22958923(+)	146	-20.09	15	0.7333	0.8
>ssc-miR-7139-3p	chr7:22941376-22958923(+)	154	-27.43	19	0.7368	0.8947
>ssc-miR-7139-3p	chr7:22941376-22958923(+)	157	-25.76	12	0.9167	0.9167
>ssc-miR-7139-3p	chr7:22941376-22958923(+)	157	-31.69	19	0.8947	0.8947
>ssc-miR-7140-3p	chr7:22941376-22958923(+)	146	-24.27	18	0.7778	0.8333
>ssc-miR-7140-3p	chr7:22941376-22958923(+)	154	-18.49	17	0.7059	0.7647
>ssc-miR-7140-3p	chr7:22941376-22958923(+)	156	-19.05	18	0.7222	0.8333
>ssc-miR-7140-5p	chr7:22941376-22958923(+)	147	-19.38	14	0.7857	0.9286
>ssc-miR-7142-5p	chr7:22941376-22958923(+)	140	-23.24	17	0.7647	0.8235
>ssc-miR-7142-5p	chr7:22941376-22958923(+)	142	-29.63	17	0.7647	0.8824
>ssc-miR-7142-5p	chr7:22941376-22958923(+)	145	-25.98	19	0.6842	0.7895
>ssc-miR-7142-5p	chr7:22941376-22958923(+)	148	-30.76	21	0.6667	0.8095
>ssc-miR-7143-5p	chr7:22941376-22958923(+)	144	-19.68	19	0.5789	0.6842
>ssc-miR-7143-5p	chr7:22941376-22958923(+)	149	-20.67	12	0.75	0.9167
>ssc-miR-7143-5p	chr7:22941376-22958923(+)	150	-18.25	21	0.6667	0.7143
>ssc-miR-7144-3p	chr7:22941376-22958923(+)	140	-28.41	19	0.6842	0.8421
>ssc-miR-7144-3p	chr7:22941376-22958923(+)	141	-21.75	12	0.75	1
>ssc-miR-7144-3p	chr7:22941376-22958923(+)	141	-24.97	21	0.7143	0.7619
>ssc-miR-7144-3p	chr7:22941376-22958923(+)	141	-25.13	12	0.8333	0.9167
>ssc-miR-7144-3p	chr7:22941376-22958923(+)	143	-24.32	16	0.75	0.875
>ssc-miR-7144-3p	chr7:22941376-22958923(+)	146	-20.11	20	0.7	0.75
>ssc-miR-7144-5p	chr7:22941376-22958923(+)	142	-22.46	21	0.6667	0.7619
>ssc-miR-7144-5p	chr7:22941376-22958923(+)	144	-18.05	18	0.7222	0.7778
>ssc-miR-7144-5p	chr7:22941376-22958923(+)	146	-20.25	17	0.6471	0.8235
>ssc-miR-744	chr7:22941376-22958923(+)	144	-24.89	19	0.5789	0.6842
>ssc-miR-744	chr7:22941376-22958923(+)	144	-27.38	19	0.7895	0.7895
>ssc-miR-744	chr7:22941376-22958923(+)	145	-26.92	8	1	1
>ssc-miR-744	chr7:22941376-22958923(+)	146	-25.96	15	0.8	0.9333
>ssc-miR-758	chr7:22941376-22958923(+)	141	-19.8	16	0.6875	0.8125
>ssc-miR-769-3p	chr7:22941376-22958923(+)	140	-23.36	20	0.7	0.9
>ssc-miR-769-3p	chr7:22941376-22958923(+)	140	-25.21	21	0.619	0.7619
>ssc-miR-769-3p	chr7:22941376-22958923(+)	140	-28.18	22	0.5909	0.7727
>ssc-miR-769-3p	chr7:22941376-22958923(+)	147	-21.86	20	0.65	0.85
>ssc-miR-769-3p	chr7:22941376-22958923(+)	176	-36.55	23	0.7826	0.8261
>ssc-miR-769-5p	chr7:22941376-22958923(+)	141	-20	16	0.6875	0.8125
>ssc-miR-769-5p	chr7:22941376-22958923(+)	142	-21.45	19	0.7368	0.8947
>ssc-miR-769-5p	chr7:22941376-22958923(+)	150	-18.74	16	0.6875	0.875
>ssc-miR-7857-3p	chr7:22941376-22958923(+)	140	-24.14	19	0.6842	0.8421
>ssc-miR-7857-3p	chr7:22941376-22958923(+)	143	-18.69	16	0.75	0.875
>ssc-miR-802	chr7:22941376-22958923(+)	142	-18.7	19	0.6842	0.7895
>ssc-miR-874	chr7:22941376-22958923(+)	140	-27.8	18	0.7222	0.7222
>ssc-miR-874	chr7:22941376-22958923(+)	140	-29.51	22	0.6818	0.7273
>ssc-miR-874	chr7:22941376-22958923(+)	145	-22.33	8	1	1
>ssc-miR-874	chr7:22941376-22958923(+)	146	-21.86	16	0.75	0.75
>ssc-miR-874	chr7:22941376-22958923(+)	147	-27.19	10	0.9	0.9
>ssc-miR-874	chr7:22941376-22958923(+)	148	-33.67	19	0.6842	0.7895
>ssc-miR-874	chr7:22941376-22958923(+)	152	-23.61	22	0.6364	0.7273
>ssc-miR-885-3p	chr7:22941376-22958923(+)	145	-19.84	8	1	1
>ssc-miR-885-5p	chr7:22941376-22958923(+)	142	-18.51	15	0.8	0.8667
>ssc-miR-9	chr7:22941376-22958923(+)	146	-18.22	19	0.6842	0.8421
>ssc-miR-9-1	chr7:22941376-22958923(+)	146	-18.22	19	0.6842	0.8421
>ssc-miR-9-2	chr7:22941376-22958923(+)	146	-18.22	19	0.6842	0.8421
>ssc-miR-92b-5p	chr7:22941376-22958923(+)	142	-23.57	21	0.619	0.7143
>ssc-miR-92b-5p	chr7:22941376-22958923(+)	144	-27.32	21	0.7143	0.8571
>ssc-miR-92b-5p	chr7:22941376-22958923(+)	147	-35.45	21	0.7619	0.8571
>ssc-miR-9784-5p	chr7:22941376-22958923(+)	140	-26.23	20	0.8	0.85
>ssc-miR-9785-5p	chr7:22941376-22958923(+)	141	-24.41	19	0.7368	0.8421
>ssc-miR-9785-5p	chr7:22941376-22958923(+)	150	-32.8	19	0.6842	0.8947
>ssc-miR-9786-3p	chr7:22941376-22958923(+)	145	-24.3	18	0.7222	0.8333
>ssc-miR-9787-3p	chr7:22941376-22958923(+)	146	-19.77	17	0.7059	0.8235
>ssc-miR-9787-3p	chr7:22941376-22958923(+)	162	-22.48	17	0.7647	0.8235
>ssc-miR-9788-3p	chr7:22941376-22958923(+)	150	-27.43	20	0.75	0.8
>ssc-miR-9793-5p	chr7:22941376-22958923(+)	140	-22.12	18	0.7778	0.8333
>ssc-miR-9793-5p	chr7:22941376-22958923(+)	144	-18.03	18	0.7222	0.8333
>ssc-miR-9794-3p	chr7:22941376-22958923(+)	149	-20.8	12	0.8333	0.8333
>ssc-miR-9796-3p	chr7:22941376-22958923(+)	141	-22.59	18	0.6667	0.8333
>ssc-miR-9796-3p	chr7:22941376-22958923(+)	151	-18.33	10	0.9	1
>ssc-miR-9798-3p	chr7:22941376-22958923(+)	140	-23.58	17	0.7647	0.8235
>ssc-miR-9798-3p	chr7:22941376-22958923(+)	147	-18.93	18	0.6667	0.7778
>ssc-miR-9798-3p	chr7:22941376-22958923(+)	148	-19.54	14	0.7857	0.8571
>ssc-miR-9798-3p	chr7:22941376-22958923(+)	152	-18.11	18	0.7222	0.7778
>ssc-miR-9798-3p	chr7:22941376-22958923(+)	155	-31.52	18	0.8333	0.9444
>ssc-miR-9802-3p	chr7:22941376-22958923(+)	140	-23.88	11	0.8182	1
>ssc-miR-9802-3p	chr7:22941376-22958923(+)	140	-23.88	11	0.8182	1
>ssc-miR-9802-3p	chr7:22941376-22958923(+)	141	-26.22	19	0.6316	0.8421
>ssc-miR-9802-3p	chr7:22941376-22958923(+)	145	-23.87	19	0.6842	0.8421
>ssc-miR-9802-3p	chr7:22941376-22958923(+)	154	-26.44	17	0.7647	0.8824
>ssc-miR-9803-5p	chr7:22941376-22958923(+)	143	-18.65	18	0.6111	0.6667
>ssc-miR-9803-5p	chr7:22941376-22958923(+)	143	-19.36	23	0.6957	0.6957
>ssc-miR-9804-5p	chr7:22941376-22958923(+)	140	-23.05	7	1	1
>ssc-miR-9804-5p	chr7:22941376-22958923(+)	145	-20.17	17	0.7647	0.8824
>ssc-miR-9804-5p	chr7:22941376-22958923(+)	147	-25.63	18	0.7222	0.7778
>ssc-miR-9805-3p	chr7:22941376-22958923(+)	141	-18.1	18	0.6667	0.6667
>ssc-miR-9805-3p	chr7:22941376-22958923(+)	142	-18.6	22	0.5455	0.7273
>ssc-miR-9805-3p	chr7:22941376-22958923(+)	145	-18.84	12	0.75	0.8333
>ssc-miR-9805-3p	chr7:22941376-22958923(+)	145	-30.38	18	0.7222	0.8333
>ssc-miR-9805-3p	chr7:22941376-22958923(+)	146	-21.41	9	0.8889	1
>ssc-miR-9805-3p	chr7:22941376-22958923(+)	146	-22.04	15	0.7333	0.8
>ssc-miR-9805-3p	chr7:22941376-22958923(+)	147	-20.85	14	0.7143	0.7857
>ssc-miR-9805-3p	chr7:22941376-22958923(+)	148	-18.93	17	0.7059	0.7647
>ssc-miR-9805-3p	chr7:22941376-22958923(+)	150	-25.18	9	1	1
>ssc-miR-9805-3p	chr7:22941376-22958923(+)	152	-20.2	17	0.7059	0.8235
>ssc-miR-9806-5p	chr7:22941376-22958923(+)	149	-24.62	18	0.7222	0.8889
>ssc-miR-9807-5p	chr7:22941376-22958923(+)	148	-18.22	17	0.7059	0.7647
>ssc-miR-9808-3p	chr7:22941376-22958923(+)	142	-20.4	13	0.7692	0.9231
>ssc-miR-9809-3p	chr7:22941376-22958923(+)	140	-19.75	15	0.7333	1
>ssc-miR-9811-5p	chr7:22941376-22958923(+)	142	-22.72	20	0.7	0.75
>ssc-miR-9811-5p	chr7:22941376-22958923(+)	144	-23.69	15	0.7333	0.8667
>ssc-miR-9811-5p	chr7:22941376-22958923(+)	150	-18.13	17	0.5882	0.8235
>ssc-miR-9811-5p	chr7:22941376-22958923(+)	159	-26.75	14	0.7857	0.9286
>ssc-miR-9813-5p	chr7:22941376-22958923(+)	144	-23.91	17	0.7059	0.8824
>ssc-miR-9813-5p	chr7:22941376-22958923(+)	151	-21.69	17	0.7647	0.7647
>ssc-miR-9816-3p	chr7:22941376-22958923(+)	142	-24.2	20	0.6	0.85
>ssc-miR-9816-3p	chr7:22941376-22958923(+)	147	-24.83	14	0.7143	1
>ssc-miR-9817-5p	chr7:22941376-22958923(+)	144	-21.03	19	0.7368	0.8421
>ssc-miR-9820-5p	chr7:22941376-22958923(+)	140	-20.08	15	0.6667	0.8667
>ssc-miR-9820-5p	chr7:22941376-22958923(+)	141	-25.66	13	0.9231	0.9231
>ssc-miR-9820-5p	chr7:22941376-22958923(+)	142	-21.77	19	0.6842	0.9474
>ssc-miR-9820-5p	chr7:22941376-22958923(+)	142	-23.34	17	0.7059	0.9412
>ssc-miR-9820-5p	chr7:22941376-22958923(+)	143	-21.23	18	0.6111	1
>ssc-miR-9820-5p	chr7:22941376-22958923(+)	145	-22.8	8	1	1
>ssc-miR-9820-5p	chr7:22941376-22958923(+)	149	-24.01	19	0.6842	0.8947
>ssc-miR-9820-5p	chr7:22941376-22958923(+)	151	-22.24	18	0.6667	0.8889
>ssc-miR-9820-5p	chr7:22941376-22958923(+)	155	-26.18	14	0.8571	1
>ssc-miR-9820-5p	chr7:22941376-22958923(+)	156	-26.85	11	0.9091	1
>ssc-miR-9820-5p	chr7:22941376-22958923(+)	158	-23	21	0.7143	0.7619
>ssc-miR-9821-5p	chr7:22941376-22958923(+)	143	-21.57	17	0.7647	0.8235
>ssc-miR-9822-3p	chr7:22941376-22958923(+)	144	-19.6	19	0.6316	0.7895
>ssc-miR-9822-3p	chr7:22941376-22958923(+)	144	-25.67	19	0.7895	0.8421
>ssc-miR-9822-3p	chr7:22941376-22958923(+)	145	-25.18	19	0.6842	0.8421
>ssc-miR-9823-5p	chr7:22941376-22958923(+)	151	-28.91	18	0.7222	0.8333
>ssc-miR-9824-5p	chr7:22941376-22958923(+)	142	-19.36	9	0.8889	0.8889
>ssc-miR-9824-5p	chr7:22941376-22958923(+)	142	-26.07	19	0.6316	0.8421
>ssc-miR-9824-5p	chr7:22941376-22958923(+)	143	-32.27	17	0.8235	0.8235
>ssc-miR-9824-5p	chr7:22941376-22958923(+)	145	-26.74	18	0.7222	0.8333
>ssc-miR-9824-5p	chr7:22941376-22958923(+)	149	-26.53	18	0.7778	0.8333
>ssc-miR-9824-5p	chr7:22941376-22958923(+)	150	-30.43	17	0.7059	0.8824
>ssc-miR-9825-5p	chr7:22941376-22958923(+)	141	-18.81	10	0.9	0.9
>ssc-miR-9825-5p	chr7:22941376-22958923(+)	149	-20.48	18	0.7778	0.8333
>ssc-miR-9825-5p	chr7:22941376-22958923(+)	150	-25.19	17	0.7647	0.8235
>ssc-miR-9825-5p	chr7:22941376-22958923(+)	151	-21.49	16	0.75	0.8125
>ssc-miR-9825-5p	chr7:22941376-22958923(+)	155	-20.17	18	0.7778	0.8333
>ssc-miR-9828-3p	chr7:22941376-22958923(+)	145	-20.37	8	1	1
>ssc-miR-9828-3p	chr7:22941376-22958923(+)	153	-18.26	18	0.7222	0.7778
>ssc-miR-9828-3p	chr7:22941376-22958923(+)	154	-22.29	13	0.6923	1
>ssc-miR-9829-5p	chr7:22941376-22958923(+)	156	-26.85	20	0.75	0.8
>ssc-miR-9829-5p	chr7:22941376-22958923(+)	160	-22.81	18	0.7222	0.8889
>ssc-miR-9830-5p	chr7:22941376-22958923(+)	144	-24.98	16	0.75	0.9375
>ssc-miR-9830-5p	chr7:22941376-22958923(+)	147	-20.3	18	0.6667	0.8333
>ssc-miR-9831-3p	chr7:22941376-22958923(+)	140	-20.79	13	0.8462	0.9231
>ssc-miR-9832-3p	chr7:22941376-22958923(+)	145	-18.82	18	0.6667	0.8889
>ssc-miR-9832-3p	chr7:22941376-22958923(+)	156	-19.95	13	0.9231	0.9231
>ssc-miR-9832-3p	chr7:22941376-22958923(+)	166	-24.71	13	0.9231	1
>ssc-miR-9835-3p	chr7:22941376-22958923(+)	140	-20.61	18	0.7222	0.7778
>ssc-miR-9835-3p	chr7:22941376-22958923(+)	141	-21.7	15	0.7333	0.8667
>ssc-miR-9835-3p	chr7:22941376-22958923(+)	145	-19.74	16	0.6875	0.875
>ssc-miR-9835-3p	chr7:22941376-22958923(+)	145	-19.79	8	1	1
>ssc-miR-9835-3p	chr7:22941376-22958923(+)	154	-29.16	22	0.7273	0.8182
>ssc-miR-9835-3p	chr7:22941376-22958923(+)	157	-26.17	18	0.7222	0.8333
>ssc-miR-9835-3p	chr7:22941376-22958923(+)	162	-28.45	19	0.8421	0.8947
>ssc-miR-9838-5p	chr7:22941376-22958923(+)	153	-19.38	16	0.6875	0.8125
>ssc-miR-9842-5p	chr7:22941376-22958923(+)	147	-22.1	12	0.8333	0.9167
>ssc-miR-9843-3p	chr7:22941376-22958923(+)	154	-21.05	19	0.7368	0.8947
>ssc-miR-9846-3p	chr7:22941376-22958923(+)	141	-19	8	0.875	1
>ssc-miR-9846-3p	chr7:22941376-22958923(+)	142	-23.7	20	0.65	0.8
>ssc-miR-9846-3p	chr7:22941376-22958923(+)	145	-24.27	17	0.7647	0.8824
>ssc-miR-9847-3p	chr7:22941376-22958923(+)	140	-25.29	18	0.7778	0.8333
>ssc-miR-9847-3p	chr7:22941376-22958923(+)	141	-18.71	8	0.875	1
>ssc-miR-9847-3p	chr7:22941376-22958923(+)	142	-27	17	0.7647	0.8824
>ssc-miR-9847-3p	chr7:22941376-22958923(+)	147	-30.96	18	0.7222	0.7778
>ssc-miR-9847-3p	chr7:22941376-22958923(+)	156	-30.34	11	0.9091	1
>ssc-miR-9850-5p	chr7:22941376-22958923(+)	144	-21.01	15	0.7333	0.8667
>ssc-miR-9851-3p	chr7:22941376-22958923(+)	141	-18.62	8	0.875	1
>ssc-miR-9851-3p	chr7:22941376-22958923(+)	142	-24.76	18	0.7222	0.8333
>ssc-miR-9851-3p	chr7:22941376-22958923(+)	152	-26.42	19	0.7368	0.7895
>ssc-miR-9851-3p	chr7:22941376-22958923(+)	153	-23.23	16	0.75	0.75
>ssc-miR-9852-3p	chr7:22941376-22958923(+)	146	-27.16	17	0.8235	0.8824
>ssc-miR-9853-5p	chr7:22941376-22958923(+)	146	-31.04	16	0.8125	0.875
>ssc-miR-9854-5p	chr7:22941376-22958923(+)	157	-18.2	12	0.9167	0.9167
>ssc-miR-9857-5p	chr7:22941376-22958923(+)	147	-19.67	16	0.75	0.9375
>ssc-miR-9857-5p	chr7:22941376-22958923(+)	147	-20.03	22	0.6818	0.7727
>ssc-miR-9857-5p	chr7:22941376-22958923(+)	149	-23.74	17	0.8235	0.8824
>ssc-miR-9858-5p	chr7:22941376-22958923(+)	143	-21.25	16	0.75	0.875
>ssc-miR-9858-5p	chr7:22941376-22958923(+)	146	-26.56	12	0.9167	1
>ssc-miR-9858-5p	chr7:22941376-22958923(+)	154	-20.05	17	0.6471	0.8235
>ssc-miR-9858-5p	chr7:22941376-22958923(+)	161	-29.87	21	0.7143	0.8095

## Sheet: circRNA5
miRNA	coordinates	Score	Energy [kCal/Mol]	Length [nt]	Align length (Forward)	Aligh Length (Reverse)
>ssc-miR-151-5p	chr15:84354981-84355358(-)	143	-21.42	15	0.8667	0.8667
>ssc-miR-28-5p	chr15:84354981-84355358(-)	141	-19.66	18	0.7222	0.7778
>ssc-miR-29a-5p	chr15:84354981-84355358(-)	141	-20.9	15	0.8	1
>ssc-miR-30b-3p	chr15:84354981-84355358(-)	149	-21.4	16	0.75	0.875
>ssc-miR-330	chr15:84354981-84355358(-)	148	-22.71	20	0.75	0.8
>ssc-miR-9808-3p	chr15:84354981-84355358(-)	140	-21.8	17	0.7059	0.8235
>ssc-miR-9820-5p	chr15:84354981-84355358(-)	145	-20.96	8	1	1

## Sheet: circRNA6
miRNA	coordinates	Score	Energy [kCal/Mol]	Length [nt]	Align length (Forward)	Aligh Length (Reverse)
>ssc-let-7a	chr15:71259536-71309260(+)	140	-20.46	19	0.6316	0.8947
>ssc-let-7a	chr15:71259536-71309260(+)	143	-19.43	17	0.7647	0.8235
>ssc-let-7a	chr15:71259536-71309260(+)	147	-18.68	14	0.7143	1
>ssc-let-7c	chr15:71259536-71309260(+)	140	-20.07	19	0.6316	0.7368
>ssc-let-7c	chr15:71259536-71309260(+)	140	-22.07	19	0.6316	0.8947
>ssc-let-7c	chr15:71259536-71309260(+)	144	-20.03	20	0.7	0.85
>ssc-let-7c	chr15:71259536-71309260(+)	144	-20.03	20	0.7	0.85
>ssc-let-7c	chr15:71259536-71309260(+)	147	-20.7	14	0.7143	1
>ssc-let-7c	chr15:71259536-71309260(+)	148	-21.13	18	0.7778	0.8333
>ssc-let-7c	chr15:71259536-71309260(+)	162	-18.47	19	0.7368	0.8421
>ssc-let-7d-5p	chr15:71259536-71309260(+)	144	-19.81	19	0.6842	0.8947
>ssc-let-7d-5p	chr15:71259536-71309260(+)	147	-20.2	14	0.7143	1
>ssc-let-7e	chr15:71259536-71309260(+)	142	-18.81	17	0.7059	0.9412
>ssc-let-7e	chr15:71259536-71309260(+)	143	-19.43	17	0.7647	0.8235
>ssc-let-7e	chr15:71259536-71309260(+)	143	-22.36	17	0.7647	0.9412
>ssc-let-7e	chr15:71259536-71309260(+)	156	-20.02	19	0.6842	0.8947
>ssc-let-7e	chr15:71259536-71309260(+)	161	-20.29	20	0.75	0.85
>ssc-let-7f-3p	chr15:71259536-71309260(+)	143	-19.31	18	0.6111	0.8333
>ssc-let-7f-5p	chr15:71259536-71309260(+)	144	-20.42	19	0.6842	0.8947
>ssc-let-7f-5p	chr15:71259536-71309260(+)	151	-18.85	14	0.7857	1
>ssc-miR-101	chr15:71259536-71309260(+)	149	-24.67	17	0.8235	0.8824
>ssc-miR-101	chr15:71259536-71309260(+)	156	-18.85	17	0.7647	0.8235
>ssc-miR-101	chr15:71259536-71309260(+)	179	-21.21	18	0.8889	0.8889
>ssc-miR-103	chr15:71259536-71309260(+)	146	-20.41	20	0.75	0.8
>ssc-miR-103	chr15:71259536-71309260(+)	146	-21.05	22	0.6364	0.8636
>ssc-miR-103	chr15:71259536-71309260(+)	146	-21.05	22	0.6364	0.8636
>ssc-miR-103	chr15:71259536-71309260(+)	146	-26.84	25	0.76	0.76
>ssc-miR-103	chr15:71259536-71309260(+)	147	-19.07	14	0.7857	0.9286
>ssc-miR-103	chr15:71259536-71309260(+)	149	-18.86	12	0.8333	0.8333
>ssc-miR-103	chr15:71259536-71309260(+)	152	-21.24	20	0.7	0.8
>ssc-miR-103	chr15:71259536-71309260(+)	152	-21.25	20	0.75	0.75
>ssc-miR-103	chr15:71259536-71309260(+)	162	-21.7	21	0.7619	0.8095
>ssc-miR-103	chr15:71259536-71309260(+)	165	-18.89	16	0.75	0.9375
>ssc-miR-10382	chr15:71259536-71309260(+)	141	-22.27	8	0.875	1
>ssc-miR-10382	chr15:71259536-71309260(+)	141	-23.25	8	0.875	1
>ssc-miR-10382	chr15:71259536-71309260(+)	148	-18.23	15	0.6667	0.8
>ssc-miR-10382	chr15:71259536-71309260(+)	152	-26.04	17	0.7647	0.7647
>ssc-miR-10382	chr15:71259536-71309260(+)	154	-24.85	19	0.7368	0.7368
>ssc-miR-10383	chr15:71259536-71309260(+)	144	-23.49	17	0.7059	0.8824
>ssc-miR-10383	chr15:71259536-71309260(+)	150	-23.32	19	0.7368	0.8421
>ssc-miR-10383	chr15:71259536-71309260(+)	155	-28.98	18	0.7222	0.8889
>ssc-miR-10384	chr15:71259536-71309260(+)	140	-23.27	19	0.6842	0.8421
>ssc-miR-10384	chr15:71259536-71309260(+)	141	-26.51	19	0.7895	0.8421
>ssc-miR-10384	chr15:71259536-71309260(+)	143	-18.15	20	0.6	0.7
>ssc-miR-10384	chr15:71259536-71309260(+)	160	-25.66	20	0.8	0.8
>ssc-miR-10387	chr15:71259536-71309260(+)	142	-19.57	15	0.8	0.8667
>ssc-miR-10387	chr15:71259536-71309260(+)	142	-21.71	24	0.6667	0.75
>ssc-miR-10388	chr15:71259536-71309260(+)	155	-20.01	20	0.7	0.9
>ssc-miR-10389	chr15:71259536-71309260(+)	145	-18.82	8	1	1
>ssc-miR-10389	chr15:71259536-71309260(+)	145	-18.82	8	1	1
>ssc-miR-10389	chr15:71259536-71309260(+)	148	-19.41	19	0.6842	0.7895
>ssc-miR-10390	chr15:71259536-71309260(+)	171	-22.92	23	0.7826	0.8261
>ssc-miR-10391	chr15:71259536-71309260(+)	140	-18.23	14	0.7857	0.8571
>ssc-miR-10391	chr15:71259536-71309260(+)	140	-18.23	14	0.7857	0.8571
>ssc-miR-10391	chr15:71259536-71309260(+)	144	-19.57	17	0.7647	0.8235
>ssc-miR-10391	chr15:71259536-71309260(+)	148	-20.98	22	0.6818	0.7273
>ssc-miR-10391	chr15:71259536-71309260(+)	150	-22.28	21	0.7143	0.8571
>ssc-miR-10391	chr15:71259536-71309260(+)	155	-18.05	17	0.7647	0.8235
>ssc-miR-10391	chr15:71259536-71309260(+)	157	-21.35	18	0.8333	0.8889
>ssc-miR-10391	chr15:71259536-71309260(+)	163	-22.3	20	0.75	0.8
>ssc-miR-10391	chr15:71259536-71309260(+)	170	-31.19	17	0.8824	1
>ssc-miR-105-1	chr15:71259536-71309260(+)	158	-21.93	16	0.875	0.9375
>ssc-miR-105-2	chr15:71259536-71309260(+)	158	-18.86	16	0.875	0.9375
>ssc-miR-106a	chr15:71259536-71309260(+)	141	-21.78	22	0.6818	0.8182
>ssc-miR-106a	chr15:71259536-71309260(+)	152	-18.14	21	0.6667	0.8571
>ssc-miR-106a	chr15:71259536-71309260(+)	152	-18.14	21	0.6667	0.8571
>ssc-miR-107	chr15:71259536-71309260(+)	145	-18.64	20	0.55	0.7
>ssc-miR-107	chr15:71259536-71309260(+)	146	-20.07	22	0.6364	0.8636
>ssc-miR-107	chr15:71259536-71309260(+)	146	-20.07	22	0.6364	0.8636
>ssc-miR-107	chr15:71259536-71309260(+)	146	-22.16	20	0.75	0.8
>ssc-miR-107	chr15:71259536-71309260(+)	146	-24.81	25	0.76	0.76
>ssc-miR-107	chr15:71259536-71309260(+)	147	-19.07	14	0.7857	0.9286
>ssc-miR-107	chr15:71259536-71309260(+)	149	-18.86	12	0.8333	0.8333
>ssc-miR-107	chr15:71259536-71309260(+)	162	-20	21	0.7619	0.8095
>ssc-miR-107	chr15:71259536-71309260(+)	165	-18.89	16	0.75	0.9375
>ssc-miR-10a-3p	chr15:71259536-71309260(+)	142	-18.29	19	0.7895	0.8421
>ssc-miR-10a-5p	chr15:71259536-71309260(+)	140	-23.96	19	0.6316	0.8947
>ssc-miR-10a-5p	chr15:71259536-71309260(+)	143	-18.4	18	0.7222	0.8333
>ssc-miR-10a-5p	chr15:71259536-71309260(+)	146	-23.34	19	0.6842	0.8421
>ssc-miR-10a-5p	chr15:71259536-71309260(+)	147	-18.73	23	0.6957	0.7391
>ssc-miR-10b	chr15:71259536-71309260(+)	147	-18.73	23	0.6957	0.7391
>ssc-miR-122-5p	chr15:71259536-71309260(+)	144	-22.66	24	0.625	0.75
>ssc-miR-122-5p	chr15:71259536-71309260(+)	145	-18.14	18	0.6667	0.8889
>ssc-miR-122-5p	chr15:71259536-71309260(+)	145	-18.14	18	0.6667	0.8889
>ssc-miR-122-5p	chr15:71259536-71309260(+)	150	-19.72	20	0.75	0.8
>ssc-miR-122-5p	chr15:71259536-71309260(+)	159	-19.24	17	0.8235	0.8235
>ssc-miR-1224	chr15:71259536-71309260(+)	140	-21.53	10	1	1
>ssc-miR-1224	chr15:71259536-71309260(+)	140	-30.86	17	0.8235	0.8824
>ssc-miR-1249	chr15:71259536-71309260(+)	146	-21.46	18	0.7778	0.8333
>ssc-miR-124a	chr15:71259536-71309260(+)	142	-18.44	17	0.5882	0.8824
>ssc-miR-124a	chr15:71259536-71309260(+)	146	-20.33	17	0.7059	0.8235
>ssc-miR-125a	chr15:71259536-71309260(+)	153	-20.78	16	0.6875	0.8125
>ssc-miR-125b	chr15:71259536-71309260(+)	150	-19.65	9	1	1
>ssc-miR-125b	chr15:71259536-71309260(+)	156	-18.7	18	0.7778	0.7778
>ssc-miR-127	chr15:71259536-71309260(+)	142	-21.82	22	0.6364	0.8182
>ssc-miR-127	chr15:71259536-71309260(+)	143	-21.87	13	0.7692	1
>ssc-miR-127	chr15:71259536-71309260(+)	147	-31.37	25	0.64	0.64
>ssc-miR-127	chr15:71259536-71309260(+)	147	-31.71	25	0.64	0.64
>ssc-miR-127	chr15:71259536-71309260(+)	151	-25.19	20	0.7	0.7
>ssc-miR-127	chr15:71259536-71309260(+)	151	-26.26	20	0.7	0.7
>ssc-miR-1271-3p	chr15:71259536-71309260(+)	144	-23.16	17	0.7647	0.8235
>ssc-miR-1271-3p	chr15:71259536-71309260(+)	145	-20.1	20	0.65	0.7
>ssc-miR-1271-5p	chr15:71259536-71309260(+)	146	-18.47	19	0.7368	0.7895
>ssc-miR-1271-5p	chr15:71259536-71309260(+)	152	-20.61	22	0.7273	0.7273
>ssc-miR-1271-5p	chr15:71259536-71309260(+)	154	-18.63	17	0.7647	0.8824
>ssc-miR-128	chr15:71259536-71309260(+)	143	-20.29	18	0.6667	0.7778
>ssc-miR-128	chr15:71259536-71309260(+)	155	-21.41	18	0.7778	0.7778
>ssc-miR-1285	chr15:71259536-71309260(+)	142	-30.26	20	0.7	0.85
>ssc-miR-1296-3p	chr15:71259536-71309260(+)	140	-18.04	10	1	1
>ssc-miR-1296-3p	chr15:71259536-71309260(+)	141	-20.1	12	0.75	1
>ssc-miR-1296-3p	chr15:71259536-71309260(+)	142	-19.28	13	0.7692	0.9231
>ssc-miR-1296-3p	chr15:71259536-71309260(+)	154	-22.72	16	0.8125	0.8125
>ssc-miR-1296-5p	chr15:71259536-71309260(+)	142	-18.56	9	0.8889	0.8889
>ssc-miR-1296-5p	chr15:71259536-71309260(+)	147	-19.7	16	0.75	0.75
>ssc-miR-1296-5p	chr15:71259536-71309260(+)	147	-21.35	12	0.8333	0.9167
>ssc-miR-1296-5p	chr15:71259536-71309260(+)	151	-18.2	22	0.6818	0.6818
>ssc-miR-1296-5p	chr15:71259536-71309260(+)	151	-26.7	20	0.7	0.85
>ssc-miR-1296-5p	chr15:71259536-71309260(+)	155	-19.41	18	0.6667	0.7778
>ssc-miR-1306-3p	chr15:71259536-71309260(+)	147	-33.69	18	0.7222	0.9444
>ssc-miR-1306-5p	chr15:71259536-71309260(+)	150	-18.53	22	0.6818	0.7273
>ssc-miR-130b-5p	chr15:71259536-71309260(+)	145	-20.42	23	0.6957	0.7826
>ssc-miR-130b-5p	chr15:71259536-71309260(+)	145	-24.23	23	0.6957	0.7826
>ssc-miR-133a-5p	chr15:71259536-71309260(+)	147	-19.72	20	0.75	0.8
>ssc-miR-133a-5p	chr15:71259536-71309260(+)	169	-21.9	18	0.8333	0.8889
>ssc-miR-133b	chr15:71259536-71309260(+)	153	-21.51	12	0.8333	0.9167
>ssc-miR-1343	chr15:71259536-71309260(+)	140	-21.4	7	1	1
>ssc-miR-1343	chr15:71259536-71309260(+)	141	-19.85	19	0.6842	0.7895
>ssc-miR-1343	chr15:71259536-71309260(+)	141	-21.38	8	0.875	1
>ssc-miR-1343	chr15:71259536-71309260(+)	141	-21.38	8	0.875	1
>ssc-miR-1343	chr15:71259536-71309260(+)	142	-23.17	21	0.7143	0.7619
>ssc-miR-1343	chr15:71259536-71309260(+)	143	-24.26	14	0.7857	0.8571
>ssc-miR-1343	chr15:71259536-71309260(+)	143	-24.78	14	0.7857	0.8571
>ssc-miR-1343	chr15:71259536-71309260(+)	143	-33.2	21	0.6667	0.7619
>ssc-miR-1343	chr15:71259536-71309260(+)	144	-28.96	21	0.7619	0.8095
>ssc-miR-1343	chr15:71259536-71309260(+)	153	-28.09	18	0.6667	0.8333
>ssc-miR-135	chr15:71259536-71309260(+)	145	-20.22	19	0.7368	0.8947
>ssc-miR-135	chr15:71259536-71309260(+)	148	-22.14	21	0.8095	0.8571
>ssc-miR-135	chr15:71259536-71309260(+)	153	-18.32	19	0.7368	0.8421
>ssc-miR-136-5p	chr15:71259536-71309260(+)	141	-19.56	20	0.65	0.85
>ssc-miR-136-5p	chr15:71259536-71309260(+)	161	-19.23	20	0.65	0.8
>ssc-miR-138	chr15:71259536-71309260(+)	148	-22.74	19	0.7368	0.8947
>ssc-miR-1388	chr15:71259536-71309260(+)	146	-22.01	16	0.8125	0.8125
>ssc-miR-1388	chr15:71259536-71309260(+)	149	-20.36	21	0.7143	0.7143
>ssc-miR-1388	chr15:71259536-71309260(+)	156	-18.94	18	0.7222	0.8333
>ssc-miR-139-3p	chr15:71259536-71309260(+)	142	-18.7	20	0.6	0.7
>ssc-miR-139-5p	chr15:71259536-71309260(+)	145	-22.01	19	0.7895	0.8421
>ssc-miR-139-5p	chr15:71259536-71309260(+)	146	-18.92	11	0.9091	0.9091
>ssc-miR-139-5p	chr15:71259536-71309260(+)	148	-21.15	19	0.6842	0.7895
>ssc-miR-140-3p	chr15:71259536-71309260(+)	140	-18.44	20	0.7	0.75
>ssc-miR-140-3p	chr15:71259536-71309260(+)	140	-25.78	22	0.7273	0.8636
>ssc-miR-140-3p	chr15:71259536-71309260(+)	143	-18.52	18	0.7778	0.8333
>ssc-miR-140-3p	chr15:71259536-71309260(+)	143	-23.22	21	0.7143	0.7619
>ssc-miR-140-3p	chr15:71259536-71309260(+)	147	-18.76	20	0.65	0.7
>ssc-miR-140-3p	chr15:71259536-71309260(+)	147	-23.93	22	0.6364	0.7273
>ssc-miR-140-3p	chr15:71259536-71309260(+)	148	-21.25	19	0.6316	0.6842
>ssc-miR-140-3p	chr15:71259536-71309260(+)	148	-25.64	19	0.6316	0.6842
>ssc-miR-140-3p	chr15:71259536-71309260(+)	150	-18.51	17	0.7059	0.8824
>ssc-miR-140-3p	chr15:71259536-71309260(+)	151	-22.72	20	0.65	0.75
>ssc-miR-140-3p	chr15:71259536-71309260(+)	156	-19.18	19	0.6842	0.7368
>ssc-miR-140-3p	chr15:71259536-71309260(+)	156	-19.97	19	0.6842	0.7368
>ssc-miR-140-3p	chr15:71259536-71309260(+)	160	-29.78	21	0.6667	0.8095
>ssc-miR-140-3p	chr15:71259536-71309260(+)	171	-27.8	14	0.9286	1
>ssc-miR-140-5p	chr15:71259536-71309260(+)	144	-30.81	17	0.8235	0.9412
>ssc-miR-140-5p	chr15:71259536-71309260(+)	151	-21	18	0.7222	0.8333
>ssc-miR-141	chr15:71259536-71309260(+)	158	-20.92	20	0.7	0.8
>ssc-miR-142-3p	chr15:71259536-71309260(+)	143	-20.09	23	0.6087	0.7826
>ssc-miR-142-3p	chr15:71259536-71309260(+)	147	-20.04	20	0.75	0.9
>ssc-miR-142-5p	chr15:71259536-71309260(+)	166	-18.15	20	0.8	0.8
>ssc-miR-143-3p	chr15:71259536-71309260(+)	143	-18.42	17	0.7059	0.8235
>ssc-miR-143-3p	chr15:71259536-71309260(+)	154	-20.41	19	0.7368	0.8947
>ssc-miR-143-5p	chr15:71259536-71309260(+)	146	-19.21	19	0.6316	0.7368
>ssc-miR-145-3p	chr15:71259536-71309260(+)	147	-18.86	21	0.6667	0.6667
>ssc-miR-145-3p	chr15:71259536-71309260(+)	150	-18.76	9	1	1
>ssc-miR-145-3p	chr15:71259536-71309260(+)	156	-18.07	17	0.7647	0.8235
>ssc-miR-145-5p	chr15:71259536-71309260(+)	145	-21.97	25	0.64	0.72
>ssc-miR-145-5p	chr15:71259536-71309260(+)	153	-21.84	23	0.6522	0.8261
>ssc-miR-1468	chr15:71259536-71309260(+)	144	-20.61	20	0.75	0.8
>ssc-miR-1468	chr15:71259536-71309260(+)	149	-18.57	20	0.75	0.85
>ssc-miR-1468	chr15:71259536-71309260(+)	152	-23.56	19	0.6842	0.8421
>ssc-miR-146a-3p	chr15:71259536-71309260(+)	180	-28.59	19	0.8421	0.8947
>ssc-miR-146a-5p	chr15:71259536-71309260(+)	144	-23.99	19	0.7368	0.8421
>ssc-miR-148a-5p	chr15:71259536-71309260(+)	144	-20.28	15	0.7333	0.8667
>ssc-miR-148a-5p	chr15:71259536-71309260(+)	144	-21.26	15	0.8	1
>ssc-miR-148a-5p	chr15:71259536-71309260(+)	145	-18.62	23	0.6957	0.7826
>ssc-miR-148a-5p	chr15:71259536-71309260(+)	149	-19.87	18	0.7222	0.8889
>ssc-miR-148b-3p	chr15:71259536-71309260(+)	157	-21.37	12	0.9167	0.9167
>ssc-miR-148b-5p	chr15:71259536-71309260(+)	143	-20.69	22	0.6364	0.8182
>ssc-miR-148b-5p	chr15:71259536-71309260(+)	151	-21.37	24	0.7083	0.7917
>ssc-miR-149	chr15:71259536-71309260(+)	141	-18.22	19	0.6842	0.7368
>ssc-miR-149	chr15:71259536-71309260(+)	143	-22.71	20	0.65	0.8
>ssc-miR-149	chr15:71259536-71309260(+)	147	-29.38	21	0.7619	0.8095
>ssc-miR-149	chr15:71259536-71309260(+)	150	-21.4	17	0.7059	0.8824
>ssc-miR-149	chr15:71259536-71309260(+)	161	-24.39	18	0.7778	0.8333
>ssc-miR-149	chr15:71259536-71309260(+)	162	-22.71	17	0.7647	0.8235
>ssc-miR-151-3p	chr15:71259536-71309260(+)	153	-18.06	16	0.8125	0.875
>ssc-miR-151-5p	chr15:71259536-71309260(+)	149	-23.79	18	0.7778	0.8889
>ssc-miR-151-5p	chr15:71259536-71309260(+)	150	-19.45	17	0.7647	0.8235
>ssc-miR-155-3p	chr15:71259536-71309260(+)	157	-19.66	12	0.8333	1
>ssc-miR-155-3p	chr15:71259536-71309260(+)	163	-18.46	18	0.7222	0.8333
>ssc-miR-155-5p	chr15:71259536-71309260(+)	154	-23.36	21	0.7619	0.8571
>ssc-miR-15a	chr15:71259536-71309260(+)	145	-18.26	20	0.7	0.8
>ssc-miR-15a	chr15:71259536-71309260(+)	147	-19.95	17	0.7647	0.8235
>ssc-miR-15a	chr15:71259536-71309260(+)	163	-18.02	18	0.7222	0.8333
>ssc-miR-15b	chr15:71259536-71309260(+)	147	-20.07	17	0.7647	0.8235
>ssc-miR-16	chr15:71259536-71309260(+)	142	-19.44	19	0.6316	0.8421
>ssc-miR-16	chr15:71259536-71309260(+)	162	-18.45	19	0.7895	0.7895
>ssc-miR-17-3p	chr15:71259536-71309260(+)	142	-18.43	19	0.6316	0.8421
>ssc-miR-17-3p	chr15:71259536-71309260(+)	145	-22.81	16	0.6875	0.875
>ssc-miR-17-3p	chr15:71259536-71309260(+)	154	-21.14	19	0.6842	0.7895
>ssc-miR-17-5p	chr15:71259536-71309260(+)	143	-18.88	20	0.65	0.8
>ssc-miR-17-5p	chr15:71259536-71309260(+)	151	-19.3	18	0.7222	0.8333
>ssc-miR-17-5p	chr15:71259536-71309260(+)	160	-19.3	19	0.6842	0.7895
>ssc-miR-181a	chr15:71259536-71309260(+)	148	-18.27	20	0.75	0.8
>ssc-miR-181a	chr15:71259536-71309260(+)	151	-20.1	19	0.7895	0.8421
>ssc-miR-181b	chr15:71259536-71309260(+)	140	-18.22	20	0.7	0.75
>ssc-miR-181b	chr15:71259536-71309260(+)	142	-21.27	20	0.65	0.9
>ssc-miR-181b	chr15:71259536-71309260(+)	149	-24.67	22	0.6818	0.7727
>ssc-miR-181b	chr15:71259536-71309260(+)	151	-19.16	21	0.5714	0.8095
>ssc-miR-181c	chr15:71259536-71309260(+)	140	-19.68	19	0.7368	0.8421
>ssc-miR-181c	chr15:71259536-71309260(+)	152	-21.77	18	0.7778	0.8333
>ssc-miR-181c	chr15:71259536-71309260(+)	160	-19.62	19	0.7368	0.8947
>ssc-miR-181d-3p	chr15:71259536-71309260(+)	144	-21.81	18	0.7222	0.8333
>ssc-miR-181d-5p	chr15:71259536-71309260(+)	152	-18.44	21	0.5238	0.8571
>ssc-miR-181d-5p	chr15:71259536-71309260(+)	155	-25.81	23	0.6957	0.8696
>ssc-miR-182	chr15:71259536-71309260(+)	149	-20.93	21	0.6667	0.7619
>ssc-miR-182	chr15:71259536-71309260(+)	165	-18.43	22	0.6818	0.8182
>ssc-miR-183	chr15:71259536-71309260(+)	143	-26.02	23	0.7826	0.8696
>ssc-miR-183	chr15:71259536-71309260(+)	152	-20.01	19	0.7368	0.7895
>ssc-miR-183	chr15:71259536-71309260(+)	156	-19.91	19	0.7368	0.7895
>ssc-miR-1839-5p	chr15:71259536-71309260(+)	140	-19.72	17	0.7647	0.9412
>ssc-miR-1839-5p	chr15:71259536-71309260(+)	144	-24.11	18	0.7778	0.8889
>ssc-miR-1839-5p	chr15:71259536-71309260(+)	144	-24.79	19	0.6842	0.8947
>ssc-miR-1839-5p	chr15:71259536-71309260(+)	163	-19.82	22	0.7273	0.7727
>ssc-miR-184	chr15:71259536-71309260(+)	141	-18.38	16	0.6875	0.8125
>ssc-miR-184	chr15:71259536-71309260(+)	152	-26.32	19	0.6842	1
>ssc-miR-1842	chr15:71259536-71309260(+)	149	-25.64	18	0.7222	0.8889
>ssc-miR-1842	chr15:71259536-71309260(+)	164	-29.83	19	0.7895	0.8947
>ssc-miR-1842	chr15:71259536-71309260(+)	168	-32.63	19	0.8421	0.8947
>ssc-miR-185	chr15:71259536-71309260(+)	140	-20.32	15	0.6667	0.8667
>ssc-miR-185	chr15:71259536-71309260(+)	141	-18.17	16	0.75	0.9375
>ssc-miR-185	chr15:71259536-71309260(+)	142	-23.87	21	0.7143	0.7619
>ssc-miR-185	chr15:71259536-71309260(+)	143	-18.12	14	0.7857	0.8571
>ssc-miR-185	chr15:71259536-71309260(+)	147	-25.41	20	0.7	0.8
>ssc-miR-185	chr15:71259536-71309260(+)	147	-25.41	20	0.7	0.8
>ssc-miR-185	chr15:71259536-71309260(+)	148	-20.17	21	0.6667	0.7619
>ssc-miR-185	chr15:71259536-71309260(+)	150	-20.78	19	0.6842	0.8947
>ssc-miR-185	chr15:71259536-71309260(+)	152	-18.73	11	0.9091	0.9091
>ssc-miR-185	chr15:71259536-71309260(+)	152	-20.63	14	0.8571	0.8571
>ssc-miR-185	chr15:71259536-71309260(+)	156	-18.5	18	0.7222	0.8333
>ssc-miR-185	chr15:71259536-71309260(+)	158	-23.19	17	0.7647	0.9412
>ssc-miR-186-3p	chr15:71259536-71309260(+)	141	-22.88	21	0.8095	0.8095
>ssc-miR-186-3p	chr15:71259536-71309260(+)	145	-18.75	18	0.8333	0.8889
>ssc-miR-186-3p	chr15:71259536-71309260(+)	159	-21.71	20	0.65	0.85
>ssc-miR-187	chr15:71259536-71309260(+)	146	-21.58	19	0.5789	0.7895
>ssc-miR-18b	chr15:71259536-71309260(+)	148	-20.61	22	0.6364	0.8182
>ssc-miR-190b	chr15:71259536-71309260(+)	148	-19.45	20	0.65	0.8
>ssc-miR-190b	chr15:71259536-71309260(+)	149	-19.9	19	0.7368	0.8421
>ssc-miR-191	chr15:71259536-71309260(+)	148	-20.89	19	0.7895	0.8421
>ssc-miR-191	chr15:71259536-71309260(+)	148	-20.89	19	0.7895	0.8421
>ssc-miR-192	chr15:71259536-71309260(+)	141	-19.17	19	0.6842	0.7895
>ssc-miR-192	chr15:71259536-71309260(+)	150	-18.82	18	0.7222	0.8333
>ssc-miR-193a-3p	chr15:71259536-71309260(+)	141	-19.83	18	0.7778	0.7778
>ssc-miR-193a-3p	chr15:71259536-71309260(+)	167	-25.8	20	0.8	0.8
>ssc-miR-193a-5p	chr15:71259536-71309260(+)	140	-19.21	11	0.8182	1
>ssc-miR-193a-5p	chr15:71259536-71309260(+)	151	-18.95	20	0.65	0.75
>ssc-miR-194a-5p	chr15:71259536-71309260(+)	147	-18.52	18	0.7222	0.7778
>ssc-miR-194a-5p	chr15:71259536-71309260(+)	147	-19.02	16	0.8125	0.875
>ssc-miR-194a-5p	chr15:71259536-71309260(+)	147	-19.5	18	0.7222	0.7778
>ssc-miR-194a-5p	chr15:71259536-71309260(+)	154	-21.98	17	0.7647	0.8824
>ssc-miR-194b-3p	chr15:71259536-71309260(+)	143	-24.62	20	0.8	0.8
>ssc-miR-194b-3p	chr15:71259536-71309260(+)	146	-21.31	19	0.6842	0.8421
>ssc-miR-194b-5p	chr15:71259536-71309260(+)	143	-19.81	16	0.75	0.875
>ssc-miR-194b-5p	chr15:71259536-71309260(+)	147	-18.63	18	0.7222	0.7778
>ssc-miR-194b-5p	chr15:71259536-71309260(+)	148	-19.12	19	0.6842	0.7895
>ssc-miR-194b-5p	chr15:71259536-71309260(+)	150	-22.17	17	0.7059	0.8824
>ssc-miR-195	chr15:71259536-71309260(+)	140	-21.55	23	0.6957	0.7826
>ssc-miR-195	chr15:71259536-71309260(+)	145	-21.36	12	0.8333	1
>ssc-miR-196a	chr15:71259536-71309260(+)	140	-18.84	19	0.5789	0.7895
>ssc-miR-196a	chr15:71259536-71309260(+)	144	-19.76	19	0.6316	0.7895
>ssc-miR-196b-3p	chr15:71259536-71309260(+)	144	-21.22	19	0.5789	0.8421
>ssc-miR-196b-3p	chr15:71259536-71309260(+)	145	-21.19	17	0.8235	0.8235
>ssc-miR-199a-3p	chr15:71259536-71309260(+)	140	-19.66	18	0.7222	0.8889
>ssc-miR-199a-3p	chr15:71259536-71309260(+)	142	-19.37	21	0.6667	0.8095
>ssc-miR-199a-3p	chr15:71259536-71309260(+)	147	-20.66	21	0.6667	0.8095
>ssc-miR-199a-3p	chr15:71259536-71309260(+)	150	-18.31	18	0.7222	0.8333
>ssc-miR-199a-5p	chr15:71259536-71309260(+)	140	-19.22	21	0.7143	0.8095
>ssc-miR-199a-5p	chr15:71259536-71309260(+)	147	-26.15	18	0.6667	0.8333
>ssc-miR-199a-5p	chr15:71259536-71309260(+)	152	-22.71	19	0.7368	0.7895
>ssc-miR-199a-5p	chr15:71259536-71309260(+)	160	-21.27	21	0.7143	0.7619
>ssc-miR-199b-3p	chr15:71259536-71309260(+)	152	-20.65	19	0.6842	0.8421
>ssc-miR-199b-3p	chr15:71259536-71309260(+)	152	-20.65	19	0.6842	0.8421
>ssc-miR-199b-3p	chr15:71259536-71309260(+)	155	-19.56	19	0.7368	0.8421
>ssc-miR-199b-3p	chr15:71259536-71309260(+)	158	-18.81	21	0.7143	0.8095
>ssc-miR-199b-5p	chr15:71259536-71309260(+)	142	-23.78	13	0.6923	1
>ssc-miR-199b-5p	chr15:71259536-71309260(+)	157	-21.71	18	0.7222	0.8333
>ssc-miR-199b-5p	chr15:71259536-71309260(+)	161	-23.74	18	0.7778	0.8333
>ssc-miR-200b	chr15:71259536-71309260(+)	148	-19.83	22	0.6818	0.7727
>ssc-miR-200b	chr15:71259536-71309260(+)	155	-20.04	20	0.65	0.8
>ssc-miR-202-3p	chr15:71259536-71309260(+)	140	-19.15	15	0.7333	0.8
>ssc-miR-202-3p	chr15:71259536-71309260(+)	142	-19.32	16	0.6875	0.75
>ssc-miR-204	chr15:71259536-71309260(+)	140	-18.96	19	0.6316	0.7368
>ssc-miR-204	chr15:71259536-71309260(+)	140	-20.39	18	0.7222	0.7778
>ssc-miR-204	chr15:71259536-71309260(+)	143	-20.48	20	0.75	0.75
>ssc-miR-204	chr15:71259536-71309260(+)	176	-19.77	19	0.8421	0.8421
>ssc-miR-205	chr15:71259536-71309260(+)	140	-19.73	19	0.7368	0.7895
>ssc-miR-205	chr15:71259536-71309260(+)	140	-21.16	15	0.7333	0.8
>ssc-miR-205	chr15:71259536-71309260(+)	142	-20.18	19	0.6842	0.7895
>ssc-miR-205	chr15:71259536-71309260(+)	153	-25.04	16	0.75	0.9375
>ssc-miR-206	chr15:71259536-71309260(+)	148	-19.3	19	0.6316	0.8421
>ssc-miR-206	chr15:71259536-71309260(+)	154	-20.61	24	0.6667	0.75
>ssc-miR-206	chr15:71259536-71309260(+)	159	-22.14	20	0.8	0.85
>ssc-miR-20a-3p	chr15:71259536-71309260(+)	165	-19.08	20	0.8	0.85
>ssc-miR-20a-5p	chr15:71259536-71309260(+)	158	-18.38	20	0.7	0.8
>ssc-miR-20b	chr15:71259536-71309260(+)	147	-18.81	18	0.7222	0.7778
>ssc-miR-20b	chr15:71259536-71309260(+)	156	-18.98	21	0.7143	0.8571
>ssc-miR-20b	chr15:71259536-71309260(+)	156	-18.98	21	0.7143	0.8571
>ssc-miR-21-3p	chr15:71259536-71309260(+)	140	-19.3	17	0.6471	0.8824
>ssc-miR-21-3p	chr15:71259536-71309260(+)	150	-21.36	20	0.65	0.75
>ssc-miR-21-3p	chr15:71259536-71309260(+)	153	-19.49	18	0.7222	0.7778
>ssc-miR-210	chr15:71259536-71309260(+)	141	-23.52	14	0.7857	0.9286
>ssc-miR-212	chr15:71259536-71309260(+)	141	-20.94	19	0.7368	0.8421
>ssc-miR-212	chr15:71259536-71309260(+)	154	-19.7	22	0.6818	0.7727
>ssc-miR-214-3p	chr15:71259536-71309260(+)	141	-18.44	18	0.6667	0.8333
>ssc-miR-214-3p	chr15:71259536-71309260(+)	142	-25.81	20	0.75	0.85
>ssc-miR-214-3p	chr15:71259536-71309260(+)	145	-19.92	18	0.7222	0.8333
>ssc-miR-214-3p	chr15:71259536-71309260(+)	145	-19.92	18	0.7222	0.8333
>ssc-miR-214-5p	chr15:71259536-71309260(+)	154	-24.68	20	0.85	0.85
>ssc-miR-215	chr15:71259536-71309260(+)	165	-19.76	21	0.8095	0.8095
>ssc-miR-216	chr15:71259536-71309260(+)	140	-21.26	22	0.6364	0.7273
>ssc-miR-216	chr15:71259536-71309260(+)	142	-19	22	0.6818	0.7727
>ssc-miR-216	chr15:71259536-71309260(+)	142	-19.18	22	0.6818	0.7727
>ssc-miR-216	chr15:71259536-71309260(+)	151	-20.17	23	0.6522	0.7391
>ssc-miR-216	chr15:71259536-71309260(+)	151	-20.17	23	0.6522	0.7391
>ssc-miR-217	chr15:71259536-71309260(+)	142	-22.36	17	0.7059	0.7647
>ssc-miR-217	chr15:71259536-71309260(+)	146	-23.88	17	0.7059	0.8235
>ssc-miR-218-3p	chr15:71259536-71309260(+)	160	-22.78	19	0.7895	0.8421
>ssc-miR-219a	chr15:71259536-71309260(+)	151	-22.78	21	0.6667	0.7143
>ssc-miR-219b-3p	chr15:71259536-71309260(+)	169	-24.8	18	0.8333	0.8889
>ssc-miR-22-3p	chr15:71259536-71309260(+)	146	-18.12	23	0.6957	0.7826
>ssc-miR-22-3p	chr15:71259536-71309260(+)	146	-21.27	23	0.6957	0.7826
>ssc-miR-22-3p	chr15:71259536-71309260(+)	149	-18.1	18	0.7778	0.8333
>ssc-miR-22-3p	chr15:71259536-71309260(+)	154	-19.88	13	0.7692	0.9231
>ssc-miR-22-3p	chr15:71259536-71309260(+)	158	-21.26	13	0.8462	0.9231
>ssc-miR-221-5p	chr15:71259536-71309260(+)	140	-18.68	23	0.5652	0.6957
>ssc-miR-221-5p	chr15:71259536-71309260(+)	140	-21.2	21	0.619	0.7619
>ssc-miR-221-5p	chr15:71259536-71309260(+)	142	-20.18	21	0.619	0.8571
>ssc-miR-221-5p	chr15:71259536-71309260(+)	143	-19.28	18	0.7778	0.8333
>ssc-miR-221-5p	chr15:71259536-71309260(+)	148	-22.06	23	0.6957	0.7391
>ssc-miR-221-5p	chr15:71259536-71309260(+)	152	-21.56	15	0.8	0.9333
>ssc-miR-222	chr15:71259536-71309260(+)	141	-19.77	17	0.7647	0.8235
>ssc-miR-222	chr15:71259536-71309260(+)	143	-18.03	18	0.6667	0.7778
>ssc-miR-222	chr15:71259536-71309260(+)	153	-21.89	21	0.7143	0.8571
>ssc-miR-222	chr15:71259536-71309260(+)	156	-26.35	20	0.8	0.85
>ssc-miR-224	chr15:71259536-71309260(+)	144	-21.78	16	0.8125	0.875
>ssc-miR-2320-3p	chr15:71259536-71309260(+)	164	-21.45	19	0.8421	0.8421
>ssc-miR-2320-5p	chr15:71259536-71309260(+)	141	-21.99	19	0.6842	0.7895
>ssc-miR-2320-5p	chr15:71259536-71309260(+)	143	-24.05	17	0.7647	0.8235
>ssc-miR-2320-5p	chr15:71259536-71309260(+)	147	-22.81	20	0.65	0.7
>ssc-miR-2320-5p	chr15:71259536-71309260(+)	148	-20.56	15	0.6667	0.8
>ssc-miR-2320-5p	chr15:71259536-71309260(+)	153	-25.22	18	0.7222	0.7778
>ssc-miR-2320-5p	chr15:71259536-71309260(+)	164	-28.02	19	0.6842	0.8421
>ssc-miR-2366	chr15:71259536-71309260(+)	140	-18.56	7	1	1
>ssc-miR-2366	chr15:71259536-71309260(+)	140	-19.51	7	1	1
>ssc-miR-2366	chr15:71259536-71309260(+)	141	-22.84	16	0.6875	1
>ssc-miR-2366	chr15:71259536-71309260(+)	144	-25.43	15	0.7333	0.8667
>ssc-miR-2366	chr15:71259536-71309260(+)	148	-24.46	18	0.8333	0.8889
>ssc-miR-23b	chr15:71259536-71309260(+)	152	-19.88	18	0.6667	0.9444
>ssc-miR-24-1-5p	chr15:71259536-71309260(+)	149	-20.75	23	0.7826	0.7826
>ssc-miR-24-3p	chr15:71259536-71309260(+)	143	-18.99	18	0.7778	0.8333
>ssc-miR-24-3p	chr15:71259536-71309260(+)	143	-23.96	20	0.65	0.8
>ssc-miR-24-3p	chr15:71259536-71309260(+)	145	-18.04	8	1	1
>ssc-miR-24-3p	chr15:71259536-71309260(+)	149	-20.89	18	0.7778	0.8333
>ssc-miR-24-3p	chr15:71259536-71309260(+)	154	-20.88	20	0.75	0.85
>ssc-miR-24-3p	chr15:71259536-71309260(+)	154	-21.02	19	0.7895	0.8421
>ssc-miR-24-3p	chr15:71259536-71309260(+)	165	-25.03	18	0.8333	0.8333
>ssc-miR-24-3p	chr15:71259536-71309260(+)	165	-25.03	18	0.8333	0.8333
>ssc-miR-2411	chr15:71259536-71309260(+)	152	-24.56	19	0.7895	0.8947
>ssc-miR-2411	chr15:71259536-71309260(+)	162	-20.65	17	0.7647	0.8235
>ssc-miR-2483	chr15:71259536-71309260(+)	141	-19.82	19	0.7368	0.8421
>ssc-miR-2483	chr15:71259536-71309260(+)	142	-18.47	19	0.5789	0.7368
>ssc-miR-2483	chr15:71259536-71309260(+)	148	-23.22	19	0.7895	0.8421
>ssc-miR-26a	chr15:71259536-71309260(+)	158	-19.88	17	0.8235	0.8824
>ssc-miR-26a	chr15:71259536-71309260(+)	164	-21.83	19	0.6842	0.8421
>ssc-miR-26b-3p	chr15:71259536-71309260(+)	141	-20.47	16	0.8125	0.875
>ssc-miR-26b-3p	chr15:71259536-71309260(+)	143	-21.17	13	0.8462	0.9231
>ssc-miR-26b-3p	chr15:71259536-71309260(+)	144	-21.29	15	0.7333	0.8667
>ssc-miR-26b-3p	chr15:71259536-71309260(+)	151	-22.95	18	0.6667	0.8889
>ssc-miR-26b-3p	chr15:71259536-71309260(+)	157	-21.42	18	0.7222	0.8333
>ssc-miR-26b-5p	chr15:71259536-71309260(+)	164	-21.55	19	0.6842	0.8421
>ssc-miR-26b-5p	chr15:71259536-71309260(+)	170	-18.46	17	0.8235	0.8824
>ssc-miR-27b-3p	chr15:71259536-71309260(+)	143	-18.41	14	0.7143	0.9286
>ssc-miR-27b-3p	chr15:71259536-71309260(+)	143	-18.41	14	0.7143	0.9286
>ssc-miR-27b-3p	chr15:71259536-71309260(+)	151	-22.4	12	0.9167	0.9167
>ssc-miR-27b-5p	chr15:71259536-71309260(+)	141	-21.37	19	0.7368	0.8421
>ssc-miR-27b-5p	chr15:71259536-71309260(+)	143	-19.08	20	0.8	0.8
>ssc-miR-27b-5p	chr15:71259536-71309260(+)	149	-18.69	21	0.7143	0.8571
>ssc-miR-28-3p	chr15:71259536-71309260(+)	143	-20	20	0.65	0.8
>ssc-miR-28-5p	chr15:71259536-71309260(+)	143	-23.6	15	0.8667	0.8667
>ssc-miR-28-5p	chr15:71259536-71309260(+)	151	-21.91	14	0.8571	0.9286
>ssc-miR-28-5p	chr15:71259536-71309260(+)	160	-24.27	18	0.8333	0.8889
>ssc-miR-296-3p	chr15:71259536-71309260(+)	142	-22.39	18	0.7222	0.8333
>ssc-miR-296-3p	chr15:71259536-71309260(+)	142	-24.29	15	0.8	0.8667
>ssc-miR-296-3p	chr15:71259536-71309260(+)	142	-24.48	20	0.65	0.8
>ssc-miR-296-3p	chr15:71259536-71309260(+)	145	-18.52	8	1	1
>ssc-miR-296-3p	chr15:71259536-71309260(+)	146	-22.21	20	0.65	0.85
>ssc-miR-296-3p	chr15:71259536-71309260(+)	146	-22.51	19	0.7368	0.7895
>ssc-miR-296-3p	chr15:71259536-71309260(+)	146	-22.51	19	0.7368	0.7895
>ssc-miR-296-5p	chr15:71259536-71309260(+)	153	-27.05	16	0.75	0.75
>ssc-miR-299	chr15:71259536-71309260(+)	145	-18.63	18	0.7222	0.8333
>ssc-miR-29a-3p	chr15:71259536-71309260(+)	158	-23.68	28	0.7143	0.7143
>ssc-miR-29a-5p	chr15:71259536-71309260(+)	141	-18.51	14	0.7857	0.9286
>ssc-miR-29c	chr15:71259536-71309260(+)	149	-23.19	27	0.6667	0.7037
>ssc-miR-301	chr15:71259536-71309260(+)	155	-19.1	20	0.65	0.95
>ssc-miR-301	chr15:71259536-71309260(+)	155	-19.1	20	0.65	0.95
>ssc-miR-30a-3p	chr15:71259536-71309260(+)	141	-20.39	18	0.7222	0.8333
>ssc-miR-30a-3p	chr15:71259536-71309260(+)	142	-19.08	21	0.7619	0.8571
>ssc-miR-30b-3p	chr15:71259536-71309260(+)	142	-20.26	13	0.6923	1
>ssc-miR-30b-3p	chr15:71259536-71309260(+)	142	-22.4	17	0.6471	0.8235
>ssc-miR-30b-3p	chr15:71259536-71309260(+)	144	-19.25	19	0.6316	0.7368
>ssc-miR-30b-3p	chr15:71259536-71309260(+)	144	-19.25	19	0.6316	0.7368
>ssc-miR-30b-3p	chr15:71259536-71309260(+)	146	-23.29	18	0.7778	0.8333
>ssc-miR-30b-3p	chr15:71259536-71309260(+)	150	-21.97	15	0.8667	0.9333
>ssc-miR-30b-3p	chr15:71259536-71309260(+)	152	-20.05	17	0.7647	0.9412
>ssc-miR-30b-3p	chr15:71259536-71309260(+)	156	-18.91	17	0.7647	0.8235
>ssc-miR-30c-1-3p	chr15:71259536-71309260(+)	140	-18.05	17	0.6471	0.8824
>ssc-miR-30c-1-3p	chr15:71259536-71309260(+)	144	-19.74	17	0.7059	0.8824
>ssc-miR-30c-1-3p	chr15:71259536-71309260(+)	145	-18.06	19	0.6842	0.8421
>ssc-miR-30c-1-3p	chr15:71259536-71309260(+)	145	-20.65	16	0.6875	0.875
>ssc-miR-30c-1-3p	chr15:71259536-71309260(+)	165	-18.74	16	0.75	0.9375
>ssc-miR-30c-3p	chr15:71259536-71309260(+)	140	-18.15	19	0.7368	0.7895
>ssc-miR-30c-3p	chr15:71259536-71309260(+)	148	-18.4	19	0.5789	0.7368
>ssc-miR-30c-3p	chr15:71259536-71309260(+)	148	-19.07	17	0.7647	0.8824
>ssc-miR-30c-3p	chr15:71259536-71309260(+)	161	-18.06	16	0.75	0.875
>ssc-miR-30c-3p	chr15:71259536-71309260(+)	169	-20.99	16	0.8125	0.9375
>ssc-miR-30e-3p	chr15:71259536-71309260(+)	145	-20.9	18	0.7778	0.8333
>ssc-miR-30e-5p	chr15:71259536-71309260(+)	142	-20.62	25	0.72	0.72
>ssc-miR-31	chr15:71259536-71309260(+)	149	-18.5	18	0.7222	0.8889
>ssc-miR-320	chr15:71259536-71309260(+)	143	-21.7	18	0.7778	0.8333
>ssc-miR-320	chr15:71259536-71309260(+)	144	-21.18	20	0.7	0.8
>ssc-miR-320	chr15:71259536-71309260(+)	150	-19.43	20	0.65	0.75
>ssc-miR-320	chr15:71259536-71309260(+)	157	-18.32	18	0.7222	0.8333
>ssc-miR-320	chr15:71259536-71309260(+)	169	-22.63	20	0.75	0.8
>ssc-miR-325	chr15:71259536-71309260(+)	140	-24.99	20	0.75	0.85
>ssc-miR-325	chr15:71259536-71309260(+)	149	-19.83	20	0.7	0.9
>ssc-miR-326	chr15:71259536-71309260(+)	140	-18.62	7	1	1
>ssc-miR-326	chr15:71259536-71309260(+)	144	-22.92	17	0.7647	0.8235
>ssc-miR-328	chr15:71259536-71309260(+)	157	-22.5	18	0.7778	0.7778
>ssc-miR-328	chr15:71259536-71309260(+)	169	-27.35	19	0.8421	0.8421
>ssc-miR-330	chr15:71259536-71309260(+)	140	-28.53	19	0.6842	0.8421
>ssc-miR-330	chr15:71259536-71309260(+)	142	-19.06	19	0.6842	0.7895
>ssc-miR-330	chr15:71259536-71309260(+)	142	-19.26	22	0.5909	0.7273
>ssc-miR-330	chr15:71259536-71309260(+)	144	-20.45	18	0.7222	0.7778
>ssc-miR-330	chr15:71259536-71309260(+)	150	-22.37	17	0.7059	0.8824
>ssc-miR-330	chr15:71259536-71309260(+)	155	-26.41	20	0.75	0.85
>ssc-miR-331-3p	chr15:71259536-71309260(+)	140	-22.96	18	0.7222	0.7778
>ssc-miR-331-3p	chr15:71259536-71309260(+)	145	-23.92	18	0.7222	0.8333
>ssc-miR-331-3p	chr15:71259536-71309260(+)	148	-22.99	15	0.7333	0.7333
>ssc-miR-331-3p	chr15:71259536-71309260(+)	149	-31.09	18	0.7222	0.8889
>ssc-miR-331-3p	chr15:71259536-71309260(+)	156	-25.67	18	0.7778	0.7778
>ssc-miR-331-3p	chr15:71259536-71309260(+)	166	-27.12	19	0.7895	0.8421
>ssc-miR-331-5p	chr15:71259536-71309260(+)	146	-26.04	17	0.8235	0.8824
>ssc-miR-331-5p	chr15:71259536-71309260(+)	150	-25.29	17	0.7059	0.8824
>ssc-miR-338	chr15:71259536-71309260(+)	142	-20.14	21	0.7143	0.8095
>ssc-miR-339	chr15:71259536-71309260(+)	159	-25.49	18	0.7222	0.7778
>ssc-miR-339-3p	chr15:71259536-71309260(+)	140	-21.86	17	0.7647	0.8235
>ssc-miR-339-3p	chr15:71259536-71309260(+)	141	-21.48	17	0.7647	0.8235
>ssc-miR-339-3p	chr15:71259536-71309260(+)	141	-25.78	17	0.7059	0.8824
>ssc-miR-339-5p	chr15:71259536-71309260(+)	140	-22.56	18	0.6667	0.7778
>ssc-miR-339-5p	chr15:71259536-71309260(+)	159	-25.49	18	0.7222	0.7778
>ssc-miR-33b-3p	chr15:71259536-71309260(+)	150	-18.32	20	0.65	0.75
>ssc-miR-33b-5p	chr15:71259536-71309260(+)	144	-18.29	21	0.7143	0.8095
>ssc-miR-33b-5p	chr15:71259536-71309260(+)	160	-19.9	15	0.8	0.8667
>ssc-miR-340	chr15:71259536-71309260(+)	142	-20.94	20	0.8	0.9
>ssc-miR-342	chr15:71259536-71309260(+)	146	-21.66	19	0.7368	0.7368
>ssc-miR-342	chr15:71259536-71309260(+)	146	-21.66	19	0.7368	0.7368
>ssc-miR-342	chr15:71259536-71309260(+)	148	-22.27	26	0.6538	0.6923
>ssc-miR-342	chr15:71259536-71309260(+)	155	-21.27	18	0.6667	0.7778
>ssc-miR-345-3p	chr15:71259536-71309260(+)	140	-18.14	7	1	1
>ssc-miR-345-3p	chr15:71259536-71309260(+)	141	-22.8	17	0.7059	0.8824
>ssc-miR-345-3p	chr15:71259536-71309260(+)	143	-20.07	17	0.7059	0.8235
>ssc-miR-345-3p	chr15:71259536-71309260(+)	146	-18.99	9	0.8889	1
>ssc-miR-345-3p	chr15:71259536-71309260(+)	148	-19.31	21	0.619	0.8095
>ssc-miR-345-3p	chr15:71259536-71309260(+)	151	-19.69	18	0.6111	0.7778
>ssc-miR-345-3p	chr15:71259536-71309260(+)	151	-24.02	13	0.9231	1
>ssc-miR-345-3p	chr15:71259536-71309260(+)	153	-20.44	18	0.7222	0.7778
>ssc-miR-345-3p	chr15:71259536-71309260(+)	159	-26.5	18	0.7222	0.7778
>ssc-miR-345-5p	chr15:71259536-71309260(+)	148	-21.13	22	0.6818	0.7273
>ssc-miR-34a	chr15:71259536-71309260(+)	140	-20.08	17	0.7059	0.8235
>ssc-miR-34a	chr15:71259536-71309260(+)	143	-20.88	20	0.55	0.9
>ssc-miR-34c	chr15:71259536-71309260(+)	140	-18.3	11	0.8182	1
>ssc-miR-34c	chr15:71259536-71309260(+)	147	-19.57	21	0.619	0.8571
>ssc-miR-361-3p	chr15:71259536-71309260(+)	140	-18.3	20	0.65	0.8
>ssc-miR-361-3p	chr15:71259536-71309260(+)	141	-18.08	22	0.7273	0.7727
>ssc-miR-361-3p	chr15:71259536-71309260(+)	143	-21.03	20	0.75	0.75
>ssc-miR-361-5p	chr15:71259536-71309260(+)	160	-18.75	17	0.8235	0.8235
>ssc-miR-362	chr15:71259536-71309260(+)	140	-18.07	23	0.6087	0.7826
>ssc-miR-362	chr15:71259536-71309260(+)	143	-19.92	23	0.6522	0.7826
>ssc-miR-362	chr15:71259536-71309260(+)	144	-18.03	21	0.619	0.8095
>ssc-miR-362	chr15:71259536-71309260(+)	144	-18.22	21	0.619	0.8095
>ssc-miR-362	chr15:71259536-71309260(+)	145	-20.07	22	0.6364	0.8182
>ssc-miR-362	chr15:71259536-71309260(+)	146	-19.54	19	0.6842	0.8421
>ssc-miR-362	chr15:71259536-71309260(+)	147	-22.82	22	0.6364	0.8182
>ssc-miR-362	chr15:71259536-71309260(+)	154	-24.33	21	0.7619	0.8571
>ssc-miR-363	chr15:71259536-71309260(+)	144	-18.76	14	0.7857	0.9286
>ssc-miR-365-5p	chr15:71259536-71309260(+)	140	-18.78	19	0.5789	0.7895
>ssc-miR-365-5p	chr15:71259536-71309260(+)	141	-18.47	18	0.6111	0.8889
>ssc-miR-365-5p	chr15:71259536-71309260(+)	141	-20.58	20	0.7	0.8
>ssc-miR-365-5p	chr15:71259536-71309260(+)	144	-21.13	15	0.7333	0.8667
>ssc-miR-365-5p	chr15:71259536-71309260(+)	146	-18.2	20	0.6	0.75
>ssc-miR-365-5p	chr15:71259536-71309260(+)	160	-24.24	19	0.7368	0.8947
>ssc-miR-365-5p	chr15:71259536-71309260(+)	168	-29.03	22	0.7273	0.8182
>ssc-miR-370	chr15:71259536-71309260(+)	144	-20.75	11	0.7273	0.9091
>ssc-miR-370	chr15:71259536-71309260(+)	146	-18.55	15	0.6667	0.8667
>ssc-miR-371-5p	chr15:71259536-71309260(+)	140	-21.42	15	0.6667	0.8667
>ssc-miR-371-5p	chr15:71259536-71309260(+)	140	-21.42	15	0.6667	0.8667
>ssc-miR-371-5p	chr15:71259536-71309260(+)	144	-18.58	14	0.7857	0.9286
>ssc-miR-371-5p	chr15:71259536-71309260(+)	155	-25.46	21	0.7619	0.7619
>ssc-miR-371-5p	chr15:71259536-71309260(+)	160	-18.65	19	0.6842	0.7895
>ssc-miR-376a-3p	chr15:71259536-71309260(+)	152	-20.62	17	0.8235	0.8824
>ssc-miR-378	chr15:71259536-71309260(+)	142	-18.84	19	0.6842	0.7895
>ssc-miR-378	chr15:71259536-71309260(+)	143	-18.84	20	0.65	0.8
>ssc-miR-378	chr15:71259536-71309260(+)	147	-20.89	19	0.7895	0.7895
>ssc-miR-378	chr15:71259536-71309260(+)	148	-27.05	16	0.875	0.875
>ssc-miR-378	chr15:71259536-71309260(+)	148	-27.05	16	0.875	0.875
>ssc-miR-378	chr15:71259536-71309260(+)	155	-21.28	18	0.6667	0.7778
>ssc-miR-378	chr15:71259536-71309260(+)	162	-21.8	22	0.7273	0.8182
>ssc-miR-378	chr15:71259536-71309260(+)	166	-28.42	21	0.7619	0.8571
>ssc-miR-378b-3p	chr15:71259536-71309260(+)	142	-18.84	19	0.6842	0.7895
>ssc-miR-378b-3p	chr15:71259536-71309260(+)	142	-18.84	21	0.6667	0.7619
>ssc-miR-378b-3p	chr15:71259536-71309260(+)	148	-23.46	16	0.875	0.875
>ssc-miR-378b-3p	chr15:71259536-71309260(+)	148	-23.46	16	0.875	0.875
>ssc-miR-378b-3p	chr15:71259536-71309260(+)	155	-20.06	18	0.6667	0.7778
>ssc-miR-378b-3p	chr15:71259536-71309260(+)	161	-19.13	19	0.7368	0.8421
>ssc-miR-378b-3p	chr15:71259536-71309260(+)	165	-23.52	18	0.7778	0.8889
>ssc-miR-382	chr15:71259536-71309260(+)	143	-21.57	17	0.7647	0.9412
>ssc-miR-383	chr15:71259536-71309260(+)	145	-20.91	15	0.7333	0.8
>ssc-miR-383	chr15:71259536-71309260(+)	154	-22.03	19	0.6842	0.7895
>ssc-miR-383	chr15:71259536-71309260(+)	158	-25.84	17	0.7059	0.8235
>ssc-miR-383	chr15:71259536-71309260(+)	158	-26.73	17	0.7059	0.8235
>ssc-miR-383	chr15:71259536-71309260(+)	158	-27.43	20	0.7	0.8
>ssc-miR-421-3p	chr15:71259536-71309260(+)	143	-19.76	18	0.7222	0.8889
>ssc-miR-421-3p	chr15:71259536-71309260(+)	158	-18.92	21	0.7619	0.7619
>ssc-miR-421-3p	chr15:71259536-71309260(+)	160	-20.72	19	0.6842	0.7895
>ssc-miR-421-5p	chr15:71259536-71309260(+)	149	-22.55	22	0.6364	0.8182
>ssc-miR-423-5p	chr15:71259536-71309260(+)	142	-19.91	19	0.6842	0.7895
>ssc-miR-423-5p	chr15:71259536-71309260(+)	142	-21.26	19	0.6842	0.8421
>ssc-miR-423-5p	chr15:71259536-71309260(+)	146	-19.79	20	0.65	0.85
>ssc-miR-423-5p	chr15:71259536-71309260(+)	148	-23.24	21	0.7143	0.8095
>ssc-miR-423-5p	chr15:71259536-71309260(+)	153	-20.17	18	0.7222	0.7778
>ssc-miR-423-5p	chr15:71259536-71309260(+)	153	-20.17	18	0.7222	0.7778
>ssc-miR-424-5p	chr15:71259536-71309260(+)	155	-19.47	16	0.8125	0.8125
>ssc-miR-424-5p	chr15:71259536-71309260(+)	172	-21.48	19	0.7368	0.8947
>ssc-miR-432-3p	chr15:71259536-71309260(+)	140	-18.52	7	1	1
>ssc-miR-432-3p	chr15:71259536-71309260(+)	147	-19.85	14	0.7143	0.7857
>ssc-miR-432-3p	chr15:71259536-71309260(+)	147	-20.35	14	0.7143	0.7857
>ssc-miR-432-5p	chr15:71259536-71309260(+)	142	-23.84	19	0.7895	0.8421
>ssc-miR-432-5p	chr15:71259536-71309260(+)	143	-21.41	18	0.5556	0.8889
>ssc-miR-432-5p	chr15:71259536-71309260(+)	146	-23.68	19	0.6842	0.8421
>ssc-miR-432-5p	chr15:71259536-71309260(+)	154	-19.06	17	0.7059	0.7647
>ssc-miR-432-5p	chr15:71259536-71309260(+)	154	-19.06	17	0.7059	0.7647
>ssc-miR-432-5p	chr15:71259536-71309260(+)	154	-22.48	19	0.6842	0.7895
>ssc-miR-4331-3p	chr15:71259536-71309260(+)	143	-19.92	20	0.6	0.85
>ssc-miR-4331-3p	chr15:71259536-71309260(+)	143	-24.29	20	0.6	0.85
>ssc-miR-4331-3p	chr15:71259536-71309260(+)	144	-19.88	15	0.6	1
>ssc-miR-4331-3p	chr15:71259536-71309260(+)	149	-34.26	17	0.9412	0.9412
>ssc-miR-4331-3p	chr15:71259536-71309260(+)	149	-34.26	17	0.9412	0.9412
>ssc-miR-4331-3p	chr15:71259536-71309260(+)	151	-24.69	20	0.7	0.85
>ssc-miR-4331-3p	chr15:71259536-71309260(+)	152	-27.9	19	0.7895	0.8947
>ssc-miR-4331-3p	chr15:71259536-71309260(+)	159	-38.98	18	0.8889	0.9444
>ssc-miR-4331-3p	chr15:71259536-71309260(+)	164	-44.39	19	0.8947	0.9474
>ssc-miR-4331-3p	chr15:71259536-71309260(+)	170	-29.34	17	0.7647	0.9412
>ssc-miR-4331-5p	chr15:71259536-71309260(+)	147	-22.3	20	0.65	0.7
>ssc-miR-4331-5p	chr15:71259536-71309260(+)	155	-24.38	20	0.7	0.75
>ssc-miR-4334-3p	chr15:71259536-71309260(+)	157	-25.49	16	0.75	0.8125
>ssc-miR-4334-5p	chr15:71259536-71309260(+)	145	-26.73	16	0.75	0.8125
>ssc-miR-4334-5p	chr15:71259536-71309260(+)	148	-19.78	17	0.6471	0.8235
>ssc-miR-4334-5p	chr15:71259536-71309260(+)	148	-20.57	13	0.7692	0.9231
>ssc-miR-4334-5p	chr15:71259536-71309260(+)	148	-20.8	17	0.6471	0.8235
>ssc-miR-4334-5p	chr15:71259536-71309260(+)	148	-24.3	15	0.6667	0.8
>ssc-miR-4334-5p	chr15:71259536-71309260(+)	152	-25.27	19	0.6842	0.7895
>ssc-miR-4334-5p	chr15:71259536-71309260(+)	153	-23.4	12	0.75	1
>ssc-miR-4335	chr15:71259536-71309260(+)	142	-22.74	16	0.75	0.875
>ssc-miR-4335	chr15:71259536-71309260(+)	144	-23.74	17	0.7059	0.8824
>ssc-miR-4335	chr15:71259536-71309260(+)	154	-27.01	17	0.7647	0.8824
>ssc-miR-4338	chr15:71259536-71309260(+)	140	-18.46	19	0.6842	0.8421
>ssc-miR-4338	chr15:71259536-71309260(+)	140	-21.66	19	0.8421	0.8421
>ssc-miR-4338	chr15:71259536-71309260(+)	142	-20.73	23	0.6522	0.7826
>ssc-miR-4339	chr15:71259536-71309260(+)	142	-20.67	20	0.65	0.75
>ssc-miR-4339	chr15:71259536-71309260(+)	142	-21.99	16	0.75	0.8125
>ssc-miR-4339	chr15:71259536-71309260(+)	143	-19.61	25	0.6	0.68
>ssc-miR-4339	chr15:71259536-71309260(+)	144	-23.59	14	0.8571	0.8571
>ssc-miR-4339	chr15:71259536-71309260(+)	147	-18.98	12	0.8333	0.9167
>ssc-miR-4339	chr15:71259536-71309260(+)	155	-24.06	10	1	1
>ssc-miR-450b-3p	chr15:71259536-71309260(+)	145	-20.33	21	0.7143	0.8095
>ssc-miR-450b-3p	chr15:71259536-71309260(+)	148	-18.58	18	0.7778	0.8333
>ssc-miR-450b-5p	chr15:71259536-71309260(+)	143	-21.39	20	0.7	0.9
>ssc-miR-450c-3p	chr15:71259536-71309260(+)	154	-18.89	19	0.8947	0.8947
>ssc-miR-452	chr15:71259536-71309260(+)	140	-18.15	19	0.7368	0.7895
>ssc-miR-452	chr15:71259536-71309260(+)	140	-18.15	19	0.7368	0.7895
>ssc-miR-452	chr15:71259536-71309260(+)	142	-18.34	17	0.8235	0.8235
>ssc-miR-452	chr15:71259536-71309260(+)	142	-18.37	17	0.8235	0.8235
>ssc-miR-454	chr15:71259536-71309260(+)	147	-21.22	22	0.7727	0.8182
>ssc-miR-455-3p	chr15:71259536-71309260(+)	146	-19.94	19	0.7368	0.8421
>ssc-miR-455-5p	chr15:71259536-71309260(+)	142	-21.19	15	0.8	0.8667
>ssc-miR-484	chr15:71259536-71309260(+)	140	-23.95	11	0.8182	1
>ssc-miR-484	chr15:71259536-71309260(+)	143	-23.92	16	0.75	0.875
>ssc-miR-484	chr15:71259536-71309260(+)	143	-24.88	14	0.7857	0.8571
>ssc-miR-484	chr15:71259536-71309260(+)	144	-22.67	19	0.6842	0.7368
>ssc-miR-484	chr15:71259536-71309260(+)	151	-29.53	16	0.8125	0.9375
>ssc-miR-486	chr15:71259536-71309260(+)	147	-22.1	16	0.75	0.9375
>ssc-miR-487b	chr15:71259536-71309260(+)	159	-23.41	21	0.7143	0.7619
>ssc-miR-489	chr15:71259536-71309260(+)	141	-19.1	23	0.6522	0.7826
>ssc-miR-489	chr15:71259536-71309260(+)	147	-19.03	22	0.6818	0.7727
>ssc-miR-489	chr15:71259536-71309260(+)	159	-21.48	20	0.8	0.85
>ssc-miR-490	chr15:71259536-71309260(+)	140	-25.63	19	0.7368	0.7895
>ssc-miR-490	chr15:71259536-71309260(+)	147	-21.67	20	0.7	0.75
>ssc-miR-490	chr15:71259536-71309260(+)	156	-22.54	19	0.7368	0.8421
>ssc-miR-490	chr15:71259536-71309260(+)	164	-20.88	19	0.7368	0.7895
>ssc-miR-490	chr15:71259536-71309260(+)	172	-22.11	19	0.7895	0.8421
>ssc-miR-490-3p	chr15:71259536-71309260(+)	140	-25.63	19	0.7368	0.7895
>ssc-miR-490-3p	chr15:71259536-71309260(+)	147	-21.67	20	0.7	0.75
>ssc-miR-490-3p	chr15:71259536-71309260(+)	156	-22.54	19	0.7368	0.8421
>ssc-miR-490-3p	chr15:71259536-71309260(+)	164	-20.88	19	0.7368	0.7895
>ssc-miR-490-3p	chr15:71259536-71309260(+)	172	-22.11	19	0.7895	0.8421
>ssc-miR-490-5p	chr15:71259536-71309260(+)	143	-18.84	14	0.7857	0.8571
>ssc-miR-491	chr15:71259536-71309260(+)	140	-19.77	7	1	1
>ssc-miR-491	chr15:71259536-71309260(+)	151	-22.19	17	0.7647	0.7647
>ssc-miR-493-3p	chr15:71259536-71309260(+)	140	-18.92	19	0.6842	0.8421
>ssc-miR-493-3p	chr15:71259536-71309260(+)	145	-18.82	20	0.65	0.75
>ssc-miR-493-3p	chr15:71259536-71309260(+)	145	-24	18	0.7778	0.9444
>ssc-miR-493-5p	chr15:71259536-71309260(+)	141	-18.55	19	0.6316	0.8421
>ssc-miR-493-5p	chr15:71259536-71309260(+)	150	-19.28	20	0.7	0.85
>ssc-miR-493-5p	chr15:71259536-71309260(+)	160	-18.18	19	0.7895	0.7895
>ssc-miR-493-5p	chr15:71259536-71309260(+)	160	-20.76	18	0.7778	0.9444
>ssc-miR-494	chr15:71259536-71309260(+)	151	-20.9	20	0.65	0.9
>ssc-miR-497	chr15:71259536-71309260(+)	143	-22.29	15	0.8667	0.8667
>ssc-miR-497	chr15:71259536-71309260(+)	147	-21.24	17	0.7647	0.8235
>ssc-miR-499-3p	chr15:71259536-71309260(+)	143	-21.32	21	0.6667	0.7619
>ssc-miR-499-3p	chr15:71259536-71309260(+)	159	-26.39	19	0.8421	0.8947
>ssc-miR-499-5p	chr15:71259536-71309260(+)	147	-18.92	18	0.7778	0.8889
>ssc-miR-499-5p	chr15:71259536-71309260(+)	157	-21.46	18	0.7778	0.9444
>ssc-miR-500-3p	chr15:71259536-71309260(+)	151	-18.84	20	0.7	0.8
>ssc-miR-500-3p	chr15:71259536-71309260(+)	153	-24.23	16	0.75	0.9375
>ssc-miR-500-3p	chr15:71259536-71309260(+)	153	-24.23	16	0.75	0.9375
>ssc-miR-500-5p	chr15:71259536-71309260(+)	140	-19.11	20	0.6	0.85
>ssc-miR-500-5p	chr15:71259536-71309260(+)	140	-19.11	20	0.6	0.85
>ssc-miR-500-5p	chr15:71259536-71309260(+)	141	-21.26	18	0.6667	0.8333
>ssc-miR-500-5p	chr15:71259536-71309260(+)	144	-22.86	20	0.65	0.85
>ssc-miR-500-5p	chr15:71259536-71309260(+)	146	-26.51	20	0.6	0.9
>ssc-miR-500-5p	chr15:71259536-71309260(+)	147	-22.91	19	0.6842	0.8947
>ssc-miR-503	chr15:71259536-71309260(+)	142	-22.22	21	0.7143	0.7619
>ssc-miR-503	chr15:71259536-71309260(+)	148	-18.25	19	0.6842	0.7895
>ssc-miR-504	chr15:71259536-71309260(+)	142	-18.95	19	0.6842	0.7895
>ssc-miR-504	chr15:71259536-71309260(+)	143	-23.5	20	0.75	0.85
>ssc-miR-504	chr15:71259536-71309260(+)	144	-24.24	20	0.7	0.85
>ssc-miR-504	chr15:71259536-71309260(+)	148	-22.55	21	0.7143	0.7619
>ssc-miR-504	chr15:71259536-71309260(+)	156	-23.94	20	0.7	0.85
>ssc-miR-504	chr15:71259536-71309260(+)	161	-20.77	20	0.7	0.75
>ssc-miR-505	chr15:71259536-71309260(+)	146	-25.27	19	0.6316	0.8947
>ssc-miR-505	chr15:71259536-71309260(+)	152	-18.14	18	0.7222	0.8889
>ssc-miR-505	chr15:71259536-71309260(+)	161	-22.12	14	0.9286	0.9286
>ssc-miR-532-3p	chr15:71259536-71309260(+)	145	-20.05	8	1	1
>ssc-miR-532-3p	chr15:71259536-71309260(+)	145	-20.14	8	1	1
>ssc-miR-532-5p	chr15:71259536-71309260(+)	142	-18.98	16	0.75	0.8125
>ssc-miR-532-5p	chr15:71259536-71309260(+)	147	-18.66	18	0.6111	0.7222
>ssc-miR-532-5p	chr15:71259536-71309260(+)	148	-24.94	19	0.6842	0.9474
>ssc-miR-532-5p	chr15:71259536-71309260(+)	157	-22.65	20	0.7	0.8
>ssc-miR-542-5p	chr15:71259536-71309260(+)	140	-23.55	19	0.6316	0.8421
>ssc-miR-542-5p	chr15:71259536-71309260(+)	142	-21.43	19	0.6842	0.7895
>ssc-miR-542-5p	chr15:71259536-71309260(+)	142	-21.43	19	0.6842	0.7895
>ssc-miR-551a	chr15:71259536-71309260(+)	149	-23.36	18	0.5556	0.8889
>ssc-miR-574-5p	chr15:71259536-71309260(+)	144	-21.33	21	0.619	0.8095
>ssc-miR-582-3p	chr15:71259536-71309260(+)	143	-18.13	22	0.6818	0.7273
>ssc-miR-615	chr15:71259536-71309260(+)	142	-28.63	20	0.8	0.8
>ssc-miR-615	chr15:71259536-71309260(+)	155	-22.96	16	0.8125	0.8125
>ssc-miR-615	chr15:71259536-71309260(+)	155	-24.79	16	0.8125	0.8125
>ssc-miR-6516	chr15:71259536-71309260(+)	147	-18.42	17	0.7647	0.8824
>ssc-miR-652	chr15:71259536-71309260(+)	144	-20.55	22	0.6364	0.7273
>ssc-miR-652	chr15:71259536-71309260(+)	148	-19.24	23	0.6957	0.8261
>ssc-miR-652	chr15:71259536-71309260(+)	162	-23.67	13	0.8462	1
>ssc-miR-6529	chr15:71259536-71309260(+)	149	-20.64	18	0.7778	0.8333
>ssc-miR-6529	chr15:71259536-71309260(+)	151	-22.78	14	0.7857	1
>ssc-miR-660	chr15:71259536-71309260(+)	141	-20.68	21	0.6667	0.8095
>ssc-miR-660	chr15:71259536-71309260(+)	141	-21.84	23	0.6957	0.7826
>ssc-miR-660	chr15:71259536-71309260(+)	155	-19.63	14	0.7857	0.8571
>ssc-miR-664-5p	chr15:71259536-71309260(+)	148	-18.03	19	0.5789	0.8947
>ssc-miR-664-5p	chr15:71259536-71309260(+)	149	-21.77	20	0.75	0.85
>ssc-miR-664-5p	chr15:71259536-71309260(+)	153	-22.83	20	0.6	0.75
>ssc-miR-664-5p	chr15:71259536-71309260(+)	155	-22.69	20	0.65	0.8
>ssc-miR-664-5p	chr15:71259536-71309260(+)	155	-25.24	20	0.65	0.8
>ssc-miR-664-5p	chr15:71259536-71309260(+)	169	-31.82	23	0.8261	0.8261
>ssc-miR-670	chr15:71259536-71309260(+)	141	-18.88	19	0.6316	0.8421
>ssc-miR-670	chr15:71259536-71309260(+)	144	-22.57	21	0.5714	0.8571
>ssc-miR-670	chr15:71259536-71309260(+)	145	-24	21	0.7143	0.7619
>ssc-miR-670	chr15:71259536-71309260(+)	147	-18.65	22	0.6818	0.8182
>ssc-miR-670	chr15:71259536-71309260(+)	148	-18.45	15	0.8	0.8667
>ssc-miR-670	chr15:71259536-71309260(+)	148	-18.77	21	0.619	0.7143
>ssc-miR-670	chr15:71259536-71309260(+)	150	-18.44	21	0.619	0.8095
>ssc-miR-670	chr15:71259536-71309260(+)	176	-24.78	23	0.7826	0.8696
>ssc-miR-671-5p	chr15:71259536-71309260(+)	143	-22.53	23	0.6087	0.8261
>ssc-miR-671-5p	chr15:71259536-71309260(+)	143	-30.04	23	0.6957	0.7391
>ssc-miR-671-5p	chr15:71259536-71309260(+)	143	-30.04	23	0.6957	0.7391
>ssc-miR-671-5p	chr15:71259536-71309260(+)	146	-23.2	21	0.4762	0.9048
>ssc-miR-671-5p	chr15:71259536-71309260(+)	146	-23.2	21	0.4762	0.9048
>ssc-miR-671-5p	chr15:71259536-71309260(+)	146	-23.85	21	0.7143	0.8095
>ssc-miR-671-5p	chr15:71259536-71309260(+)	155	-35.19	24	0.75	0.7917
>ssc-miR-676-5p	chr15:71259536-71309260(+)	144	-22.92	15	0.8667	0.9333
>ssc-miR-6782-3p	chr15:71259536-71309260(+)	141	-22.68	12	0.75	1
>ssc-miR-6782-3p	chr15:71259536-71309260(+)	141	-25.59	12	0.75	1
>ssc-miR-6782-3p	chr15:71259536-71309260(+)	153	-18.62	16	0.6875	0.8125
>ssc-miR-6782-3p	chr15:71259536-71309260(+)	153	-22.71	12	0.75	1
>ssc-miR-708-3p	chr15:71259536-71309260(+)	152	-18.99	15	0.7333	0.8
>ssc-miR-708-5p	chr15:71259536-71309260(+)	141	-23.73	19	0.7368	0.8421
>ssc-miR-708-5p	chr15:71259536-71309260(+)	147	-18.33	20	0.65	0.85
>ssc-miR-7135-3p	chr15:71259536-71309260(+)	140	-19.76	20	0.7	0.8
>ssc-miR-7135-3p	chr15:71259536-71309260(+)	140	-20.16	19	0.8421	0.8421
>ssc-miR-7135-3p	chr15:71259536-71309260(+)	143	-29.38	23	0.7391	0.7826
>ssc-miR-7135-3p	chr15:71259536-71309260(+)	144	-21.43	19	0.6842	0.8947
>ssc-miR-7135-3p	chr15:71259536-71309260(+)	155	-20.22	20	0.7	0.75
>ssc-miR-7135-5p	chr15:71259536-71309260(+)	140	-18.35	7	1	1
>ssc-miR-7135-5p	chr15:71259536-71309260(+)	145	-18.52	17	0.8235	0.8235
>ssc-miR-7135-5p	chr15:71259536-71309260(+)	145	-22.28	18	0.7222	0.8333
>ssc-miR-7135-5p	chr15:71259536-71309260(+)	151	-20.81	18	0.7778	0.7778
>ssc-miR-7135-5p	chr15:71259536-71309260(+)	152	-18.55	17	0.7059	0.8235
>ssc-miR-7135-5p	chr15:71259536-71309260(+)	159	-25.33	14	0.9286	1
>ssc-miR-7136-3p	chr15:71259536-71309260(+)	140	-18.23	19	0.7368	0.7895
>ssc-miR-7136-3p	chr15:71259536-71309260(+)	141	-20.4	18	0.6667	0.8333
>ssc-miR-7136-3p	chr15:71259536-71309260(+)	152	-19.17	11	0.8182	1
>ssc-miR-7136-3p	chr15:71259536-71309260(+)	152	-26.88	17	0.8235	0.8824
>ssc-miR-7136-5p	chr15:71259536-71309260(+)	142	-20.43	22	0.6364	0.8182
>ssc-miR-7136-5p	chr15:71259536-71309260(+)	143	-19.56	15	0.8667	0.8667
>ssc-miR-7136-5p	chr15:71259536-71309260(+)	152	-21.7	13	0.8462	0.9231
>ssc-miR-7136-5p	chr15:71259536-71309260(+)	156	-32.69	19	0.8421	0.8947
>ssc-miR-7136-5p	chr15:71259536-71309260(+)	156	-32.69	19	0.8421	0.8947
>ssc-miR-7137-5p	chr15:71259536-71309260(+)	140	-18.36	7	1	1
>ssc-miR-7137-5p	chr15:71259536-71309260(+)	140	-23.04	7	1	1
>ssc-miR-7138-3p	chr15:71259536-71309260(+)	141	-19.41	8	0.875	1
>ssc-miR-7138-3p	chr15:71259536-71309260(+)	144	-19.03	15	0.6	0.8
>ssc-miR-7138-3p	chr15:71259536-71309260(+)	145	-18.19	8	1	1
>ssc-miR-7138-3p	chr15:71259536-71309260(+)	145	-19.16	18	0.6667	0.7222
>ssc-miR-7138-3p	chr15:71259536-71309260(+)	148	-19.72	17	0.7059	0.7647
>ssc-miR-7138-3p	chr15:71259536-71309260(+)	151	-19.35	18	0.6667	0.7222
>ssc-miR-7138-3p	chr15:71259536-71309260(+)	152	-24.4	19	0.6316	0.8947
>ssc-miR-7138-3p	chr15:71259536-71309260(+)	154	-24.16	19	0.6316	0.8421
>ssc-miR-7138-3p	chr15:71259536-71309260(+)	155	-22.43	18	0.6667	0.7778
>ssc-miR-7138-3p	chr15:71259536-71309260(+)	159	-26.64	14	0.7857	0.9286
>ssc-miR-7138-3p	chr15:71259536-71309260(+)	172	-30.97	19	0.7895	0.8421
>ssc-miR-7139-3p	chr15:71259536-71309260(+)	147	-27.18	18	0.7778	0.8889
>ssc-miR-7139-3p	chr15:71259536-71309260(+)	148	-21.59	14	0.7857	0.8571
>ssc-miR-7139-3p	chr15:71259536-71309260(+)	153	-27.54	20	0.75	0.9
>ssc-miR-7139-3p	chr15:71259536-71309260(+)	164	-28.21	19	0.6842	0.8421
>ssc-miR-7139-5p	chr15:71259536-71309260(+)	143	-20.14	23	0.6522	0.6522
>ssc-miR-7139-5p	chr15:71259536-71309260(+)	160	-22.16	19	0.7368	0.7368
>ssc-miR-7140-3p	chr15:71259536-71309260(+)	150	-19.43	19	0.6842	0.7368
>ssc-miR-7140-5p	chr15:71259536-71309260(+)	142	-19.99	22	0.5455	0.7273
>ssc-miR-7140-5p	chr15:71259536-71309260(+)	146	-19.47	17	0.7059	0.8235
>ssc-miR-7140-5p	chr15:71259536-71309260(+)	157	-22.37	12	0.8333	1
>ssc-miR-7141-5p	chr15:71259536-71309260(+)	150	-20.98	13	0.8462	1
>ssc-miR-7142-3p	chr15:71259536-71309260(+)	144	-22.47	19	0.6316	0.7895
>ssc-miR-7143-3p	chr15:71259536-71309260(+)	140	-20.32	17	0.7059	0.8235
>ssc-miR-7143-3p	chr15:71259536-71309260(+)	141	-19.33	8	0.875	1
>ssc-miR-7143-3p	chr15:71259536-71309260(+)	141	-22.68	20	0.8	0.85
>ssc-miR-7143-3p	chr15:71259536-71309260(+)	154	-21.59	20	0.75	0.85
>ssc-miR-7143-5p	chr15:71259536-71309260(+)	140	-26.25	21	0.8095	0.8571
>ssc-miR-7143-5p	chr15:71259536-71309260(+)	142	-18.26	9	0.8889	0.8889
>ssc-miR-7143-5p	chr15:71259536-71309260(+)	145	-18.25	20	0.65	0.75
>ssc-miR-7143-5p	chr15:71259536-71309260(+)	145	-22.35	21	0.6667	0.8095
>ssc-miR-7143-5p	chr15:71259536-71309260(+)	147	-20.7	18	0.7222	0.7222
>ssc-miR-7143-5p	chr15:71259536-71309260(+)	148	-22.45	27	0.5926	0.7037
>ssc-miR-7143-5p	chr15:71259536-71309260(+)	153	-18.35	22	0.6364	0.7273
>ssc-miR-7143-5p	chr15:71259536-71309260(+)	153	-18.81	18	0.6667	0.8333
>ssc-miR-7143-5p	chr15:71259536-71309260(+)	160	-22.67	26	0.6923	0.7308
>ssc-miR-7144-3p	chr15:71259536-71309260(+)	153	-18.63	12	0.8333	0.9167
>ssc-miR-7144-5p	chr15:71259536-71309260(+)	145	-22.93	18	0.6667	0.8889
>ssc-miR-7144-5p	chr15:71259536-71309260(+)	149	-22.72	18	0.7222	0.8889
>ssc-miR-7144-5p	chr15:71259536-71309260(+)	151	-24.18	20	0.65	0.9
>ssc-miR-744	chr15:71259536-71309260(+)	148	-23.97	18	0.7778	0.8333
>ssc-miR-744	chr15:71259536-71309260(+)	165	-29.96	19	0.7895	0.8421
>ssc-miR-758	chr15:71259536-71309260(+)	141	-20.29	22	0.6818	0.7727
>ssc-miR-758	chr15:71259536-71309260(+)	143	-22.18	18	0.7222	0.8333
>ssc-miR-758	chr15:71259536-71309260(+)	161	-30.44	18	0.8333	0.9444
>ssc-miR-769-3p	chr15:71259536-71309260(+)	141	-23.79	19	0.7368	0.7895
>ssc-miR-769-3p	chr15:71259536-71309260(+)	141	-23.79	19	0.7368	0.7895
>ssc-miR-769-3p	chr15:71259536-71309260(+)	144	-23.1	21	0.7619	0.8095
>ssc-miR-769-3p	chr15:71259536-71309260(+)	144	-28.3	24	0.5833	0.7917
>ssc-miR-769-5p	chr15:71259536-71309260(+)	144	-20.4	18	0.5556	0.8333
>ssc-miR-769-5p	chr15:71259536-71309260(+)	145	-18.69	12	0.75	0.8333
>ssc-miR-769-5p	chr15:71259536-71309260(+)	154	-19.27	17	0.7059	0.7647
>ssc-miR-769-5p	chr15:71259536-71309260(+)	155	-19.88	18	0.6111	0.8333
>ssc-miR-769-5p	chr15:71259536-71309260(+)	159	-20.06	14	0.8571	0.8571
>ssc-miR-802	chr15:71259536-71309260(+)	147	-18.45	23	0.6957	0.7826
>ssc-miR-874	chr15:71259536-71309260(+)	141	-23.51	20	0.7	0.8
>ssc-miR-885-5p	chr15:71259536-71309260(+)	147	-23.9	21	0.7143	0.7619
>ssc-miR-885-5p	chr15:71259536-71309260(+)	151	-30.01	21	0.7143	0.8095
>ssc-miR-9	chr15:71259536-71309260(+)	140	-21.43	19	0.7368	0.9474
>ssc-miR-9	chr15:71259536-71309260(+)	142	-18.34	19	0.6842	0.7895
>ssc-miR-9	chr15:71259536-71309260(+)	143	-23.13	19	0.7895	0.8947
>ssc-miR-9	chr15:71259536-71309260(+)	149	-18.38	18	0.7778	0.8333
>ssc-miR-9	chr15:71259536-71309260(+)	163	-19.59	20	0.75	0.8
>ssc-miR-9-1	chr15:71259536-71309260(+)	140	-22.69	19	0.7368	0.9474
>ssc-miR-9-1	chr15:71259536-71309260(+)	142	-18.34	19	0.6842	0.7895
>ssc-miR-9-1	chr15:71259536-71309260(+)	143	-20.27	24	0.6667	0.75
>ssc-miR-9-1	chr15:71259536-71309260(+)	148	-23.78	20	0.8	0.9
>ssc-miR-9-1	chr15:71259536-71309260(+)	150	-19.63	21	0.7619	0.8095
>ssc-miR-9-1	chr15:71259536-71309260(+)	163	-19.59	20	0.75	0.8
>ssc-miR-9-2	chr15:71259536-71309260(+)	140	-22.69	19	0.7368	0.9474
>ssc-miR-9-2	chr15:71259536-71309260(+)	142	-18.34	19	0.6842	0.7895
>ssc-miR-9-2	chr15:71259536-71309260(+)	143	-20.27	24	0.6667	0.75
>ssc-miR-9-2	chr15:71259536-71309260(+)	148	-23.78	20	0.8	0.9
>ssc-miR-9-2	chr15:71259536-71309260(+)	150	-19.63	21	0.7619	0.8095
>ssc-miR-9-2	chr15:71259536-71309260(+)	163	-19.59	20	0.75	0.8
>ssc-miR-92b-3p	chr15:71259536-71309260(+)	141	-21.91	12	0.8333	0.9167
>ssc-miR-935	chr15:71259536-71309260(+)	143	-20.23	23	0.6522	0.7826
>ssc-miR-95	chr15:71259536-71309260(+)	158	-24.64	19	0.7368	0.9474
>ssc-miR-96-5p	chr15:71259536-71309260(+)	141	-19.47	20	0.8	0.85
>ssc-miR-9784-5p	chr15:71259536-71309260(+)	141	-24.35	21	0.7143	0.8571
>ssc-miR-9784-5p	chr15:71259536-71309260(+)	153	-31.64	19	0.7895	0.9474
>ssc-miR-9784-5p	chr15:71259536-71309260(+)	153	-31.64	19	0.7895	0.9474
>ssc-miR-9785-5p	chr15:71259536-71309260(+)	142	-21.87	17	0.7059	0.7647
>ssc-miR-9785-5p	chr15:71259536-71309260(+)	144	-25.18	14	0.7857	0.7857
>ssc-miR-9785-5p	chr15:71259536-71309260(+)	146	-19.04	16	0.6875	0.8125
>ssc-miR-9785-5p	chr15:71259536-71309260(+)	147	-20.18	21	0.5714	0.7619
>ssc-miR-9785-5p	chr15:71259536-71309260(+)	147	-21.96	20	0.6	0.75
>ssc-miR-9785-5p	chr15:71259536-71309260(+)	148	-19.03	17	0.7059	0.7647
>ssc-miR-9785-5p	chr15:71259536-71309260(+)	151	-22.85	18	0.6111	0.7778
>ssc-miR-9785-5p	chr15:71259536-71309260(+)	156	-26.76	19	0.7368	0.8421
>ssc-miR-9785-5p	chr15:71259536-71309260(+)	163	-28.38	21	0.7143	0.8095
>ssc-miR-9786-3p	chr15:71259536-71309260(+)	141	-23.87	16	0.75	0.9375
>ssc-miR-9786-3p	chr15:71259536-71309260(+)	143	-20.12	16	0.75	0.875
>ssc-miR-9787-3p	chr15:71259536-71309260(+)	143	-21.11	16	0.6875	0.9375
>ssc-miR-9787-3p	chr15:71259536-71309260(+)	145	-19.18	19	0.7368	0.8421
>ssc-miR-9788-3p	chr15:71259536-71309260(+)	145	-18.22	12	0.8333	1
>ssc-miR-9788-3p	chr15:71259536-71309260(+)	154	-20.88	17	0.7059	0.7647
>ssc-miR-9788-3p	chr15:71259536-71309260(+)	155	-22.67	18	0.7222	0.7222
>ssc-miR-9791-3p	chr15:71259536-71309260(+)	142	-18.91	14	0.8571	0.9286
>ssc-miR-9791-3p	chr15:71259536-71309260(+)	144	-22.3	15	0.8667	0.9333
>ssc-miR-9791-3p	chr15:71259536-71309260(+)	149	-19.44	14	0.7857	0.8571
>ssc-miR-9791-3p	chr15:71259536-71309260(+)	156	-19.03	17	0.7647	0.8235
>ssc-miR-9792-5p	chr15:71259536-71309260(+)	146	-18.15	19	0.6316	0.8947
>ssc-miR-9792-5p	chr15:71259536-71309260(+)	156	-19.71	11	0.9091	1
>ssc-miR-9792-5p	chr15:71259536-71309260(+)	175	-23.48	18	0.8333	0.8889
>ssc-miR-9793-5p	chr15:71259536-71309260(+)	140	-25.61	17	0.7059	0.8235
>ssc-miR-9793-5p	chr15:71259536-71309260(+)	143	-21.46	17	0.7647	0.7647
>ssc-miR-9793-5p	chr15:71259536-71309260(+)	145	-19.8	18	0.7222	0.8333
>ssc-miR-9793-5p	chr15:71259536-71309260(+)	153	-25.22	18	0.6667	0.8333
>ssc-miR-9793-5p	chr15:71259536-71309260(+)	153	-25.22	18	0.6667	0.8333
>ssc-miR-9793-5p	chr15:71259536-71309260(+)	158	-29.26	20	0.75	0.9
>ssc-miR-9794-3p	chr15:71259536-71309260(+)	146	-19.93	20	0.7	0.8
>ssc-miR-9795-3p	chr15:71259536-71309260(+)	146	-18.17	15	0.8	0.9333
>ssc-miR-9795-3p	chr15:71259536-71309260(+)	151	-22.65	16	0.8125	0.9375
>ssc-miR-9795-3p	chr15:71259536-71309260(+)	153	-22.03	18	0.6667	0.8333
>ssc-miR-9796-3p	chr15:71259536-71309260(+)	155	-21.42	10	1	1
>ssc-miR-9796-3p	chr15:71259536-71309260(+)	159	-19.01	14	0.7857	0.9286
>ssc-miR-9798-3p	chr15:71259536-71309260(+)	141	-29.2	20	0.8	0.85
>ssc-miR-9798-3p	chr15:71259536-71309260(+)	142	-21.56	20	0.75	0.75
>ssc-miR-9798-3p	chr15:71259536-71309260(+)	153	-18.57	18	0.7222	0.7778
>ssc-miR-98	chr15:71259536-71309260(+)	151	-18.92	14	0.7857	1
>ssc-miR-9800-3p	chr15:71259536-71309260(+)	151	-18.68	18	0.7222	0.8333
>ssc-miR-9800-3p	chr15:71259536-71309260(+)	151	-18.68	18	0.7222	0.8333
>ssc-miR-9802-3p	chr15:71259536-71309260(+)	140	-20.59	10	1	1
>ssc-miR-9802-3p	chr15:71259536-71309260(+)	140	-21.06	10	1	1
>ssc-miR-9802-3p	chr15:71259536-71309260(+)	143	-23.99	17	0.7059	0.8824
>ssc-miR-9802-3p	chr15:71259536-71309260(+)	145	-23.8	19	0.6842	0.8421
>ssc-miR-9803-5p	chr15:71259536-71309260(+)	145	-18.79	18	0.7222	0.8333
>ssc-miR-9803-5p	chr15:71259536-71309260(+)	149	-20.99	18	0.7778	0.8333
>ssc-miR-9803-5p	chr15:71259536-71309260(+)	159	-26.33	19	0.7895	0.8421
>ssc-miR-9804-5p	chr15:71259536-71309260(+)	145	-31.56	18	0.8333	0.8889
>ssc-miR-9804-5p	chr15:71259536-71309260(+)	145	-31.56	18	0.8333	0.8889
>ssc-miR-9804-5p	chr15:71259536-71309260(+)	151	-21.15	18	0.6667	0.8889
>ssc-miR-9804-5p	chr15:71259536-71309260(+)	151	-22.18	18	0.7222	0.7778
>ssc-miR-9804-5p	chr15:71259536-71309260(+)	162	-25.85	17	0.7647	1
>ssc-miR-9805-3p	chr15:71259536-71309260(+)	140	-24.52	15	0.6667	0.8667
>ssc-miR-9805-3p	chr15:71259536-71309260(+)	141	-20.87	16	0.6875	0.8125
>ssc-miR-9805-3p	chr15:71259536-71309260(+)	146	-32.16	20	0.75	0.9
>ssc-miR-9805-3p	chr15:71259536-71309260(+)	154	-21.72	20	0.65	0.8
>ssc-miR-9805-3p	chr15:71259536-71309260(+)	155	-24.16	14	0.7857	0.8571
>ssc-miR-9806-5p	chr15:71259536-71309260(+)	145	-29.14	19	0.6842	0.8421
>ssc-miR-9806-5p	chr15:71259536-71309260(+)	146	-18.54	20	0.7	0.8
>ssc-miR-9806-5p	chr15:71259536-71309260(+)	155	-22.71	18	0.7222	0.8889
>ssc-miR-9807-5p	chr15:71259536-71309260(+)	146	-22.28	17	0.8235	0.8824
>ssc-miR-9807-5p	chr15:71259536-71309260(+)	168	-20.38	17	0.8824	0.8824
>ssc-miR-9808-3p	chr15:71259536-71309260(+)	141	-21.34	11	0.9091	1
>ssc-miR-9808-3p	chr15:71259536-71309260(+)	142	-20.3	17	0.5882	0.8824
>ssc-miR-9808-3p	chr15:71259536-71309260(+)	144	-20.37	19	0.7895	0.8421
>ssc-miR-9808-3p	chr15:71259536-71309260(+)	152	-20.5	15	0.6667	0.8667
>ssc-miR-9810-3p	chr15:71259536-71309260(+)	162	-28.75	17	0.8235	0.9412
>ssc-miR-9811-5p	chr15:71259536-71309260(+)	144	-18.78	15	0.7333	0.8667
>ssc-miR-9812-3p	chr15:71259536-71309260(+)	146	-24.53	16	0.75	0.875
>ssc-miR-9813-5p	chr15:71259536-71309260(+)	149	-23.34	16	0.6875	0.9375
>ssc-miR-9813-5p	chr15:71259536-71309260(+)	157	-18.04	18	0.7778	0.7778
>ssc-miR-9814-3p	chr15:71259536-71309260(+)	141	-20.98	18	0.6667	0.8333
>ssc-miR-9814-3p	chr15:71259536-71309260(+)	141	-21.56	20	0.65	0.8
>ssc-miR-9814-3p	chr15:71259536-71309260(+)	142	-19.96	19	0.7368	0.8947
>ssc-miR-9814-3p	chr15:71259536-71309260(+)	154	-20.39	21	0.7619	0.8571
>ssc-miR-9816-3p	chr15:71259536-71309260(+)	140	-19.47	20	0.65	0.85
>ssc-miR-9816-3p	chr15:71259536-71309260(+)	142	-20.41	19	0.6842	0.7895
>ssc-miR-9816-3p	chr15:71259536-71309260(+)	146	-19.01	20	0.65	0.85
>ssc-miR-9820-5p	chr15:71259536-71309260(+)	141	-18.47	16	0.625	0.875
>ssc-miR-9820-5p	chr15:71259536-71309260(+)	141	-25.72	21	0.7619	0.8571
>ssc-miR-9820-5p	chr15:71259536-71309260(+)	143	-20.24	14	0.7143	0.9286
>ssc-miR-9820-5p	chr15:71259536-71309260(+)	143	-20.24	14	0.7143	0.9286
>ssc-miR-9820-5p	chr15:71259536-71309260(+)	143	-23.53	17	0.7059	1
>ssc-miR-9820-5p	chr15:71259536-71309260(+)	146	-20.29	13	0.7692	1
>ssc-miR-9820-5p	chr15:71259536-71309260(+)	147	-23.24	18	0.7222	0.9444
>ssc-miR-9820-5p	chr15:71259536-71309260(+)	147	-24.02	17	0.7647	0.8235
>ssc-miR-9820-5p	chr15:71259536-71309260(+)	149	-26.39	21	0.7619	0.8095
>ssc-miR-9820-5p	chr15:71259536-71309260(+)	151	-19.35	18	0.6667	0.8889
>ssc-miR-9820-5p	chr15:71259536-71309260(+)	151	-27.4	18	0.8333	0.8889
>ssc-miR-9820-5p	chr15:71259536-71309260(+)	171	-28.03	18	0.7778	0.8889
>ssc-miR-9821-5p	chr15:71259536-71309260(+)	140	-18.76	7	1	1
>ssc-miR-9821-5p	chr15:71259536-71309260(+)	143	-19.08	12	0.8333	0.8333
>ssc-miR-9821-5p	chr15:71259536-71309260(+)	148	-24.92	20	0.7	0.75
>ssc-miR-9821-5p	chr15:71259536-71309260(+)	151	-21.31	14	0.7143	0.8571
>ssc-miR-9821-5p	chr15:71259536-71309260(+)	151	-23.57	17	0.7647	0.7647
>ssc-miR-9822-3p	chr15:71259536-71309260(+)	142	-18.38	17	0.6471	0.8235
>ssc-miR-9822-3p	chr15:71259536-71309260(+)	142	-21.6	19	0.7895	0.8421
>ssc-miR-9822-3p	chr15:71259536-71309260(+)	142	-23.67	13	0.7692	0.9231
>ssc-miR-9822-3p	chr15:71259536-71309260(+)	143	-19.34	19	0.7368	0.7895
>ssc-miR-9822-3p	chr15:71259536-71309260(+)	143	-19.49	14	0.7857	0.8571
>ssc-miR-9822-3p	chr15:71259536-71309260(+)	146	-30.39	25	0.64	0.72
>ssc-miR-9822-3p	chr15:71259536-71309260(+)	147	-19.71	14	0.7143	0.7857
>ssc-miR-9822-3p	chr15:71259536-71309260(+)	148	-18.7	21	0.619	0.7143
>ssc-miR-9822-3p	chr15:71259536-71309260(+)	148	-18.7	21	0.619	0.7143
>ssc-miR-9822-3p	chr15:71259536-71309260(+)	148	-21.91	17	0.7059	0.9412
>ssc-miR-9822-3p	chr15:71259536-71309260(+)	148	-21.91	17	0.7059	0.9412
>ssc-miR-9822-3p	chr15:71259536-71309260(+)	151	-20.61	14	0.7857	0.7857
>ssc-miR-9822-3p	chr15:71259536-71309260(+)	154	-22.03	19	0.7368	0.7368
>ssc-miR-9822-3p	chr15:71259536-71309260(+)	161	-25.71	18	0.7778	0.8333
>ssc-miR-9823-5p	chr15:71259536-71309260(+)	141	-19.48	16	0.6875	0.8125
>ssc-miR-9823-5p	chr15:71259536-71309260(+)	147	-18.48	12	0.8333	0.9167
>ssc-miR-9823-5p	chr15:71259536-71309260(+)	155	-19.99	16	0.8125	0.8125
>ssc-miR-9825-5p	chr15:71259536-71309260(+)	148	-20.56	17	0.7647	0.8824
>ssc-miR-9825-5p	chr15:71259536-71309260(+)	157	-22.1	16	0.6875	0.875
>ssc-miR-9827-5p	chr15:71259536-71309260(+)	151	-23.69	20	0.7	0.85
>ssc-miR-9828-3p	chr15:71259536-71309260(+)	143	-29.98	17	0.7647	0.9412
>ssc-miR-9829-5p	chr15:71259536-71309260(+)	146	-25.07	19	0.6316	0.8947
>ssc-miR-9829-5p	chr15:71259536-71309260(+)	162	-19.78	17	0.7647	0.8235
>ssc-miR-9830-5p	chr15:71259536-71309260(+)	141	-20.93	20	0.7	0.8
>ssc-miR-9830-5p	chr15:71259536-71309260(+)	146	-18.28	20	0.7	0.8
>ssc-miR-9830-5p	chr15:71259536-71309260(+)	156	-20.3	20	0.75	0.8
>ssc-miR-9830-5p	chr15:71259536-71309260(+)	156	-20.3	20	0.75	0.8
>ssc-miR-9832-3p	chr15:71259536-71309260(+)	142	-18.18	17	0.6471	0.8235
>ssc-miR-9832-3p	chr15:71259536-71309260(+)	145	-25.62	16	0.75	1
>ssc-miR-9832-3p	chr15:71259536-71309260(+)	148	-23.17	18	0.8333	0.8889
>ssc-miR-9832-3p	chr15:71259536-71309260(+)	157	-21.73	19	0.7368	0.7895
>ssc-miR-9832-3p	chr15:71259536-71309260(+)	160	-23.6	17	0.8235	0.8235
>ssc-miR-9832-3p	chr15:71259536-71309260(+)	165	-23.8	16	0.75	0.9375
>ssc-miR-9833-5p	chr15:71259536-71309260(+)	170	-20.96	17	0.8235	0.8824
>ssc-miR-9834-5p	chr15:71259536-71309260(+)	149	-19.43	18	0.7222	0.8889
>ssc-miR-9835-3p	chr15:71259536-71309260(+)	140	-24.54	21	0.7143	0.8095
>ssc-miR-9835-3p	chr15:71259536-71309260(+)	142	-20.23	9	0.8889	0.8889
>ssc-miR-9835-3p	chr15:71259536-71309260(+)	142	-20.23	9	0.8889	0.8889
>ssc-miR-9835-3p	chr15:71259536-71309260(+)	143	-19.72	18	0.6111	0.8333
>ssc-miR-9835-3p	chr15:71259536-71309260(+)	149	-22.22	16	0.75	0.875
>ssc-miR-9835-3p	chr15:71259536-71309260(+)	149	-24.78	22	0.6818	0.7273
>ssc-miR-9835-3p	chr15:71259536-71309260(+)	150	-18.4	19	0.7368	0.8421
>ssc-miR-9835-3p	chr15:71259536-71309260(+)	150	-24.55	12	1	1
>ssc-miR-9835-3p	chr15:71259536-71309260(+)	152	-20.96	17	0.7059	0.8235
>ssc-miR-9835-3p	chr15:71259536-71309260(+)	153	-20	16	0.75	0.75
>ssc-miR-9835-3p	chr15:71259536-71309260(+)	153	-25.19	18	0.7778	0.8889
>ssc-miR-9835-3p	chr15:71259536-71309260(+)	154	-20.27	17	0.7059	0.7647
>ssc-miR-9835-3p	chr15:71259536-71309260(+)	159	-22.9	18	0.7222	0.7778
>ssc-miR-9837-5p	chr15:71259536-71309260(+)	143	-20.18	18	0.5556	0.8889
>ssc-miR-9838-5p	chr15:71259536-71309260(+)	145	-18.54	8	1	1
>ssc-miR-9838-5p	chr15:71259536-71309260(+)	146	-19.66	13	0.6923	0.8462
>ssc-miR-9838-5p	chr15:71259536-71309260(+)	157	-24.18	20	0.65	0.85
>ssc-miR-9840-3p	chr15:71259536-71309260(+)	140	-20.76	15	0.6667	0.8667
>ssc-miR-9840-3p	chr15:71259536-71309260(+)	140	-20.76	15	0.6667	0.8667
>ssc-miR-9840-3p	chr15:71259536-71309260(+)	141	-18.78	11	0.9091	1
>ssc-miR-9840-3p	chr15:71259536-71309260(+)	145	-22.21	16	0.6875	0.875
>ssc-miR-9840-3p	chr15:71259536-71309260(+)	147	-18.56	16	0.75	0.75
>ssc-miR-9840-3p	chr15:71259536-71309260(+)	147	-21.64	18	0.5556	0.9444
>ssc-miR-9840-3p	chr15:71259536-71309260(+)	150	-20.3	17	0.7647	0.7647
>ssc-miR-9840-3p	chr15:71259536-71309260(+)	153	-25.78	18	0.7222	0.7778
>ssc-miR-9840-3p	chr15:71259536-71309260(+)	154	-25	17	0.7059	0.9412
>ssc-miR-9840-3p	chr15:71259536-71309260(+)	154	-25	17	0.7059	0.9412
>ssc-miR-9840-3p	chr15:71259536-71309260(+)	160	-29.35	18	0.7778	0.8333
>ssc-miR-9842-5p	chr15:71259536-71309260(+)	147	-18.46	18	0.6667	0.8333
>ssc-miR-9842-5p	chr15:71259536-71309260(+)	151	-19.6	21	0.7143	0.8095
>ssc-miR-9842-5p	chr15:71259536-71309260(+)	163	-21.11	18	0.7222	0.8333
>ssc-miR-9842-5p	chr15:71259536-71309260(+)	163	-26.85	20	0.7	0.85
>ssc-miR-9842-5p	chr15:71259536-71309260(+)	170	-27.44	20	0.75	0.9
>ssc-miR-9845-5p	chr15:71259536-71309260(+)	140	-20.92	17	0.7059	0.8235
>ssc-miR-9845-5p	chr15:71259536-71309260(+)	140	-20.92	17	0.7059	0.8235
>ssc-miR-9845-5p	chr15:71259536-71309260(+)	144	-18.38	11	0.8182	0.8182
>ssc-miR-9845-5p	chr15:71259536-71309260(+)	170	-29.4	17	0.7647	0.9412
>ssc-miR-9846-3p	chr15:71259536-71309260(+)	145	-18.28	8	1	1
>ssc-miR-9846-3p	chr15:71259536-71309260(+)	150	-22.7	19	0.6316	0.7895
>ssc-miR-9846-3p	chr15:71259536-71309260(+)	152	-24.48	11	0.8182	1
>ssc-miR-9846-3p	chr15:71259536-71309260(+)	154	-25.81	20	0.7	0.9
>ssc-miR-9846-3p	chr15:71259536-71309260(+)	158	-23.71	13	0.8462	0.9231
>ssc-miR-9847-3p	chr15:71259536-71309260(+)	140	-19.31	15	0.6667	0.8667
>ssc-miR-9847-3p	chr15:71259536-71309260(+)	140	-22.55	15	0.7333	0.8
>ssc-miR-9847-3p	chr15:71259536-71309260(+)	140	-24.75	15	0.8	0.9333
>ssc-miR-9847-3p	chr15:71259536-71309260(+)	141	-19.19	18	0.6667	0.8333
>ssc-miR-9847-3p	chr15:71259536-71309260(+)	143	-21.17	18	0.6111	0.8333
>ssc-miR-9847-3p	chr15:71259536-71309260(+)	145	-20.93	16	0.6875	0.8125
>ssc-miR-9847-3p	chr15:71259536-71309260(+)	147	-20.07	17	0.6471	0.8235
>ssc-miR-9847-3p	chr15:71259536-71309260(+)	149	-22.63	16	0.75	0.8125
>ssc-miR-9847-3p	chr15:71259536-71309260(+)	155	-25.44	18	0.7222	0.8889
>ssc-miR-9848-3p	chr15:71259536-71309260(+)	146	-25.29	14	0.9286	0.9286
>ssc-miR-9850-5p	chr15:71259536-71309260(+)	142	-18.52	17	0.6471	0.8235
>ssc-miR-9850-5p	chr15:71259536-71309260(+)	145	-18.46	18	0.7222	0.8333
>ssc-miR-9850-5p	chr15:71259536-71309260(+)	155	-19.79	18	0.7222	0.8889
>ssc-miR-9850-5p	chr15:71259536-71309260(+)	158	-20.69	19	0.7368	0.7895
>ssc-miR-9851-3p	chr15:71259536-71309260(+)	143	-30.24	14	0.9286	0.9286
>ssc-miR-9851-3p	chr15:71259536-71309260(+)	147	-33.89	21	0.7619	0.8571
>ssc-miR-9851-3p	chr15:71259536-71309260(+)	148	-22.04	19	0.6842	0.7895
>ssc-miR-9851-3p	chr15:71259536-71309260(+)	151	-21.31	19	0.7368	0.7895
>ssc-miR-9852-3p	chr15:71259536-71309260(+)	145	-18.46	12	0.6667	0.9167
>ssc-miR-9852-3p	chr15:71259536-71309260(+)	145	-18.46	12	0.6667	0.9167
>ssc-miR-9852-3p	chr15:71259536-71309260(+)	174	-30.75	17	0.8824	0.8824
>ssc-miR-9852-3p	chr15:71259536-71309260(+)	174	-30.75	17	0.8824	0.8824
>ssc-miR-9853-5p	chr15:71259536-71309260(+)	141	-23.03	18	0.7222	0.7778
>ssc-miR-9858-5p	chr15:71259536-71309260(+)	142	-18.85	17	0.5294	0.9412
>ssc-miR-9858-5p	chr15:71259536-71309260(+)	142	-22.38	17	0.5882	0.8824
>ssc-miR-9858-5p	chr15:71259536-71309260(+)	142	-24.54	17	0.5882	0.8824
>ssc-miR-9858-5p	chr15:71259536-71309260(+)	146	-19.39	17	0.6471	0.8824
>ssc-miR-9858-5p	chr15:71259536-71309260(+)	146	-21.41	15	0.7333	0.8
>ssc-miR-9858-5p	chr15:71259536-71309260(+)	153	-23.43	18	0.6667	0.8333
>ssc-miR-9859-3p	chr15:71259536-71309260(+)	142	-18.48	21	0.5238	0.8095
>ssc-miR-9859-3p	chr15:71259536-71309260(+)	152	-19.94	25	0.64	0.84
>ssc-miR-9859-3p	chr15:71259536-71309260(+)	157	-18.27	21	0.7619	0.7619
>ssc-miR-9859-3p	chr15:71259536-71309260(+)	158	-21.73	20	0.7	0.9
>ssc-miR-9859-3p	chr15:71259536-71309260(+)	162	-21.81	21	0.7619	0.8095
>ssc-miR-9860-5p	chr15:71259536-71309260(+)	144	-24.42	16	0.8125	0.875
>ssc-miR-9861-5p	chr15:71259536-71309260(+)	142	-18.67	19	0.6842	0.8421
>ssc-miR-9861-5p	chr15:71259536-71309260(+)	142	-18.67	19	0.6842	0.8421
>ssc-miR-9861-5p	chr15:71259536-71309260(+)	154	-18.98	21	0.619	0.8095

## Sheet: circRNA7
miRNA	coordinates	Score	Energy [kCal/Mol]	Length [nt]	Align length (Forward)	Aligh Length (Reverse)
>ssc-let-7c	chr2:51464980-51470119(+)	147	-18.98	20	0.7	0.8
>ssc-let-7c	chr2:51464980-51470119(+)	147	-18.98	20	0.7	0.8
>ssc-let-7c	chr2:51464980-51470119(+)	147	-18.98	20	0.7	0.8
>ssc-let-7c	chr2:51464980-51470119(+)	147	-18.98	20	0.7	0.8
>ssc-let-7c	chr2:51464980-51470119(+)	147	-18.98	20	0.7	0.8
>ssc-let-7e	chr2:51464980-51470119(+)	152	-20.53	17	0.8235	0.8824
>ssc-let-7e	chr2:51464980-51470119(+)	152	-20.53	17	0.8235	0.8824
>ssc-let-7e	chr2:51464980-51470119(+)	152	-20.53	17	0.8235	0.8824
>ssc-let-7e	chr2:51464980-51470119(+)	152	-20.53	17	0.8235	0.8824
>ssc-let-7e	chr2:51464980-51470119(+)	152	-20.53	17	0.8235	0.8824
>ssc-miR-10388	chr2:51464980-51470119(+)	146	-21.23	9	0.8889	1
>ssc-miR-10388	chr2:51464980-51470119(+)	146	-21.23	9	0.8889	1
>ssc-miR-10388	chr2:51464980-51470119(+)	146	-21.23	9	0.8889	1
>ssc-miR-10388	chr2:51464980-51470119(+)	146	-21.23	9	0.8889	1
>ssc-miR-10388	chr2:51464980-51470119(+)	146	-21.23	9	0.8889	1
>ssc-miR-10391	chr2:51464980-51470119(+)	162	-20.6	19	0.7895	0.7895
>ssc-miR-10391	chr2:51464980-51470119(+)	162	-20.6	19	0.7895	0.7895
>ssc-miR-10391	chr2:51464980-51470119(+)	162	-20.6	19	0.7895	0.7895
>ssc-miR-10391	chr2:51464980-51470119(+)	162	-20.6	19	0.7895	0.7895
>ssc-miR-10391	chr2:51464980-51470119(+)	162	-20.6	19	0.7895	0.7895
>ssc-miR-122-5p	chr2:51464980-51470119(+)	142	-21.77	19	0.6842	0.8421
>ssc-miR-1224	chr2:51464980-51470119(+)	145	-35.66	20	0.7	0.8
>ssc-miR-1224	chr2:51464980-51470119(+)	145	-35.66	20	0.7	0.8
>ssc-miR-1224	chr2:51464980-51470119(+)	145	-35.66	20	0.7	0.8
>ssc-miR-1224	chr2:51464980-51470119(+)	145	-35.66	20	0.7	0.8
>ssc-miR-1224	chr2:51464980-51470119(+)	145	-35.66	20	0.7	0.8
>ssc-miR-1285	chr2:51464980-51470119(+)	143	-22.27	20	0.7	0.75
>ssc-miR-1296-3p	chr2:51464980-51470119(+)	158	-24.17	17	0.7647	0.7647
>ssc-miR-1296-3p	chr2:51464980-51470119(+)	158	-24.17	17	0.7647	0.7647
>ssc-miR-1296-3p	chr2:51464980-51470119(+)	158	-24.17	17	0.7647	0.7647
>ssc-miR-1296-3p	chr2:51464980-51470119(+)	158	-24.17	17	0.7647	0.7647
>ssc-miR-1296-3p	chr2:51464980-51470119(+)	158	-24.17	17	0.7647	0.7647
>ssc-miR-1306-5p	chr2:51464980-51470119(+)	153	-22.64	19	0.6842	0.7895
>ssc-miR-1306-5p	chr2:51464980-51470119(+)	153	-22.64	19	0.6842	0.7895
>ssc-miR-1306-5p	chr2:51464980-51470119(+)	153	-22.64	19	0.6842	0.7895
>ssc-miR-1306-5p	chr2:51464980-51470119(+)	153	-22.64	19	0.6842	0.7895
>ssc-miR-1306-5p	chr2:51464980-51470119(+)	153	-22.64	19	0.6842	0.7895
>ssc-miR-133b	chr2:51464980-51470119(+)	143	-27.83	20	0.8	0.8
>ssc-miR-135	chr2:51464980-51470119(+)	148	-18.53	16	0.8125	0.9375
>ssc-miR-140-3p	chr2:51464980-51470119(+)	156	-30.03	21	0.8095	0.9048
>ssc-miR-143-5p	chr2:51464980-51470119(+)	149	-19.3	12	0.8333	0.8333
>ssc-miR-1468	chr2:51464980-51470119(+)	159	-28.05	20	0.75	0.9
>ssc-miR-149	chr2:51464980-51470119(+)	141	-22.54	19	0.7368	0.8421
>ssc-miR-149	chr2:51464980-51470119(+)	141	-22.54	19	0.7368	0.8421
>ssc-miR-149	chr2:51464980-51470119(+)	141	-22.54	19	0.7368	0.8421
>ssc-miR-149	chr2:51464980-51470119(+)	141	-22.54	19	0.7368	0.8421
>ssc-miR-149	chr2:51464980-51470119(+)	141	-22.54	19	0.7368	0.8421
>ssc-miR-149	chr2:51464980-51470119(+)	141	-22.54	19	0.7368	0.8421
>ssc-miR-15b	chr2:51464980-51470119(+)	142	-22.2	16	0.8125	0.9375
>ssc-miR-15b	chr2:51464980-51470119(+)	143	-18.76	20	0.6	0.85
>ssc-miR-15b	chr2:51464980-51470119(+)	143	-18.76	20	0.6	0.85
>ssc-miR-15b	chr2:51464980-51470119(+)	143	-18.76	20	0.6	0.85
>ssc-miR-15b	chr2:51464980-51470119(+)	143	-18.76	20	0.6	0.85
>ssc-miR-15b	chr2:51464980-51470119(+)	143	-18.76	20	0.6	0.85
>ssc-miR-184	chr2:51464980-51470119(+)	165	-24.89	19	0.7368	0.8947
>ssc-miR-184	chr2:51464980-51470119(+)	165	-24.89	19	0.7368	0.8947
>ssc-miR-184	chr2:51464980-51470119(+)	165	-24.89	19	0.7368	0.8947
>ssc-miR-184	chr2:51464980-51470119(+)	165	-24.89	19	0.7368	0.8947
>ssc-miR-184	chr2:51464980-51470119(+)	165	-24.89	19	0.7368	0.8947
>ssc-miR-193a-5p	chr2:51464980-51470119(+)	143	-18.17	14	0.7857	0.7857
>ssc-miR-196b-3p	chr2:51464980-51470119(+)	148	-24.07	17	0.7647	0.8824
>ssc-miR-196b-3p	chr2:51464980-51470119(+)	148	-24.07	17	0.7647	0.8824
>ssc-miR-196b-3p	chr2:51464980-51470119(+)	148	-24.07	17	0.7647	0.8824
>ssc-miR-196b-3p	chr2:51464980-51470119(+)	148	-24.07	17	0.7647	0.8824
>ssc-miR-196b-3p	chr2:51464980-51470119(+)	148	-24.07	17	0.7647	0.8824
>ssc-miR-205	chr2:51464980-51470119(+)	142	-30.45	19	0.7368	0.8947
>ssc-miR-205	chr2:51464980-51470119(+)	148	-31.07	19	0.7368	0.8947
>ssc-miR-205	chr2:51464980-51470119(+)	148	-31.07	19	0.7368	0.8947
>ssc-miR-205	chr2:51464980-51470119(+)	148	-31.07	19	0.7368	0.8947
>ssc-miR-205	chr2:51464980-51470119(+)	148	-31.07	19	0.7368	0.8947
>ssc-miR-205	chr2:51464980-51470119(+)	148	-31.07	19	0.7368	0.8947
>ssc-miR-205	chr2:51464980-51470119(+)	148	-31.07	19	0.7368	0.8947
>ssc-miR-222	chr2:51464980-51470119(+)	142	-21.62	21	0.6667	0.8095
>ssc-miR-222	chr2:51464980-51470119(+)	142	-21.62	21	0.6667	0.8095
>ssc-miR-222	chr2:51464980-51470119(+)	142	-21.62	21	0.6667	0.8095
>ssc-miR-222	chr2:51464980-51470119(+)	142	-21.62	21	0.6667	0.8095
>ssc-miR-222	chr2:51464980-51470119(+)	142	-21.62	21	0.6667	0.8095
>ssc-miR-222	chr2:51464980-51470119(+)	142	-21.62	21	0.6667	0.8095
>ssc-miR-222	chr2:51464980-51470119(+)	165	-25.18	22	0.7273	0.7727
>ssc-miR-2320-5p	chr2:51464980-51470119(+)	142	-18.77	17	0.6471	0.8235
>ssc-miR-2320-5p	chr2:51464980-51470119(+)	164	-29.47	17	0.8235	0.8824
>ssc-miR-24-3p	chr2:51464980-51470119(+)	142	-26.01	14	0.8571	0.9286
>ssc-miR-24-3p	chr2:51464980-51470119(+)	142	-26.01	14	0.8571	0.9286
>ssc-miR-24-3p	chr2:51464980-51470119(+)	142	-26.01	14	0.8571	0.9286
>ssc-miR-24-3p	chr2:51464980-51470119(+)	142	-26.01	14	0.8571	0.9286
>ssc-miR-24-3p	chr2:51464980-51470119(+)	142	-26.01	14	0.8571	0.9286
>ssc-miR-24-3p	chr2:51464980-51470119(+)	142	-26.02	14	0.8571	0.9286
>ssc-miR-24-3p	chr2:51464980-51470119(+)	144	-27.8	16	0.8125	0.875
>ssc-miR-27b-3p	chr2:51464980-51470119(+)	145	-18.08	8	1	1
>ssc-miR-27b-3p	chr2:51464980-51470119(+)	145	-18.08	8	1	1
>ssc-miR-27b-3p	chr2:51464980-51470119(+)	145	-18.08	8	1	1
>ssc-miR-27b-3p	chr2:51464980-51470119(+)	145	-18.08	8	1	1
>ssc-miR-27b-3p	chr2:51464980-51470119(+)	145	-18.08	8	1	1
>ssc-miR-27b-3p	chr2:51464980-51470119(+)	145	-18.36	8	1	1
>ssc-miR-296-5p	chr2:51464980-51470119(+)	140	-26.36	19	0.7895	0.7895
>ssc-miR-29a-5p	chr2:51464980-51470119(+)	144	-19.43	19	0.7368	0.8421
>ssc-miR-29a-5p	chr2:51464980-51470119(+)	144	-19.43	19	0.7368	0.8421
>ssc-miR-29a-5p	chr2:51464980-51470119(+)	144	-19.43	19	0.7368	0.8421
>ssc-miR-29a-5p	chr2:51464980-51470119(+)	144	-19.43	19	0.7368	0.8421
>ssc-miR-29a-5p	chr2:51464980-51470119(+)	144	-19.43	19	0.7368	0.8421
>ssc-miR-30b-3p	chr2:51464980-51470119(+)	146	-19.75	13	0.8462	0.9231
>ssc-miR-30b-3p	chr2:51464980-51470119(+)	146	-19.75	13	0.8462	0.9231
>ssc-miR-30b-3p	chr2:51464980-51470119(+)	146	-19.75	13	0.8462	0.9231
>ssc-miR-30b-3p	chr2:51464980-51470119(+)	146	-19.75	13	0.8462	0.9231
>ssc-miR-30b-3p	chr2:51464980-51470119(+)	146	-19.75	13	0.8462	0.9231
>ssc-miR-30b-3p	chr2:51464980-51470119(+)	146	-22.32	13	0.8462	0.9231
>ssc-miR-328	chr2:51464980-51470119(+)	150	-19.96	13	0.7692	0.8462
>ssc-miR-328	chr2:51464980-51470119(+)	151	-27.07	20	0.75	0.8
>ssc-miR-338	chr2:51464980-51470119(+)	155	-18.14	14	0.7857	0.8571
>ssc-miR-339-3p	chr2:51464980-51470119(+)	140	-21.89	13	0.8462	0.9231
>ssc-miR-339-3p	chr2:51464980-51470119(+)	140	-21.89	13	0.8462	0.9231
>ssc-miR-339-3p	chr2:51464980-51470119(+)	140	-21.89	13	0.8462	0.9231
>ssc-miR-339-3p	chr2:51464980-51470119(+)	140	-21.89	13	0.8462	0.9231
>ssc-miR-339-3p	chr2:51464980-51470119(+)	140	-21.89	13	0.8462	0.9231
>ssc-miR-342	chr2:51464980-51470119(+)	143	-19.08	20	0.65	0.65
>ssc-miR-342	chr2:51464980-51470119(+)	143	-19.08	20	0.65	0.65
>ssc-miR-342	chr2:51464980-51470119(+)	143	-19.08	20	0.65	0.65
>ssc-miR-342	chr2:51464980-51470119(+)	143	-19.08	20	0.65	0.65
>ssc-miR-342	chr2:51464980-51470119(+)	143	-19.08	20	0.65	0.65
>ssc-miR-342	chr2:51464980-51470119(+)	143	-19.08	20	0.65	0.65
>ssc-miR-342	chr2:51464980-51470119(+)	154	-20.23	25	0.64	0.68
>ssc-miR-361-5p	chr2:51464980-51470119(+)	144	-28.09	19	0.7895	0.9474
>ssc-miR-361-5p	chr2:51464980-51470119(+)	144	-28.09	19	0.7895	0.9474
>ssc-miR-361-5p	chr2:51464980-51470119(+)	144	-28.09	19	0.7895	0.9474
>ssc-miR-361-5p	chr2:51464980-51470119(+)	144	-28.09	19	0.7895	0.9474
>ssc-miR-361-5p	chr2:51464980-51470119(+)	144	-28.09	19	0.7895	0.9474
>ssc-miR-376a-3p	chr2:51464980-51470119(+)	145	-18.26	20	0.75	0.8
>ssc-miR-383	chr2:51464980-51470119(+)	165	-21.79	16	0.8125	0.875
>ssc-miR-4331-3p	chr2:51464980-51470119(+)	140	-20.18	11	0.8182	1
>ssc-miR-4331-3p	chr2:51464980-51470119(+)	148	-23.19	11	0.8182	0.9091
>ssc-miR-4331-3p	chr2:51464980-51470119(+)	148	-23.19	11	0.8182	0.9091
>ssc-miR-4331-3p	chr2:51464980-51470119(+)	148	-23.19	11	0.8182	0.9091
>ssc-miR-4331-3p	chr2:51464980-51470119(+)	148	-23.19	11	0.8182	0.9091
>ssc-miR-4331-3p	chr2:51464980-51470119(+)	148	-23.19	11	0.8182	0.9091
>ssc-miR-4331-3p	chr2:51464980-51470119(+)	148	-23.25	11	0.8182	0.9091
>ssc-miR-4331-3p	chr2:51464980-51470119(+)	155	-24.09	18	0.7222	0.7222
>ssc-miR-4331-3p	chr2:51464980-51470119(+)	155	-24.09	18	0.7222	0.7222
>ssc-miR-4331-3p	chr2:51464980-51470119(+)	155	-24.09	18	0.7222	0.7222
>ssc-miR-4331-3p	chr2:51464980-51470119(+)	155	-24.09	18	0.7222	0.7222
>ssc-miR-4331-3p	chr2:51464980-51470119(+)	155	-24.09	18	0.7222	0.7222
>ssc-miR-4331-3p	chr2:51464980-51470119(+)	161	-23.35	16	0.75	0.875
>ssc-miR-4331-3p	chr2:51464980-51470119(+)	161	-23.35	16	0.75	0.875
>ssc-miR-4331-3p	chr2:51464980-51470119(+)	161	-23.35	16	0.75	0.875
>ssc-miR-4331-3p	chr2:51464980-51470119(+)	161	-23.35	16	0.75	0.875
>ssc-miR-4331-3p	chr2:51464980-51470119(+)	161	-23.35	16	0.75	0.875
>ssc-miR-4338	chr2:51464980-51470119(+)	147	-20.24	16	0.8125	0.875
>ssc-miR-4338	chr2:51464980-51470119(+)	147	-20.24	16	0.8125	0.875
>ssc-miR-4338	chr2:51464980-51470119(+)	147	-20.24	16	0.8125	0.875
>ssc-miR-4338	chr2:51464980-51470119(+)	147	-20.24	16	0.8125	0.875
>ssc-miR-4338	chr2:51464980-51470119(+)	147	-20.24	16	0.8125	0.875
>ssc-miR-4338	chr2:51464980-51470119(+)	147	-20.25	16	0.8125	0.875
>ssc-miR-490-5p	chr2:51464980-51470119(+)	148	-25.62	15	0.8	0.8667
>ssc-miR-490-5p	chr2:51464980-51470119(+)	148	-25.62	15	0.8	0.8667
>ssc-miR-490-5p	chr2:51464980-51470119(+)	148	-25.62	15	0.8	0.8667
>ssc-miR-490-5p	chr2:51464980-51470119(+)	148	-25.62	15	0.8	0.8667
>ssc-miR-490-5p	chr2:51464980-51470119(+)	148	-25.62	15	0.8	0.8667
>ssc-miR-490-5p	chr2:51464980-51470119(+)	148	-25.62	15	0.8	0.8667
>ssc-miR-499-3p	chr2:51464980-51470119(+)	152	-21.84	19	0.8421	0.8421
>ssc-miR-532-3p	chr2:51464980-51470119(+)	154	-30.94	22	0.6818	0.7273
>ssc-miR-532-3p	chr2:51464980-51470119(+)	154	-30.94	22	0.6818	0.7273
>ssc-miR-532-3p	chr2:51464980-51470119(+)	154	-30.94	22	0.6818	0.7273
>ssc-miR-532-3p	chr2:51464980-51470119(+)	154	-30.94	22	0.6818	0.7273
>ssc-miR-532-3p	chr2:51464980-51470119(+)	154	-30.94	22	0.6818	0.7273
>ssc-miR-574-5p	chr2:51464980-51470119(+)	146	-18.94	13	0.7692	0.7692
>ssc-miR-574-5p	chr2:51464980-51470119(+)	146	-18.94	13	0.7692	0.7692
>ssc-miR-574-5p	chr2:51464980-51470119(+)	146	-18.94	13	0.7692	0.7692
>ssc-miR-574-5p	chr2:51464980-51470119(+)	146	-18.94	13	0.7692	0.7692
>ssc-miR-574-5p	chr2:51464980-51470119(+)	146	-18.94	13	0.7692	0.7692
>ssc-miR-671-3p	chr2:51464980-51470119(+)	144	-31.87	17	0.8235	0.9412
>ssc-miR-671-3p	chr2:51464980-51470119(+)	144	-31.87	17	0.8235	0.9412
>ssc-miR-671-3p	chr2:51464980-51470119(+)	144	-31.87	17	0.8235	0.9412
>ssc-miR-671-3p	chr2:51464980-51470119(+)	144	-31.87	17	0.8235	0.9412
>ssc-miR-671-3p	chr2:51464980-51470119(+)	144	-31.87	17	0.8235	0.9412
>ssc-miR-671-3p	chr2:51464980-51470119(+)	144	-31.87	17	0.8235	0.9412
>ssc-miR-7135-3p	chr2:51464980-51470119(+)	147	-19.66	18	0.6667	0.8333
>ssc-miR-7135-3p	chr2:51464980-51470119(+)	147	-19.66	18	0.6667	0.8333
>ssc-miR-7135-3p	chr2:51464980-51470119(+)	147	-19.66	18	0.6667	0.8333
>ssc-miR-7135-3p	chr2:51464980-51470119(+)	147	-19.66	18	0.6667	0.8333
>ssc-miR-7135-3p	chr2:51464980-51470119(+)	147	-19.66	18	0.6667	0.8333
>ssc-miR-7135-3p	chr2:51464980-51470119(+)	147	-19.66	18	0.6667	0.8333
>ssc-miR-7135-3p	chr2:51464980-51470119(+)	147	-21.16	18	0.6667	0.8333
>ssc-miR-7137-3p	chr2:51464980-51470119(+)	159	-23.56	18	0.7222	0.7778
>ssc-miR-7138-3p	chr2:51464980-51470119(+)	150	-21.31	20	0.65	0.75
>ssc-miR-7138-5p	chr2:51464980-51470119(+)	155	-21.1	16	0.8125	0.8125
>ssc-miR-7139-3p	chr2:51464980-51470119(+)	141	-27.46	22	0.6364	0.8182
>ssc-miR-7139-3p	chr2:51464980-51470119(+)	151	-21.26	10	0.9	1
>ssc-miR-7139-5p	chr2:51464980-51470119(+)	165	-19.29	20	0.7	0.8
>ssc-miR-7143-5p	chr2:51464980-51470119(+)	151	-25.58	19	0.7368	0.8947
>ssc-miR-7143-5p	chr2:51464980-51470119(+)	159	-30.8	19	0.8421	0.8947
>ssc-miR-7143-5p	chr2:51464980-51470119(+)	159	-30.8	19	0.8421	0.8947
>ssc-miR-7143-5p	chr2:51464980-51470119(+)	159	-30.8	19	0.8421	0.8947
>ssc-miR-7143-5p	chr2:51464980-51470119(+)	159	-30.8	19	0.8421	0.8947
>ssc-miR-7143-5p	chr2:51464980-51470119(+)	159	-30.8	19	0.8421	0.8947
>ssc-miR-7143-5p	chr2:51464980-51470119(+)	159	-30.81	19	0.8421	0.8947
>ssc-miR-92b-5p	chr2:51464980-51470119(+)	153	-24.83	23	0.5652	0.7826
>ssc-miR-92b-5p	chr2:51464980-51470119(+)	153	-24.83	23	0.5652	0.7826
>ssc-miR-92b-5p	chr2:51464980-51470119(+)	153	-24.83	23	0.5652	0.7826
>ssc-miR-92b-5p	chr2:51464980-51470119(+)	153	-24.83	23	0.5652	0.7826
>ssc-miR-92b-5p	chr2:51464980-51470119(+)	153	-24.83	23	0.5652	0.7826
>ssc-miR-92b-5p	chr2:51464980-51470119(+)	153	-33.34	16	0.6875	1
>ssc-miR-9804-5p	chr2:51464980-51470119(+)	143	-24.02	17	0.7647	0.9412
>ssc-miR-9804-5p	chr2:51464980-51470119(+)	143	-24.02	17	0.7647	0.9412
>ssc-miR-9804-5p	chr2:51464980-51470119(+)	143	-24.02	17	0.7647	0.9412
>ssc-miR-9804-5p	chr2:51464980-51470119(+)	143	-24.02	17	0.7647	0.9412
>ssc-miR-9804-5p	chr2:51464980-51470119(+)	143	-24.02	17	0.7647	0.9412
>ssc-miR-9813-5p	chr2:51464980-51470119(+)	161	-19.64	18	0.7778	0.8333
>ssc-miR-9813-5p	chr2:51464980-51470119(+)	165	-21.97	18	0.8333	0.8333
>ssc-miR-9813-5p	chr2:51464980-51470119(+)	165	-21.97	18	0.8333	0.8333
>ssc-miR-9813-5p	chr2:51464980-51470119(+)	165	-21.97	18	0.8333	0.8333
>ssc-miR-9813-5p	chr2:51464980-51470119(+)	165	-21.97	18	0.8333	0.8333
>ssc-miR-9813-5p	chr2:51464980-51470119(+)	165	-21.97	18	0.8333	0.8333
>ssc-miR-9816-3p	chr2:51464980-51470119(+)	141	-20.38	18	0.6667	0.8333
>ssc-miR-9816-3p	chr2:51464980-51470119(+)	141	-20.38	18	0.6667	0.8333
>ssc-miR-9816-3p	chr2:51464980-51470119(+)	141	-20.38	18	0.6667	0.8333
>ssc-miR-9816-3p	chr2:51464980-51470119(+)	141	-20.38	18	0.6667	0.8333
>ssc-miR-9816-3p	chr2:51464980-51470119(+)	141	-20.38	18	0.6667	0.8333
>ssc-miR-9819-5p	chr2:51464980-51470119(+)	145	-27.57	14	0.8571	0.9286
>ssc-miR-9820-5p	chr2:51464980-51470119(+)	148	-20.63	11	0.8182	0.9091
>ssc-miR-9820-5p	chr2:51464980-51470119(+)	148	-20.63	11	0.8182	0.9091
>ssc-miR-9820-5p	chr2:51464980-51470119(+)	148	-20.63	11	0.8182	0.9091
>ssc-miR-9820-5p	chr2:51464980-51470119(+)	148	-20.63	11	0.8182	0.9091
>ssc-miR-9820-5p	chr2:51464980-51470119(+)	148	-20.63	11	0.8182	0.9091
>ssc-miR-9820-5p	chr2:51464980-51470119(+)	155	-22.2	18	0.6667	0.7778
>ssc-miR-9820-5p	chr2:51464980-51470119(+)	157	-20.55	12	0.8333	1
>ssc-miR-9829-5p	chr2:51464980-51470119(+)	147	-19.36	16	0.6875	0.8125
>ssc-miR-9845-5p	chr2:51464980-51470119(+)	142	-21.82	17	0.6471	0.8235
>ssc-miR-9845-5p	chr2:51464980-51470119(+)	142	-21.82	17	0.6471	0.8235
>ssc-miR-9845-5p	chr2:51464980-51470119(+)	142	-21.82	17	0.6471	0.8235
>ssc-miR-9845-5p	chr2:51464980-51470119(+)	142	-21.82	17	0.6471	0.8235
>ssc-miR-9845-5p	chr2:51464980-51470119(+)	142	-21.82	17	0.6471	0.8235
>ssc-miR-9845-5p	chr2:51464980-51470119(+)	158	-20.47	17	0.7059	0.8235
>ssc-miR-9845-5p	chr2:51464980-51470119(+)	158	-20.47	17	0.7059	0.8235
>ssc-miR-9845-5p	chr2:51464980-51470119(+)	158	-20.47	17	0.7059	0.8235
>ssc-miR-9845-5p	chr2:51464980-51470119(+)	158	-20.47	17	0.7059	0.8235
>ssc-miR-9845-5p	chr2:51464980-51470119(+)	158	-20.47	17	0.7059	0.8235

## Sheet: circMT1
miRNA	coordinates	Score	Energy [kCal/Mol]	Length [nt]	Align length (Forward)	Aligh Length (Reverse)
>ssc-miR-130b-5p	MT:3033-3289	159	-19.94	17	0.8824	0.8824
>ssc-miR-9829-5p	MT:3033-3289	154	-19.97	19	0.7368	0.7368

## Sheet: circMT2
miRNA	coordinates	Score	Energy [kCal/Mol]	Length [nt]	Align length (Forward)	Aligh Length (Reverse)
>ssc-miR-4339	MT:3070-3478	141	-24.98	20	0.6	0.75
