# Supplementary material for: A CircRNA–miRNA–mRNA Network for Exploring Doxorubicin- and Myocet-Induced Cardiotoxicity in a Translational Porcine Model
Source: Biomolecules. 2023 Nov 27;13(12):1711. doi: 10.3390/biom13121711 (PMC10741657; doi:10.3390/biom13121711)
Supplement: Supplementary file 1 [file biomolecules-13-01711-s001.zip › Supplementary Dataset S2.xlsx]

## Sheet: Sheet1
							MT:3033|3289	circ-MT:3070|3478
circRNA1	circRNA2	circRNA3	circRNA4	circRNA5	circRNA6	circRNA7	mt-circRNA1	mt-circRNA2
Human	Human	Human	Human	Human	Human	Human
hsa-let-7c-5p	hsa-let-7c-5p	hsa-let-7c-5p	hsa-let-7a-5p	hsa-miR-151b	hsa-let-7c-5p	hsa-let-7c-5p	ssc-miR-130b-5p	ssc-miR-4339
hsa-let-7e-5p	hsa-let-7e-5p	hsa-let-7e-5p	hsa-let-7c-5p	hsa-miR-28-5p	hsa-let-7d-5p	hsa-let-7e-5p	ssc-miR-9829-5p
hsa-let-7d-5p	hsa-let-7d-5p	hsa-miR-122-5p	hsa-let-7d-5p		hsa-let-7e-5p	hsa-miR-122-5p
hsa-miR-100-5p	hsa-miR-100-5p	hsa-miR-1224-5p	hsa-let-7e-5p		hsa-miR-105-5p	hsa-miR-1224-5p
hsa-miR-105-5p	hsa-miR-105-5p	hsa-miR-1296-3p	hsa-let-7f-5p		hsa-miR-105-5p	hsa-miR-1296-3p
hsa-miR-105-5p	hsa-miR-105-5p	hsa-miR-1306-5p	hsa-miR-100-5p		hsa-miR-107	hsa-miR-1306-5p
hsa-miR-107	hsa-miR-107	hsa-miR-133b	hsa-miR-101-2-5p		hsa-miR-122-5p	hsa-miR-133b-5p
hsa-miR-1224-5p	hsa-miR-1224-5p	hsa-miR-143-5p	hsa-miR-103a-1-5p		hsa-miR-125a-5p	hsa-miR-143-3p
hsa-miR-125a-5p	hsa-miR-125a-5p	hsa-miR-15b	hsa-miR-107		hsa-miR-1296-3p	hsa-miR-143-5p
hsa-miR-1296-3p	hsa-miR-1296-3p	hsa-miR-184	hsa-miR-122-5p		hsa-miR-1296-5p	hsa-miR-15b-5p
hsa-miR-1296-5p	hsa-miR-1296-5p	hsa-miR-193a-5p	hsa-miR-1224-5p		hsa-miR-1306-5p	hsa-miR-184-5p
hsa-miR-129-5p	hsa-miR-129-5p	hsa-miR-205-3p	hsa-miR-125a-5p		hsa-miR-133b-5p	hsa-miR-193a-5p
hsa-miR-1306-5p	hsa-miR-1306-5p	hsa-miR-222-5p	hsa-miR-125b-5p		hsa-miR-136-5p	hsa-miR-205-3p
hsa-miR-1307-3p	hsa-miR-1307-3p	hsa-miR-29a-5p	hsa-miR-1296-3p		hsa-miR-138-5p	hsa-miR-222-5p
hsa-miR-130a-3p	hsa-miR-130a-3p	hsa-miR-30b-3p	hsa-miR-1296-5p		hsa-miR-143-3p	hsa-miR-29a-5p
hsa-miR-133b-5p	hsa-miR-133b-5p	hsa-miR-1224-5p	hsa-miR-129-5p		hsa-miR-143-5p	hsa-miR-30b-3p
hsa-miR-136-3p	hsa-miR-136-3p	hsa-miR-342	hsa-miR-1306-5p		hsa-miR-145-3p	hsa-miR-342-5p
hsa-miR-136-5p	hsa-miR-136-5p	hsa-miR-361-5p	hsa-miR-1307-3p		hsa-miR-145-5p	hsa-miR-361-3p
hsa-miR-138-5p	hsa-miR-138-5p	hsa-miR-532-3p	hsa-miR-130a-3p		hsa-miR-15b-5p	hsa-miR-383-5p
hsa-miR-143-3p	hsa-miR-143-3p		hsa-miR-133b-5p		hsa-miR-17-3p	hsa-miR-532-3p
hsa-miR-143-5p	hsa-miR-143-5p		hsa-miR-136-5p		hsa-miR-17-5p
hsa-miR-145-3p	hsa-miR-145-3p		hsa-miR-138-5p		hsa-miR-183-5p
hsa-miR-145-5p	hsa-miR-145-5p		hsa-miR-143-3p		hsa-miR-184-5p
hsa-miR-152-3p	hsa-miR-152-3p		hsa-miR-143-5p		hsa-miR-185-5p
hsa-miR-153-3p	hsa-miR-153-3p		hsa-miR-151b		hsa-miR-186-3p
hsa-miR-15b-5p	hsa-miR-15b-5p		hsa-miR-152-3p		hsa-miR-190-5p
hsa-miR-17-3p	hsa-miR-17-3p		hsa-miR-17-3p		hsa-miR-191-5p
hsa-miR-17-5p	hsa-miR-17-5p		hsa-miR-183-5p		hsa-miR-192-5p
hsa-miR-183-5p	hsa-miR-183-5p		hsa-miR-184-5p		hsa-miR-193a-3p
hsa-miR-185-5p	hsa-miR-185-5p		hsa-miR-185-5p		hsa-miR-193a-5p
hsa-miR-186-3p	hsa-miR-186-3p		hsa-miR-186-3p		hsa-miR-194b-3p
hsa-miR-186-5p	hsa-miR-186-5p		hsa-miR-186-5p		hsa-miR-194b-5p
hsa-miR-18a-5p	hsa-miR-18a-5p		hsa-miR-191-5p		hsa-miR-195-5p
hsa-miR-190b-5p	hsa-miR-190b-5p		hsa-miR-192-5p		hsa-miR-204-5p
hsa-miR-191-5p	hsa-miR-191-5p		hsa-miR-193a-3p		hsa-miR-205-3p
hsa-miR-192-5p	hsa-miR-192-5p		hsa-miR-193a-5p		hsa-miR-206-5p
hsa-miR-193a-3p	hsa-miR-193a-3p		hsa-miR-194b-3p		hsa-miR-21-3p
hsa-miR-193a-5p	hsa-miR-193a-5p		hsa-miR-194b-5p		hsa-miR-214-3p
hsa-miR-194-5p	hsa-miR-194-5p		hsa-miR-195-5p		hsa-miR-214-5p
hsa-miR-195-5p	hsa-miR-195-5p		hsa-miR-204-5p		hsa-miR-221-5p
hsa-miR-204-5p	hsa-miR-204-5p		hsa-miR-205-3p		hsa-miR-224-5p
hsa-miR-205-3p	hsa-miR-205-3p		hsa-miR-206-5p		hsa-miR-23b-5p
hsa-miR-206-5p	hsa-miR-206-5p		hsa-miR-21-3p		hsa-miR-26a-5p
hsa-miR-21-3p	hsa-miR-21-3p		hsa-miR-214-3p		hsa-miR-299-5p
hsa-miR-214-3p	hsa-miR-214-3p		hsa-miR-214-5p		hsa-miR-29a-3p
hsa-miR-214-5p	hsa-miR-214-5p		hsa-miR-218-5p		hsa-miR-29a-5p
hsa-miR-218-3p	hsa-miR-218-3p		hsa-miR-218-5p		hsa-miR-29c-5p
hsa-miR-218-5p	hsa-miR-218-5p		hsa-miR-221-3p		hsa-miR-30a-3p
hsa-miR-221-3p	hsa-miR-221-3p		hsa-miR-221-5p		hsa-miR-30b-3p
hsa-miR-221-5p	hsa-miR-221-5p		hsa-miR-222-5p		hsa-miR-30c-1-3p
hsa-miR-222-5p	hsa-miR-222-5p		hsa-miR-224-5p		hsa-miR-30e-3p
hsa-miR-224-5p	hsa-miR-224-5p		hsa-miR-23a-3p		hsa-miR-31-5p
hsa-miR-23a-3p	hsa-miR-23a-3p		hsa-miR-23b-5p		hsa-miR-320a-3p
hsa-miR-23b-5p	hsa-miR-23b-5p		hsa-miR-24-5p		hsa-miR-326-5p
hsa-miR-24-5p	hsa-miR-24-5p		hsa-miR-26a-5p		hsa-miR-331-3p
hsa-miR-3074-5p	hsa-miR-3074-5p		hsa-miR-27a-5p		hsa-miR-342-5p
hsa-miR-26a-5p	hsa-miR-26a-5p		hsa-miR-28-3p		hsa-miR-361-3p
hsa-miR-27a-5p	hsa-miR-27a-5p		hsa-miR-28-5p		hsa-miR-361-5p
hsa-miR-28-3p	hsa-miR-28-3p		hsa-miR-299-5p		hsa-miR-370-5p
hsa-miR-28-5p	hsa-miR-28-5p		hsa-miR-29a-3p		hsa-miR-371-5p
hsa-miR-299-5p	hsa-miR-299-5p		hsa-miR-29c-5p		hsa-miR-383-5p
hsa-miR-29a-3p	hsa-miR-29a-3p		hsa-miR-30a-3p		hsa-miR-421-3p
hsa-miR-29a-5p	hsa-miR-29a-5p		hsa-miR-30b-3p		hsa-miR-421-5p
hsa-miR-29c-5p	hsa-miR-29c-5p		hsa-miR-30c-1-3p		hsa-miR-423-5p
hsa-miR-30a-3p	hsa-miR-30a-3p		hsa-miR-30e-3p		hsa-miR-424-5p
hsa-miR-30a-5p	hsa-miR-30a-5p		hsa-miR-30e-5p		hsa-miR-432-3p
hsa-miR-30b-3p	hsa-miR-30b-3p		hsa-miR-31-5p		hsa-miR-432-5p
hsa-miR-30b-5p	hsa-miR-30b-5p		hsa-miR-320a-3p		hsa-miR-450b-3p
hsa-miR-30c-3p	hsa-miR-30c-3p		hsa-miR-326-5p		hsa-miR-450b-5p
hsa-miR-30c-5p	hsa-miR-30c-5p		hsa-miR-331-3p		hsa-miR-450c-3p
hsa-miR-30d	hsa-miR-30d		hsa-miR-331-5p		hsa-miR-452-5p
hsa-miR-30e-3p	hsa-miR-30e-3p		hsa-miR-342-5p		hsa-miR-489-5p
hsa-miR-30e-5p	hsa-miR-30e-5p		hsa-miR-361-3p		hsa-miR-497-5p
hsa-miR-31-5p	hsa-miR-31-5p		hsa-miR-370-5p		hsa-miR-500a-3p
hsa-miR-320a-3p	hsa-miR-320a-3p		hsa-miR-371-5p		hsa-miR-505-5p
hsa-miR-326-5p	hsa-miR-326-5p		hsa-miR-381-5p		hsa-miR-532-3p
hsa-miR-331-3p	hsa-miR-331-3p		hsa-miR-383-5p		hsa-miR-532-5p
hsa-miR-331-5p	hsa-miR-331-5p		hsa-miR-423-3p		hsa-miR-542-5p
hsa-miR-342-5p	hsa-miR-342-5p		hsa-miR-423-5p		hsa-miR-528-3p
hsa-miR-361-3p	hsa-miR-361-3p		hsa-miR-425-3p		hsa-miR-708-3p
hsa-miR-370-5p	hsa-miR-370-5p		hsa-miR-432-3p		hsa-miR-708-5p
hsa-miR-371-5p	hsa-miR-371-5p		hsa-miR-432-5p		hsa-miR-744-5p
hsa-miR-374a-3p	hsa-miR-374a-3p		hsa-miR-450b-3p		hsa-miR-802-5p
hsa-miR-375	hsa-miR-375		hsa-miR-450b-5p		hsa-miR-874-5p
hsa-miR-381-3p	hsa-miR-381-3p		hsa-miR-450c-3p		hsa-miR-885-3p
hsa-miR-381-5p	hsa-miR-381-5p		hsa-miR-497-5p		hsa-miR-96-5p
hsa-miR-383-5p	hsa-miR-383-5p		hsa-miR-500a-3p		hsa-miR-98-5p
hsa-miR-421-3p	hsa-miR-421-3p		hsa-miR-504-5p
hsa-miR-423-3p	hsa-miR-423-3p		hsa-miR-532-3p
hsa-miR-423-5p	hsa-miR-423-5p		hsa-miR-532-5p
hsa-miR-424-5p	hsa-miR-424-5p		hsa-miR-542-5p
hsa-miR-425-3p	hsa-miR-425-3p		hsa-miR-628-3p
hsa-miR-425-5p	hsa-miR-425-5p		hsa-miR-708-5p
hsa-miR-432-3p	hsa-miR-432-3p		hsa-miR-744-5p
hsa-miR-432-5p	hsa-miR-432-5p		hsa-miR-802-5p
hsa-miR-450a-5p	hsa-miR-450a-5p		hsa-miR-874-5p
hsa-miR-450b-3p	hsa-miR-450b-3p		hsa-miR-885-3p
hsa-miR-450b-5p	hsa-miR-450b-5p		hsa-miR-885-5p
hsa-miR-451a	hsa-miR-451a
hsa-miR-452-5p	hsa-miR-452-5p
hsa-miR-489-5p	hsa-miR-489-5p
hsa-miR-497-5p	hsa-miR-497-5p
hsa-miR-500a-3p	hsa-miR-500a-3p
hsa-miR-504-5p	hsa-miR-504-5p
hsa-miR-532-3p	hsa-miR-532-3p
hsa-miR-532-5p	hsa-miR-532-5p
hsa-miR-542-3p	hsa-miR-542-3p
hsa-miR-542-5p	hsa-miR-542-5p
hsa-miR-582-5p	hsa-miR-582-5p
hsa-miR-628-3p	hsa-miR-628-3p
hsa-miR-628-5p	hsa-miR-628-5p
hsa-miR-708-5p	hsa-miR-708-5p
hsa-miR-744-5p	hsa-miR-744-5p
hsa-miR-802-5p	hsa-miR-802-5p
hsa-miR-874-5p	hsa-miR-874-5p
hsa-miR-885-3p	hsa-miR-885-3p
hsa-miR-885-5p	hsa-miR-885-5p
hsa-miR-96-5p	hsa-miR-96-5p
