# Supplementary material for: A CircRNA–miRNA–mRNA Network for Exploring Doxorubicin- and Myocet-Induced Cardiotoxicity in a Translational Porcine Model
Source: Biomolecules. 2023 Nov 27;13(12):1711. doi: 10.3390/biom13121711 (PMC10741657; doi:10.3390/biom13121711)
Supplement: Supplementary file 1 [file biomolecules-13-01711-s001.zip › Supplementary Dataset S3.xls]

## Sheet: Network-validated upregulated
logCPM	logFC	name	PValue	shared name
	8.75101	circRNA1 chr7:22854938|22958923		circRNA1 chr7:22854938|22958923
	8.40968	circRNA2 chr2:51466616|51470119		circRNA2 chr2:51466616|51470119
	8.37532	circRNA3 chr7:22920060|22958923		circRNA3 chr7:22920060|22958923
	6.826	circRNA7 chr2:51464980|51470119		circRNA7 chr2:51464980|51470119
0.528355	1.13681	RNF165	0.0170582	RNF165
2.50765	0.985068	PER2	0.0217822	PER2
3.83162	0.960585	TEF	0.00950829	TEF
4.52724	0.887434	ETV1	0.0173981	ETV1
0.708837	0.834426	ZNF566	0.0155316	ZNF566
3.34598	0.698766	ABHD17C	0.00282205	ABHD17C
2.1349	0.508012	RPUSD2	0.00925097	RPUSD2
6.2467	0.433362	BCL2L1	0.0101409	BCL2L1
4.84843	0.427308	IL6R	0.00446103	IL6R
3.63276	0.418937	CLDN12	0.0171976	CLDN12
4.49717	0.402744	LFNG	0.0497339	LFNG
3.57624	0.3852	SPRYD4	0.00568231	SPRYD4
5.19544	0.361678	TJAP1	0.0128618	TJAP1
3.93815	0.360779	TMEM100	0.0372921	TMEM100
5.47547	0.349169	MAPRE3	0.000267585	MAPRE3
7.62575	0.335967	MMP2	0.0182625	MMP2
3.52225	0.298571	IGDCC4	0.0336839	IGDCC4
3.89305	0.29166	PBX3	0.00715946	PBX3
6.08295	0.289209	GNB5	0.0391962	GNB5
4.93924	0.288161	HAUS8	0.014935	HAUS8
4.73406	0.271155	RGMB	0.0322056	RGMB
4.60414	0.224478	LRIG2	0.0468963	LRIG2
6.97276	0.221804	ZCCHC24	0.0027527	ZCCHC24
7.73788	0.22176	RTN4	0.0410519	RTN4
4.81695	0.218332	GPALPP1	0.0314238	GPALPP1
6.22588	0.199044	HBP1	0.038291	HBP1
10.7027	0.195072	PDLIM5	0.0240266	PDLIM5
7.65936	0.192205	KPNA1	0.0426769	KPNA1
6.19123	0.166832	C19orf47	0.0439073	C19orf47
5.30311	0.147256	AKTIP	0.0260717	AKTIP
7.63893	0.133913	ANKH	0.0453097	ANKH

## Sheet: Network-validated downregulated
logCPM	logFC	name	PValue	selected	shared name
	-9.98379	circRNA4 chr7:22941376|22958923	7.92e-09	FALSE	circRNA4 chr7:22941376|22958923
	-7.32685	circRNA5 chr15:84354981|84355358	1.27e-06	FALSE	circRNA5 chr15:84354981|84355358
	-7.27341	circRNA6 chr15:71259536|71309260	1.43e-06	FALSE	circRNA6 chr15:71259536|71309260
7.74391	-2.48637	BTG2	0.0172945	FALSE	BTG2
8.50291	-2.24485	THBS1	0.0180507	FALSE	THBS1
4.52878	-1.58391	PIM1	0.0330139	FALSE	PIM1
4.47464	-1.32259	INSIG1	0.0333298	FALSE	INSIG1
2.99592	-1.11836	SOX4	0.0086977	FALSE	SOX4
2.14279	-1.04972	ESPL1	0.00478268	FALSE	ESPL1
2.10297	-0.977524	FGF2	0.014583	FALSE	FGF2
2.03053	-0.960233	KIF23	0.0123347	FALSE	KIF23
1.54946	-0.960231	VGLL3	0.00106103	FALSE	VGLL3
	-0.94329	SLC38A1	0.0207277	FALSE	SLC38A1
	-0.919272	SLC25A25	0.0456549	FALSE	SLC25A25
3.02556	-0.911863	SELENOI	0.0230244	FALSE	SELENOI
4.33523	-0.908919	HMGCR	0.00400676	FALSE	HMGCR
6.19938	-0.90621	LDLR	0.0310482	FALSE	LDLR
1.56052	-0.886053	ZBTB21	0.0134147	FALSE	ZBTB21
0.662801	-0.881584	PRRG4	0.0242585	FALSE	PRRG4
-0.0270041	-0.818344	MASTL	0.00441708	FALSE	MASTL
3.84666	-0.781202	OSMR	0.0162462	FALSE	OSMR
0.957674	-0.7159	E2F2	0.0307263	FALSE	E2F2
	-0.704846	SLC6A6	0.026389	FALSE	SLC6A6
4.22612	-0.688912	FRMD6	0.00194634	FALSE	FRMD6
1.99451	-0.667104	MAFB	0.0408654	FALSE	MAFB
4.52558	-0.651846	LIMA1	0.033252	FALSE	LIMA1
2.65448	-0.645366	PLEKHA8	0.010386	FALSE	PLEKHA8
7.5944	-0.630743	PDE4B	0.0193334	FALSE	PDE4B
0.895539	-0.627077	KIAA1549	0.0245986	FALSE	KIAA1549
2.54415	-0.612956	HSPA4L	0.011273	FALSE	HSPA4L
2.10131	-0.551612	PPARG	0.00538661	FALSE	PPARG
3.15283	-0.535327	ANLN	0.0475984	FALSE	ANLN
3.08481	-0.526336	TAOK1	0.0166565	FALSE	TAOK1
5.8995	-0.503947	TSC22D2	0.0442308	FALSE	TSC22D2
2.40273	-0.482349	GDF11	0.0319356	FALSE	GDF11
5.07993	-0.480755	LUZP1	0.00822784	FALSE	LUZP1
2.93001	-0.475824	TTPAL	0.0242096	FALSE	TTPAL
3.32001	-0.45143	TWF1	0.0067925	FALSE	TWF1
3.41287	-0.447625	AAK1	0.0351582	FALSE	AAK1
2.99109	-0.442493	ARHGAP42	0.0312975	FALSE	ARHGAP42
3.50749	-0.441127	ZFYVE26	0.00315179	FALSE	ZFYVE26
3.44237	-0.435752	PTPRJ	0.0337454	FALSE	PTPRJ
3.49532	-0.420198	KIF21A	0.0159306	FALSE	KIF21A
3.1336	-0.414917	RECK	0.00523876	FALSE	RECK
4.19911	-0.414022	SPRED1	0.0131137	FALSE	SPRED1
3.33834	-0.412113	KLF13	0.0466357	FALSE	KLF13
3.21356	-0.397004	BBX	0.0383095	FALSE	BBX
2.99802	-0.396389	NPAT	0.0149871	FALSE	NPAT
3.28827	-0.393671	DRAM2	0.00488746	FALSE	DRAM2
4.5136	-0.390679	SEC24A	0.0307469	FALSE	SEC24A
	-0.388925	ZNF385A	0.0383873	FALSE	ZNF385A
4.78844	-0.387378	ATP2B1	0.000897	FALSE	ATP2B1
5.28436	-0.382107	STRN	0.038382	FALSE	STRN
5.66904	-0.375138	SERINC5	0.011873	FALSE	SERINC5
2.87804	-0.346627	PLAGL2	0.0208767	FALSE	PLAGL2
4.2352	-0.341963	CREB1	0.000843	FALSE	CREB1
5.44136	-0.335059	KIAA0232	0.00637899	FALSE	KIAA0232
7.40735	-0.330967	CTSA	0.00952878	FALSE	CTSA
6.36109	-0.330911	SMC1A	0.00880547	FALSE	SMC1A
4.3139	-0.330871	SYNJ1	0.00294654	FALSE	SYNJ1
6.11918	-0.328141	LCLAT1	0.0125657	FALSE	LCLAT1
5.07905	-0.313555	PLXNA1	0.0131165	FALSE	PLXNA1
4.95029	-0.304262	LHFPL2	0.046877	FALSE	LHFPL2
7.03569	-0.303737	STAT3	0.0320366	FALSE	STAT3
3.89717	-0.298579	AKIRIN1	0.0166148	FALSE	AKIRIN1
4.8834	-0.277047	STMN1	0.021127	FALSE	STMN1
5.52247	-0.26405	PHTF2	0.0190914	FALSE	PHTF2
4.0117	-0.261799	MXD1	0.0241011	FALSE	MXD1
5.49935	-0.256317	ITGA6	0.0287004	FALSE	ITGA6
6.70138	-0.239488	ARID1A	0.00989496	FALSE	ARID1A
7.39425	-0.239219	PPP2CA	0.0110694	FALSE	PPP2CA
4.68611	-0.234815	CPOX	0.0497508	FALSE	CPOX
6.62525	-0.229606	BZW1	0.0150825	FALSE	BZW1
6.14951	-0.222466	ATF6	0.00852171	FALSE	ATF6
	-0.221685	SLC8A1	0.024541	FALSE	SLC8A1
5.81977	-0.212085	C18orf25	0.0109408	FALSE	C18orf25
6.24334	-0.211806	ARF6	0.0216919	FALSE	ARF6
5.85357	-0.208219	PPP1R9B	0.0338276	FALSE	PPP1R9B
6.87583	-0.205738	SBF1	0.0115231	FALSE	SBF1
5.35502	-0.203568	ZNF644	0.0426256	FALSE	ZNF644
4.42383	-0.199741	PITPNA	0.0421782	FALSE	PITPNA
	-0.193997	PRKAR1A	0.0435966	FALSE	PRKAR1A
5.26082	-0.192378	ASH1L	0.0165366	FALSE	ASH1L
	-0.182897	EDEM1	0.0469563	FALSE	EDEM1
5.70259	-0.181219	CLOCK	0.0293899	FALSE	CLOCK
5.3728	-0.180202	RPS6KA3	0.0478436	FALSE	RPS6KA3
5.45292	-0.176783	UBE2K	0.0211786	FALSE	UBE2K
7.33167	-0.171087	CAPZA2	0.0217517	FALSE	CAPZA2
5.46895	-0.158994	BTRC	0.0357836	FALSE	BTRC
5.41867	-0.156802	PHACTR2	0.0430597	FALSE	PHACTR2
5.44002	-0.146257	REEP3	0.0463426	FALSE	REEP3
5.51929	-0.138665	CTCF	0.0326349	FALSE	CTCF
6.11062	-0.13663	AP1G1	0.0437273	FALSE	AP1G1
