# Supplementary material for: A CircRNA–miRNA–mRNA Network for Exploring Doxorubicin- and Myocet-Induced Cardiotoxicity in a Translational Porcine Model
Source: Biomolecules. 2023 Nov 27;13(12):1711. doi: 10.3390/biom13121711 (PMC10741657; doi:10.3390/biom13121711)
Supplement: Supplementary file 1 [file biomolecules-13-01711-s001.zip › Supplementary Dataset S4.xls]

## Sheet: Validated gene expression
logCPM	logFC	name	PValue	selected	shared name
3.78543	1.86457	RGS6	0.028946	FALSE	RGS6
5.22571	0.613286	DHCR24	0.0175481	FALSE	DHCR24
5.09186	0.350748	MFSD6	0.03889	FALSE	MFSD6
7.79012	0.298966	FGF1	0.00172322	FALSE	FGF1
5.54746	0.250161	SYNGR1	0.0290953	FALSE	SYNGR1
3.86395	-0.223532	PIK3CB	0.0113351	FALSE	PIK3CB
4.78393	-0.227542	RANGAP1	0.0224674	FALSE	RANGAP1
3.22782	-0.251109	CD200	0.0487405	FALSE	CD200
6.17654	-0.35037	PPP1R12C	0.0135775	FALSE	PPP1R12C
3.21356	-0.397004	BBX	0.0383095	FALSE	BBX
8.36564	-0.453615	TFRC	0.00420912	FALSE	TFRC
4.46902	-0.552842	MYOCD	0.00388648	FALSE	MYOCD
4.22612	-0.688912	FRMD6	0.00194634	FALSE	FRMD6

## Sheet: GSEA_Biological Processes
Name	Hits	Pop Hits	List Total	Pop Total	Genes	Pvalue	adjusted Pvalue(BH)
GO:0014065_phosphatidylinositol_3-kinase_signaling	7	50	161	18160	IGF1;PIK3CB;PIK3C2B	0	0
GO:0030182_neuron_differentiation	8	164	161	18160	LHX9;EMX2;NLGN4X;FZD2;ASCL1;LHX5;MTPN	0.0002	0.0035
GO:0048015_phosphatidylinositol-mediated_signaling	5	59	161	18160	IGF1;PIK3CB;PIK3C2B;PLCL1	0.0003	0.0035
GO:0007219_Notch_signaling_pathway	6	127	161	18160	NOTCH2;JAG2;ASCL1	0.0013	0.0082
GO:0032922_circadian_regulation_of_gene_expression	5	83	161	18160	PPARA;KDM5A;CRY2;KMT2A	0.0012	0.0082
GO:0060070_canonical_Wnt_signaling_pathway	6	128	161	18160	FZD2;LRP6	0.0014	0.0082
GO:0008543_fibroblast_growth_factor_receptor_signaling_pathway	6	133	161	18160	FGF1	0.0017	0.0085
GO:0042060_wound_healing	5	96	161	18160	IGF1;FGF1;PPARA;NOTCH2	0.0022	0.0096
GO:0000724_double-strand_break_repair_via_homologous_recombination	5	122	161	18160	MRE11;SAMHD1;RAD50	0.0059	0.0175
GO:0043066_negative_regulation_of_apoptotic_process	12	544	161	18160	CD44;IGF1;PRLR;PTMA;TFRC;HYPK;NOTCH2;MRE11;ASCL1;DHCR24;HHIP	0.0053	0.0175
GO:0045893_positive_regulation_of_transcription,_DNA-templated	15	752	161	18160	IGF1;PPARA;KDM5A;HIVEP3;MYOCD;KMT2A;CD86;TRIM8;FZD2;LRP6;PRKCB;LHX5;MLXIPL	0.005	0.0175
GO:0051091_positive_regulation_of_DNA-binding_transcription_factor_activity	5	123	161	18160	MYOCD;TRIM8;FZD2;LRP6	0.006	0.0175
GO:0008284_positive_regulation_of_cell_population_proliferation	12	584	161	18160	IGF1;FGF1;PRLR;MEIS3;MYOCD;CD86;CEP43;ACER3;MLXIPL	0.0088	0.022
GO:0061024_membrane_organization	5	135	161	18160	TFRC;SYT2;YWHAB;VAMP8;HSPA8	0.0087	0.022
GO:0016477_cell_migration	7	255	161	18160	CD44;PIK3CB;ABI2;CDC42BPA;PIK3C2B;RAB1A	0.0099	0.0231
GO:0016032_viral_process	9	467	161	18160	CALCOCO2;ABI2;MRE11;SAMHD1;YWHAB;RAD50;HSPA8;ELOB;KIN	0.0294	0.0643
GO:0007399_nervous_system_development	7	330	161	18160	ATXN3;NOTCH2;DPYSL5;IGSF9B;NRN1;ABI2;ELAVL3	0.0332	0.0671
GO:0030335_positive_regulation_of_cell_migration	6	266	161	18160	PLP1;IGF1;FGF1;SPAG9;CEP43	0.0364	0.0671
GO:0051897_positive_regulation_of_protein_kinase_B_signaling	5	196	161	18160	FGF1;CD86;PIK3CB;MYORG	0.0349	0.0671
GO:0006281_DNA_repair	5	236	161	18160	CDC5L;MRE11;RAD50;KIN;PAGR1	0.0656	0.1093
GO:0006888_endoplasmic_reticulum_to_Golgi_vesicle-mediated_transport	5	236	161	18160	GOSR2;DCTN5;RAB1A	0.0656	0.1093
GO:0000398_mRNA_splicing,_via_spliceosome	8	475	161	18160	CDC5L;SF3A1;HSPA8	0.0706	0.1123
GO:0007268_chemical_synaptic_transmission	5	259	161	18160	PLP1;GRIN2A;ATXN3;NLGN4X;LRP6	0.0883	0.1252
GO:0035556_intracellular_signal_transduction	7	416	161	18160	TFRC;RGS6;CDC42BPA;PRKCB;OXSR1;PLCL1;MLXIPL	0.0868	0.1252
GO:0042493_response_to_drug	5	260	161	18160	GRIN2A;TBXA2R;EMX2;VEGFB;ABCG5	0.0894	0.1252
GO:0006974_cellular_response_to_DNA_damage_stimulus	5	281	161	18160	MRE11;SAMHD1;RAD50;KIN	0.1134	0.1527
GO:0045892_negative_regulation_of_transcription,_DNA-templated	9	647	161	18160	LHX9;CRY2;TFDP2;YWHAB;ASCL1;HSPA8;MLXIPL	0.1356	0.1758
GO:0015031_protein_transport	5	334	161	18160	EXOC7;ATG10;VAMP8;EXOC5;CCDC93	0.1851	0.2314
GO:0006954_inflammatory_response	5	410	161	18160	PLP1;CD44;BDKRB2;TBXA2R;CCL16	0.3073	0.3493
GO:0007155_cell_adhesion	6	501	161	18160	CD44;IGSF9B;VCL;PCDHGB4;SVEP1	0.295	0.3493
GO:0030154_cell_differentiation	7	611	161	18160	FGF1;PPARA;ZSCAN2;AAMP;SYT2;ELAVL3;JAG2	0.3094	0.3493
GO:0010628_positive_regulation_of_gene_expression	5	466	161	18160	PLP1;IGF1;FGF1;TFRC;PIK3CB	0.403	0.4408
GO:0007275_multicellular_organism_development	5	484	161	18160	FGF1;ZSCAN2;NOTCH2;SPRY3;PLXNA3	0.4336	0.4464
GO:0043312_neutrophil_degranulation	5	484	161	18160	CD44;VCL;VAMP8;SYNGR1;HSPA8	0.4336	0.4464
GO:0006915_apoptotic_process	5	571	161	18160	CSRNP3;KMT2A;NOTCH2;PRKCB;DHCR24	0.5736	0.5736

## Sheet: GSEA_KEGG
Name	Hits	Pop Hits	List Total	Pop Total	Genes	Pvalue	adjusted Pvalue(BH)
hsa04810_Regulation_of_actin_cytoskeleton	8	213	85	8019	BDKRB2;FGF1;PIK3CB;PPP1R12C;SSH2;ABI2;VCL;ITGA1	0.0032	0.0288
hsa05224_Breast_cancer	7	147	85	8019	IGF1;FGF1;NOTCH2;PIK3CB;FZD2;JAG2;LRP6	0.0016	0.0288
hsa04066_HIF-1_signaling_pathway	5	109	85	8019	IGF1;TFRC;PIK3CB;PRKCB;ELOB	0.0081	0.0364
hsa04510_Focal_adhesion	7	199	85	8019	IGF1;VEGFB;PIK3CB;PPP1R12C;PRKCB;VCL;ITGA1	0.0077	0.0364
hsa04015_Rap1_signaling_pathway	6	210	85	8019	IGF1;FGF1;GRIN2A;VEGFB;PIK3CB;PRKCB	0.0307	0.0553
hsa04140_Autophagy	5	137	85	8019	ATG10;PIK3CB;VAMP8;EIF2S1;RAB1A	0.0193	0.0553
hsa04150_mTOR_signaling_pathway	5	155	85	8019	IGF1;PIK3CB;FZD2;LRP6;PRKCB	0.0301	0.0553
hsa04932_Non-alcoholic_fatty_liver_disease_(NAFLD)	5	149	85	8019	PPARA;UQCRB;PIK3CB;EIF2S1;MLXIPL	0.0262	0.0553
hsa05200_Pathways_in_cancer	12	531	85	8019	IGF1;BDKRB2;FGF1;NOTCH2;VEGFB;PIK3CB;FZD2;JAG2;LRP6;PRKCB;ELOB;HHIP	0.0179	0.0553
hsa05205_Proteoglycans_in_cancer	6	204	85	8019	CD44;IGF1;PIK3CB;PPP1R12C;FZD2;PRKCB	0.0273	0.0553
hsa05164_Influenza_A	5	170	85	8019	PIK3CB;CALCOCO2;HLA-DOA;PRKCB;EIF2S1	0.0415	0.0679
hsa04014_Ras_signaling_pathway	6	232	85	8019	IGF1;FGF1;GRIN2A;VEGFB;PIK3CB;PRKCB	0.0453	0.068
hsa04024_cAMP_signaling_pathway	5	216	85	8019	MC2R;GRIN2A;PPARA;PIK3CB;HHIP	0.0907	0.1248
hsa04151_PI3K-Akt_signaling_pathway	7	354	85	8019	IGF1;FGF1;PRLR;VEGFB;PIK3CB;YWHAB;ITGA1	0.0971	0.1248
hsa04010_MAPK_signaling_pathway	5	295	85	8019	IGF1;FGF1;VEGFB;PRKCB;HSPA8	0.2183	0.262
hsa04080_Neuroactive_ligand-receptor_interaction	5	340	85	8019	MC2R;BDKRB2;GRIN2A;PRLR;TBXA2R	0.3062	0.3445
hsa01100_Metabolic_pathways	15	1489	85	8019	AHCY;ALDH1B1;KMT2A;UQCRB;ENTPD5;PIK3CB;ACER3;GALNT13;QPRT;AGPAT1;PIK3C2B;DHCR24;QRSL1;PNPLA3;PGM2L1	0.6143	0.6143
hsa05168_Herpes_simplex_virus_1_infection	5	491	85	8019	ZNF286A;POU2F2;PIK3CB;HLA-DOA;EIF2S1	0.5993	0.6143
