# Supplementary material for: A CircRNA–miRNA–mRNA Network for Exploring Doxorubicin- and Myocet-Induced Cardiotoxicity in a Translational Porcine Model
Source: Biomolecules. 2023 Nov 27;13(12):1711. doi: 10.3390/biom13121711 (PMC10741657; doi:10.3390/biom13121711)
Supplement: Supplementary file 1 [file biomolecules-13-01711-s001.zip › Supplementary Table S1.xlsx]

## Sheet: Sheet1
circ-1 (7:22854938|22958923)	CCTGGTGGTGCAGACAGGAGGCCGTGGGGGGAGCTCACTCACCTTCTCCCGTCTTCTCTCTTGGGGGTACTGACCCCATCCTGCTTTTGCTCTCCCTCAGGCAGTGACAGTGCCCAGGGCTCCGATGTGTCCCTTACCAAGGATCCTAGAG_TGTGAGAGAGCTGCCTTGTAGGGACTGAGGGACACAAGATTTGTTCACGTCCCACTTTGTGACTCCAGATCCCCTGACTCTTGTTTCTGCAGCAGCATCTGAAAGTGTCTGTGTTCCTATGAGCATCATGAGAAGAGGTGGGGACCCTGGC
Forward primer	CCGTCTTCTCTCTTGGGGGT
Reverse primer	TCAGGGGATCTGGAGTCACA
circ-2 (2:51466616|51470119)	AAGCATTAGAAGCTAAGCTAAGTTTTTTTTTTTTTTCCCTAAAAGATATAATATAGTGGGCCATCAGCTTAATTTAAAATTCACACAGCTTCTAAACAATACGAGGCACTTTTCTTTTCCATGAACAAAGCCGTTTTATTCATATGTGAAT_ATGTTGCTGTTTGTTCCTTTATCTAGTTAGTGAGGATTCTTTAAAGGTTCTCTGCAGAATCACACCTTGTCTGGAGGGAGCTAGTAGGGAAAGAGACAGCGAGGTGACAGCCAGGCAAGGGAGGGTTAACAAAGTGCTGATTTTTTTTTTT
Forward primer	CACACAGCTTCTAAACAATACGAGG
Reverse primer	CCTCGCTGTCTCTTTCCCTAC
circ-3 (7:22920060|22958923)	CCTGGTGGTGCAGACAGGAGGCCGTGGGGGGAGCTCACTCACCTTCTCCCGTCTTCTCTCTTGGGGGTACTGACCCCATCCTGCTTTTGCTCTCCCTCAGGCAGTGACAGTGCCCAGGGCTCCGATGTGTCCCTTACCAAGGATCCTAGAG_TGTGAGACAGCTGCCTTGTGGGGACTGAGGGACACAAGATTTGTTCACGTCCCACTTTGTGACTTCAGATCCCCTGACTCCTGTTTCTGCAGCTGCCTCTGAAAGTGTCTGTGTTTCTATGAGCATCATGAGAGTAGGTGGGAACACTGGC
Forward primer	CTGACCCCATCCTGCTTTTG
Reverse primer	GTCACAAAGTGGGACGTGAA
circ-4 (7:22941376|22958923)	CCTGGTGGTGCAGACAGGAGGCCGTGGGGGGAGCTCACTCACCTTCTCCCGTCTTCTCTCTTGGGGGTACTGACCCCATCCTGCTTTTGCTCTCCCTCAGGCAGTGACAGTGCCCAGGGCTCCGATGTGTCCCTTACCAAGGATCCTAGAG_TGTGAGACAGCTGCCTTGTGGGGACTAAGGGACACAAGATTTGTTCACGTCCCACTTTGTGACTTCAGACCCCCTGACTCCTATTTCTGCAGCTGCCTCTGAAAGGGTCTGTGTTCCTATGAGCATCCTGAGAGGAGGTGGGGACCCTGGC
Forward primer	TTCTCCCGTCTTCTCTCTTGG
Reverse primer	GGTCTGAAGTCACAAAGTGGG
circ-5 (15:84354981|84355358)	ACACATGTAAAATTTCTAGCTAAAATCGCAATTATTTTTCTCTCCAGTATGTTAGCATTGACATTACCTGCAGGGGGAGGACTTTCTGGTTTGGGAGGAATAACTTCAGGCACCTTCTTTTCTGGGACAGCTGCCTTTGGCACCTCTGGTA_CTTTAGGAGGTGGAACTTCTGGCTTTTTAGGAGGAGCCACAGGCACTTTCTTTTCAGGGATGACTTCCTTTGGCGGCACCTCAGGCACTTCAAAAATATTGGTAATTTGTGTTTAGAAAAGGTGAAAATAATTAGTGACTATATCATGCAA
Forward primer	AGGACTTTCTGGTTTGGGAGG
Reverse primer	TATTTTTGAAGTGCCTGAGGTGC
circ-6 (15:71259536|71309260)	TGGCTCCTCCTTATATTTTCTAGTTCCTTTCTGAGGGTATCTGCATTACTGTTCATATCTTCTCTTAATTCCTTCAGTATTTTCACTATTTCTCTTTTGAACTCCAGGTCTGTCTGACTGCAGAGATCTGTTTCATTGCTGACTGTTTTAG_GAAGAAATTTGAGGCCGTAAAACTATCAAACACTTTTATGAGCTACATTCCATAAAATATCGTCACTTAAGTGGAAAAGAAAACTGCAATACTCCAGGGAACATGCTTTATTCTCCAGTCCTGGAAGCATGATGTTTAATGAGTACCTACC
Forward primer	not possible to design primers
Reverse primer	not possible to design primers
circ-7 (2:51464980|51470119):	CCCAAGACCCTGAGAGCTGGGGACAGATTGAGCTTGCGGCAGCATGGAGCTATGTGTGAGCTGGAGATCTGTGCCCTAGTTATGGCAGATGCTGGGGAGTACTCGTGTGTGTGTGGGCAGGAGAGAACATCGGCCACACTCACCGTCACGG_CCCTGCCCGCCAAGTTCACAAAGGGTCTGAGGAAGGAAGAGGCCACAGAGGGGGCCTCAGCCACGCTGCACTGTGAGCTGAGCAAGGCGGCCCCCGTGGAGTGGAGGAAAGGTTCTGAGACCCTGAGAGCTGGGGACAGAGTGATCCTGAG
Forward primer	GTTATGGCAGATGCTGGGGA
Reverse primer	AACCTTTCCTCCACTCCACG
circ-MT:3033-3289	CCGTGCAAAGGTAGCATAATCACTTGTTCTCCAAATAAGGACTTGTATGAATGGCCACACGAGGGTTTTACTGTCTCTTACTTCCAATCAGTGAAATTAAC_CCAACACAGGAGTGCACCAAGGAAAGATTAAAAGAAGTAAAAGGAACTCGGCAAACACAAACCCCGCCTGTTTACCAAAAACATCACCTCTAGCATTACTA
Forward primer	GGCCACACGAGGGTTTTACT
Reverse primer	TTTTGGTAAACAGGCGGGGT
circ-MT:3070|3478	AAGACCCTATGGAGCTTTAATTAACTATTCCAAAAGTTAAACAACTCAACCACAAAGGGATAAAACATAACTTAACATGGACTAGCAATTTCGGTTGGGGTGACCTCGGAGTACAAAAAACCCTCCGAGTGATTTTAATCTAGACAAACCA_TAAAAGGAACTCGGCAAACACAAACCCCGCCTGTTTACCAAAAACATCACCTCTAGCATTACTAGTATTAGAGGCAATGCCTGCCCAGTGACACCAGTTTAACGGCCGCGGTATTCTGACCGTGCAAAGGTAGCATAATCACTTGTTCTCC
Forward primer	AATTTCGGTTGGGGTGACCT
Reverse primer	TTTTGGTAAACAGGCGGGGT
circ-16 (7:22870230|22976632)	AGCCAGGACATGGAGCTGGTGGAGACCAGGCCCTCAGGGGATGGGACCTTCCAGAAGTGGGCGGCCCTGGTGGTGCCTCCTGGAGAGGAGCAGAGCTACACCTGCCATGTGCAGCACGAGGGCCTGCAGGAGCCCCTCACCCTGAGATGGG_ACCCTGCTCAGCCCCCCGTCCCCATGGTGGGCATCACTGTTGGCCTGGTTCTTGTCCTGGTCGCTGGAGCCATGGTGGCTGGAGTTGTGATCTGGAGGAAGAAGTGCTCAGGTAGGGAAGGGAGCAGGGATCTGAGTGTCCTTGTGTCACG
Forward primer	TCCTGGAGAGGAGCAGAGCTA
Reverse primer	GTGACACAAGGACACTCAGATCC
