# Supplementary material for: A CircRNA–miRNA–mRNA Network for Exploring Doxorubicin- and Myocet-Induced Cardiotoxicity in a Translational Porcine Model
Source: Biomolecules. 2023 Nov 27;13(12):1711. doi: 10.3390/biom13121711 (PMC10741657; doi:10.3390/biom13121711)
Supplement: Supplementary file 1 [file biomolecules-13-01711-s001.zip › Supplementary Table S2.xlsx]

## Sheet: selected circRNA_DE
ID	BSJ	Log FC	log CPM	LR	P-Value (non-adjusted)	DE	FDR	Type	Gene Name	Strand	Biological process:
circ-1	7:22854938|22958923	8.75101038949268	-0.669133923788512	36.7743920516425	1.32620869348669e-09	1	3.37023243924582e-05	intronic	(unter anderem) SLA-5	+	Antigen processing and presentation, immune response
circ-2	2:51466616|51470119	8.4096834638450	-0.981840724510312	35.1690148823652	3.02295251291239e-09	1	3.37023243924582e-05	intergenic	NA	+	NA
circ-3	7:22920060|22958923	8.37532094888847	-1.01539771630411	35.0268722940649	3.25186456893653e-09	1	3.37023243924582e-05	intronic	RF00001	+	NA
circ-4	7:22941376|22958923	-9.98378881274992	0.754594457027909	33.2945278376536	7.92052037643271e-09	-1	6.15662048860114e-05	exonic	ENSSSCG00000001229	+	NA
circ-5	15:84354981|84355358	-7.32684852928893	-1.70752494213717	23.4671290833304	1.2706632059982e-06	-1	0.00741808713836416	intergenic	NA	-	NA
circ-6	15:71259536|71309260	-7.27341048069125	-1.75279350653546	23.2378624799919	1.43151044738791e-06	-1	0.00741808713836416	intergenic	NA	+	NA
circ-7	2:51464980|51470119	6.82599803878721	-2.32542577585079	21.3079810076677	3.91099818756989e-06	1	0.0173715365211319	intergenic	NA	+	NA
