# Supplementary material for: A CircRNA–miRNA–mRNA Network for Exploring Doxorubicin- and Myocet-Induced Cardiotoxicity in a Translational Porcine Model
Source: Biomolecules. 2023 Nov 27;13(12):1711. doi: 10.3390/biom13121711 (PMC10741657; doi:10.3390/biom13121711)
Supplement: Supplementary file 1 [file biomolecules-13-01711-s001.zip › Supplementary Table S3.xlsx]

## Sheet: bulk-mRNA-seq
Sample_ID	Sample_Name	Filename	File type	Encoding	Total Sequences	Sequences flagged as poor quality	Sequence length	%GC	total_deduplicated_percentage	avg_sequence_length	basic_statistics	per_base_sequence_quality	per_tile_sequence_quality	per_sequence_quality_scores	per_base_sequence_content	per_sequence_gc_content	per_base_n_content	sequence_length_distribution	sequence_duplication_levels	overrepresented_sequences	adapter_content
15618.1	DOX1.1	15618.1.fq.gz	Conventional base calls	Sanger / Illumina 1.9	23057238	0	50	51	39.3351	50	pass	pass	fail	pass	fail	pass	pass	pass	fail	fail	pass
15618.2	DOX1.2	15618.2.fq.gz	Conventional base calls	Sanger / Illumina 1.9	23057238	0	50	52	37.5051	50	pass	pass	warn	pass	warn	pass	pass	pass	fail	pass	pass
15619.1	DOX2.1	15619.1.fq.gz	Conventional base calls	Sanger / Illumina 1.9	14494191	0	50	50	46.9316	50	pass	pass	fail	pass	fail	pass	pass	pass	fail	fail	pass
15619.2	DOX2.2	15619.2.fq.gz	Conventional base calls	Sanger / Illumina 1.9	14494191	0	50	51	45.1375	50	pass	pass	warn	pass	warn	pass	pass	pass	fail	pass	pass
15621.1	DOX3.1	15621.1.fq.gz	Conventional base calls	Sanger / Illumina 1.9	18749938	0	50	50	42.5985	50	pass	pass	fail	pass	fail	pass	pass	pass	fail	fail	pass
15621.2	DOX3.2	15621.2.fq.gz	Conventional base calls	Sanger / Illumina 1.9	18749938	0	50	50	39.6207	50	pass	pass	warn	pass	warn	warn	pass	pass	fail	pass	pass
15629.1	DOX4.1	15629.1.fq.gz	Conventional base calls	Sanger / Illumina 1.9	20263937	0	50	50	41.7688	50	pass	pass	warn	pass	fail	pass	pass	pass	fail	fail	pass
15629.2	DOX4.2	15629.2.fq.gz	Conventional base calls	Sanger / Illumina 1.9	20263937	0	50	52	42.1821	50	pass	pass	fail	pass	warn	pass	pass	pass	fail	pass	pass
15639.1	MYO1.1	15639.1.fq.gz	Conventional base calls	Sanger / Illumina 1.9	15881093	0	50	49	42.8978	50	pass	pass	fail	pass	fail	warn	pass	pass	fail	fail	pass
15639.2	MYO1.2	15639.2.fq.gz	Conventional base calls	Sanger / Illumina 1.9	15881093	0	50	51	43.5235	50	pass	pass	warn	pass	warn	pass	pass	pass	fail	pass	pass
15641.1	DOX5.1	15641.1.fq.gz	Conventional base calls	Sanger / Illumina 1.9	16073900	0	50	50	44.0219	50	pass	pass	fail	pass	fail	pass	pass	pass	fail	fail	pass
15641.2	DOX5.2	15641.2.fq.gz	Conventional base calls	Sanger / Illumina 1.9	16073900	0	50	51	42.9096	50	pass	pass	warn	pass	warn	pass	pass	pass	fail	pass	pass
15642.1	MYO2.1	15642.1.fq.gz	Conventional base calls	Sanger / Illumina 1.9	20236716	0	50	50	39.8383	50	pass	pass	fail	pass	fail	pass	pass	pass	fail	fail	pass
15642.2	MYO2.2	15642.2.fq.gz	Conventional base calls	Sanger / Illumina 1.9	20236716	0	50	52	40.9829	50	pass	pass	warn	pass	warn	pass	pass	pass	fail	pass	pass
15646.1	MYO3.1	15646.1.fq.gz	Conventional base calls	Sanger / Illumina 1.9	18644202	0	50	50	42.4589	50	pass	pass	fail	pass	fail	warn	pass	pass	fail	fail	pass
15646.2	MYO3.2	15646.2.fq.gz	Conventional base calls	Sanger / Illumina 1.9	18644202	0	50	52	41.6016	50	pass	pass	warn	pass	warn	pass	pass	pass	fail	pass	pass
15650.1	MYO4.1	15650.1.fq.gz	Conventional base calls	Sanger / Illumina 1.9	14329538	0	50	50	46.4391	50	pass	pass	warn	pass	fail	pass	pass	pass	fail	fail	pass
15650.2	MYO4.2	15650.2.fq.gz	Conventional base calls	Sanger / Illumina 1.9	14329538	0	50	52	46.1394	50	pass	pass	warn	pass	warn	pass	pass	pass	fail	pass	pass
15655.1	MYO5.1	15655.1.fq.gz	Conventional base calls	Sanger / Illumina 1.9	14968534	0	50	50	41.9371	50	pass	pass	warn	pass	fail	warn	pass	pass	fail	fail	pass
15655.2	MYO5.2	15655.2.fq.gz	Conventional base calls	Sanger / Illumina 1.9	14968534	0	50	51	43.0756	50	pass	pass	warn	pass	warn	pass	pass	pass	fail	pass	pass
				average	1.76699e+07
				std.dev	2.87904e+06

## Sheet: circRNA-seq
Group	Total Sequences
DOX 1	89026478
DOX 2	87010680
DOX 3	81341542
DOX 4	90963222
DOX 5	81893656
MYO 1	90483512
MYO 2	94319212
MYO 3	107708768
MYO 4	90474666
MYO 5	83251732
	8.96473e+07
